# Supplementary material for: Transcriptome and physiological analyses for revealing genes involved in wheat response to endoplasmic reticulum stress
Source: BMC Plant Biol. 2019 May 9;19:193. doi: 10.1186/s12870-019-1798-7 (PMC6509841; doi:10.1186/s12870-019-1798-7)
Supplement: Supplementary file 7 — Table S4. GO enrichment of DEGs under group “D vs. C”. (XLSX 1113 kb) [file 12870_2019_1798_MOESM7_ESM.xlsx]

## Sheet: Sheet1
Table S4 GO enrichment of DEGs under group “D vs. C”
GO_accession	Description	Term_type	Over_represented_pValue	Corrected_pValue	DEG_item	DEG_list	Bg_item	Bg_list	Up	Up_Gene_names	Down	Down_Gene_names
GO:0009415	response to water	biological_process	8.2609e-22	3.9884e-18	25	4609	40	77980	24	Traes_5BL_3B390119D,Novel09719,Traes_6BL_ADE1875EF,Traes_5BL_EC1881F75,Novel16544,Traes_5DL_134F29727,Novel17043,Traes_6DL_42DF4F0A4,Novel08741,Traes_6DL_518F5BCCC,Traes_5DL_FBEF189F3,Traes_6DL_B28B5501C,Traes_5DL_D5836CCE6,Novel15703,Traes_6AL_E2BFEA5F4,Novel15565,Traes_5AL_A31A96C83,Traes_6DL_340B35395,Traes_6DL_1D8021930,Novel16561,Novel09497,Traes_5AL_E4E5B111A,Novel07922,Traes_6AL_033D6C680	1	Novel05889
GO:1901700	response to oxygen-containing compound	biological_process	1.4116e-20	3.4076e-17	25	4609	43	77980	24	Traes_6DL_B28B5501C,Traes_5DL_FBEF189F3,Traes_6DL_518F5BCCC,Novel08741,Novel17043,Traes_5DL_134F29727,Traes_6DL_42DF4F0A4,Novel16544,Traes_5BL_EC1881F75,Traes_6BL_ADE1875EF,Novel09719,Traes_5BL_3B390119D,Traes_6AL_033D6C680,Novel07922,Novel09497,Traes_5AL_E4E5B111A,Traes_6DL_1D8021930,Novel16561,Traes_6DL_340B35395,Traes_5AL_A31A96C83,Novel15565,Traes_6AL_E2BFEA5F4,Traes_5DL_D5836CCE6,Novel15703	1	Novel05889
GO:0001101	response to acid chemical	biological_process	1.407e-19	2.2644e-16	25	4609	46	77980	24	Traes_6DL_B28B5501C,Traes_6DL_518F5BCCC,Traes_5DL_FBEF189F3,Novel08741,Traes_6DL_42DF4F0A4,Traes_5DL_134F29727,Novel17043,Novel16544,Traes_5BL_EC1881F75,Traes_6BL_ADE1875EF,Novel09719,Traes_5BL_3B390119D,Traes_6AL_033D6C680,Novel07922,Novel09497,Traes_5AL_E4E5B111A,Novel16561,Traes_6DL_1D8021930,Traes_6DL_340B35395,Novel15565,Traes_5AL_A31A96C83,Traes_6AL_E2BFEA5F4,Traes_5DL_D5836CCE6,Novel15703	1	Novel05889
GO:0005975	carbohydrate metabolic process	biological_process	2.3963e-17	2.8924e-14	418	4609	4566	77980	197	Traes_2DL_B896BF8FB,Traes_6DL_32BCCED8B,Traes_7AL_FAE816A85,Traes_7DL_FB40F7015,Traes_2AS_520FE8D37,Traes_5BL_219FAA6D8,Traes_3DS_10A2AC1A7,Traes_6DS_1FDCDEAD0,Traes_5AL_3BC5CBB54,Traes_3B_DD72949C7,Traes_1DL_E2E9F90E4,Traes_7DL_70FDF85F0,TRAES3BF280100020CFD_g,Traes_6AL_02ECEFFB7,Traes_4DL_D0B43694E,Traes_1BL_68729B056,Traes_6BL_FC54B7E8F,Traes_7AL_A1F318992,Traes_1DS_77E2F32B0,Traes_2DL_0AB0ABF…	221	Traes_1BL_C955569B8,Traes_1BL_1E2841006,Traes_4AS_3C90613EE,TRAES3BF061600040CFD_g,Traes_5DL_E82D6D246,Traes_7DL_FB75EA9C3,Traes_2AS_67222868A,Traes_1AS_C261D2216,Traes_1AL_C67577AB2,Traes_5BL_AA69820C5,TRAES3BF061600100CFD_g,Traes_1BS_F5E892762,Traes_1BL_964FFE7D9,Traes_2AS_F0521C4F2,TRAES3BF043500030CFD_g,Traes_5DL_C12A18354,Traes_6AS_8DDE1D849,Traes_5DS_6674D49C0,Traes_1DL_14CCD1497,Traes_2AS_…
GO:0009628	response to abiotic stimulus	biological_process	1.8417e-15	1.7783e-12	27	4609	70	77980	26	Traes_6DL_B28B5501C,Traes_5DL_FBEF189F3,Traes_6DL_518F5BCCC,Traes_5DL_134F29727,Traes_6DL_42DF4F0A4,Novel17043,Novel02883,Novel08741,Novel16544,Traes_5BL_EC1881F75,Traes_6BL_ADE1875EF,Traes_5BL_3B390119D,Novel09719,Traes_6AL_033D6C680,Novel07922,Traes_5AL_E4E5B111A,Novel09497,Traes_6DL_340B35395,Novel16561,Traes_6DL_1D8021930,Traes_6AL_E2BFEA5F4,Novel05995,Novel15565,Traes_5AL_A31A96C83,Traes_5DL…	1	Novel05889
GO:0003824	catalytic activity	molecular_function	1.2582e-13	1.0124e-10	2642	4609	40198	77980	1285	TRAES3BF026700050CFD_g,Traes_6AL_C3FEDADD2,Traes_6AS_013DBE630,Traes_2AS_95611CAD2,Traes_2BL_2825A3D0F,Traes_6DL_E4582581B,Novel08833,Traes_3AL_67BEA8DDA,Traes_1AL_E1701918C,Traes_6DS_E34FC6279,Traes_3AL_6518E15DB,Traes_2AL_0AB8DD4FD,Traes_2DS_3F4E4E00D,Traes_1BL_5796ED3B1,Traes_1AL_C87568D4D,Traes_5BL_97DA1489C1,Traes_4BS_994BC287F,TRAES3BF031200020CFD_g,Traes_1DL_1F96A4D49,TRAES3BF083100020CFD_…	1357	Traes_3DL_B7DA2C5EB,Traes_7DL_DBC637F81,Traes_3AL_6BDD6F090,Traes_7BL_A85EC2311,Traes_2DL_BC7F606B9,TRAES3BF002200020CFD_g,Traes_6BL_B363FB1EE,Traes_5AS_7158B51F3,Traes_3B_BA15EB5E9,Traes_5BL_2C06592B7,Traes_4BL_0D296D74A,Traes_2AL_0CFD876A9,Traes_5DL_B36BE4900,Traes_7AS_3DFC2683E,Traes_2BL_4540BA60B,Traes_4BS_4EB2C19CF,Traes_6DS_489CD9911,Traes_2BS_C8FB3060D,Traes_5DL_2ADCB64B3,Traes_3DL_1EBA52C…
GO:0010035	response to inorganic substance	biological_process	3.6017e-12	2.4842e-09	26	4609	87	77980	24	Traes_5AL_E4E5B111A,Novel09497,Traes_6DL_1D8021930,Novel16561,Traes_6DL_340B35395,Traes_6AL_033D6C680,Novel07922,Novel15565,Traes_5AL_A31A96C83,Traes_6AL_E2BFEA5F4,Novel15703,Traes_5DL_D5836CCE6,Novel08741,Traes_6DL_42DF4F0A4,Traes_5DL_134F29727,Novel17043,Novel16544,Traes_6DL_B28B5501C,Traes_5DL_FBEF189F3,Traes_6DL_518F5BCCC,Traes_6BL_ADE1875EF,Novel09719,Traes_5BL_3B390119D,Traes_5BL_EC1881F75	2	Novel05611,Novel05889
GO:0016491	oxidoreductase activity	molecular_function	7.8313e-12	4.7262e-09	659	4609	9023	77980	320	Traes_2BL_E84F97CE5,Traes_7DS_3A44BE7A3,Novel15518,Traes_2AL_8394449B2,Traes_3DL_6DE7463D7,Traes_2DS_6E504ACA9,Traes_5BL_D6603D993,Traes_3DS_90FA62704,Traes_5AS_B85789CFB,Novel05150,TRAES3BF111700080CFD_g,Traes_3DL_5E8D1FEEA,Traes_4DS_542118A8D,Traes_7AL_27F31D1E7,Traes_2AL_02A33DC90,TRAES3BF168600030CFD_g,Traes_3DL_727123299,Traes_2DL_5E0E44CA3,Traes_4DS_7868A8C2E,Traes_4AS_C983F8C8B,TRAES3BF153…	339	Traes_6DS_FA95A32F6,Traes_1AL_E12BF1698,Traes_5DS_90C6C5521,Traes_5BL_28CCE5325,Traes_2BL_DA060E328,Traes_4AL_5AA1DFD55,Traes_1AL_BB3D071F8,TRAES3BF041300020CFD_g,Traes_1DL_CB562D2D8,Traes_1BL_EC3E899FE,Traes_6DS_69570DBE2,Traes_5DL_5B423AA28,Novel16456,Traes_2BL_C7CDCB39A,Traes_5BS_B27249405,Traes_2BS_B6CB560AF1,Traes_2AL_208CBF7C1,Novel08133,Traes_2DL_BCE40F3F4,Traes_4AL_127B0527D,TRAES3BF23920…
GO:0016798	hydrolase activity, acting on glycosyl bonds	molecular_function	1.5468e-11	8.2976e-09	193	4609	2006	77980	88	Traes_1AL_7531AC097,Traes_7DL_B1B3571A7,Traes_4BS_4E5E7AD55,Traes_5AL_FBE044F39,Traes_4DL_BC04763DE,Novel15061,Novel03715,Traes_4BL_5C52625BF1,Traes_1BL_AB43A4F9A,Traes_4BS_FF3F5B3C51,TRAES3BF099300010CFD_g,Traes_1BL_2AE952A77,Traes_3DS_F679AA5F5,Traes_5DL_5611DE0EC,Traes_4DS_24F6CC544,Traes_5DL_A7B727074,Traes_6DS_204661A07,Traes_4BS_87F27944E,Traes_5BL_4FF15A281,Traes_6AL_3712E0E1C,Novel12443,T…	105	Traes_3DL_A162F2A81,Traes_2DS_FE40FC64C,Traes_1DL_4EF40E197,Traes_4BS_4EB2C19CF,Traes_3AL_8C2787987,Traes_2DS_ED68DC14E,TRAES3BF089400020CFD_g,Traes_7DL_F842DB269,Traes_3AL_7199364DD,Traes_7AS_36291AEDD,Traes_3DL_1EBA52CC3,Traes_6AL_986248807,Novel12714,Traes_1BL_78D0F4408,Traes_5AL_BADD20945,Novel03713,Traes_5AS_92A2909AB,Traes_5BL_66C56BF34,TRAES3BF010300020CFD_g,Traes_1AS_2CEE031FB,Traes_4BL_0…
GO:0004553	hydrolase activity, hydrolyzing O-glycosyl compounds	molecular_function	1.8211e-11	8.7921e-09	181	4609	1856	77980	86	Traes_7DL_EBEF5B3FC,Traes_6AS_AC24F31A6,Traes_4BS_11DDF29B31,Traes_2BL_232323148,Traes_5BL_1512240F3,Traes_6AL_E967F4C5D,Traes_4DL_20377C056,Traes_6BL_905A374B2,Traes_5DL_91B56C21D,Traes_2BS_BD49453B7,Novel07590,Traes_7AL_8C4A9BEBF,Traes_4AL_13B97C7E5,Traes_5AL_82A5A56F0,Traes_4AS_85B580603,Novel10519,Traes_6BS_0C04E7178,Traes_2DS_65B31416B,Traes_6AS_706F252FA,Traes_5BL_43C3BDED2,Traes_4DS_49B5FC…	95	Traes_4DL_02B20AEAC,Traes_5DL_5985E374F,Traes_2AL_529BEA5A4,Traes_1AL_22BFD3F69,Traes_3DL_922176A86,Traes_2DL_AD9E9E905,Traes_1DL_0706A4E89,Novel17595,TRAES3BF089500020CFD_g,Traes_3AL_28186DB96,Traes_5BL_699201983,Traes_2AS_786CFD895,Traes_5BS_B593A6FB7,TRAES3BF272400040CFD_g,TRAES3BF020200120CFD_g,Traes_3B_728668685,Traes_2BS_B372D48B6,Traes_1DL_E3A5B2257,Traes_5BL_8E0EA70D9,Traes_2DL_24AC58D40,…
GO:0015035	protein disulfide oxidoreductase activity	molecular_function	1.1456e-09	4.609e-07	35	4609	200	77980	11	Traes_2AL_0D5724EC2,Traes_4BS_42361CB8D,TRAES3BF034700030CFD_g,Traes_7DS_F1D8D32F7,Traes_2DL_0F9239600,Traes_7AS_3692C2D40,Traes_4AL_F23B2CEFB,Traes_2BL_7D2114731,Traes_4DS_26272902A,Traes_7BS_F724CA781,Traes_6AS_375237984	24	Traes_5BS_36C5B305D,Traes_5AS_533D0D0E1,Traes_5AS_6F72B9C96,Traes_5BS_B27249405,Traes_5DS_3186C8F7D,TRAES3BF053500180CFD_g,Traes_5BS_B3834F8C0,Traes_5DS_44EE488FC,Traes_5DS_7FD4F7284,Traes_5BS_9584239E51,Traes_5DS_A92D3B63C,Traes_5DS_2177C8BF4,Traes_5DS_286CDF1FE1,Traes_5BS_31F189259,Traes_5DS_8AF9BBB74,Traes_1DL_AF3FB8142,Traes_5BS_409B24307,Traes_2BS_DEC12328A,Traes_5BS_39B20151B,Traes_5BS_DF24…
GO:0015036	disulfide oxidoreductase activity	molecular_function	1.1456e-09	4.609e-07	35	4609	200	77980	11	Traes_7AS_3692C2D40,Traes_2DL_0F9239600,Traes_7DS_F1D8D32F7,TRAES3BF034700030CFD_g,Traes_4BS_42361CB8D,Traes_2AL_0D5724EC2,Traes_6AS_375237984,Traes_7BS_F724CA781,Traes_4DS_26272902A,Traes_2BL_7D2114731,Traes_4AL_F23B2CEFB	24	Traes_5DS_286CDF1FE1,Traes_5DS_2177C8BF4,Traes_5DS_A92D3B63C,Traes_5BS_9584239E51,Traes_5DS_7FD4F7284,TRAES3BF053500180CFD_g,Traes_5DS_44EE488FC,Traes_5BS_B3834F8C0,Traes_5DS_3186C8F7D,Traes_5BS_B27249405,Traes_5AS_6F72B9C96,Traes_5AS_533D0D0E1,Traes_5BS_36C5B305D,Traes_5DS_5143441CB,Traes_5AS_653E5B343,Traes_5DS_CCCDA48421,Traes_5BS_2C2072466,Traes_5BS_DF2486215,Traes_5BS_39B20151B,Traes_2BS_DEC…
GO:0008150	biological_process	biological_process	2.1976e-08	8.1614e-06	3456	4609	55720	77980	1704		1752
GO:0030001	metal ion transport	biological_process	3.614e-08	1.2463e-05	140	4609	1447	77980	78	Traes_2BL_2825A3D0F,Traes_5DL_B68F9C403,Traes_7AS_D208644F3,Traes_6DS_E7826C696,Traes_1AS_C1BD73C48,Traes_2AL_3315250C9,Traes_2AS_95611CAD2,Novel10867,Traes_4DL_15C4B32F2,Traes_4BS_FDDCC1586,Novel12531,Traes_4DL_83C41A77C1,Traes_7AL_7D691F809,Traes_2BS_45CD5B99E,Traes_1DL_266F0C7CE,Traes_2AL_DD1DA8BD1,Traes_1DL_C4C0306FA,Traes_4AS_BEE2DCB1B,Traes_1BL_019A334D8,Traes_2DL_631322659,Traes_3DL_0C5007…	62	Traes_6AS_FDAB8AF16,Traes_5AS_AC1875866,Traes_1BL_1656180DB,Traes_7DL_24CBFF460,Traes_4AL_FCF107EEE,Traes_4AL_9D79BE8FB,Traes_4BL_9254C78FD,Traes_2BL_31D4D0A2C,Traes_5BL_A71207B7A,Traes_5BL_429152528,Traes_4BL_0CD383B6E,Traes_4DL_CC64A40E5,Novel13560,Traes_4AL_B3963A0E7,Traes_3AS_F7562AE41,Traes_2DS_835BF6175,Traes_5BL_99BAA4CB8,Traes_1DL_14CCD1497,Traes_5DS_6674D49C0,Traes_5BL_5E48D2D90,Traes_1D…
GO:0016667	oxidoreductase activity, acting on a sulfur group of donors	molecular_function	4.1168e-08	1.3251e-05	47	4609	347	77980	14	Traes_1BL_C81F8EFF1,Traes_2AL_0D5724EC2,TRAES3BF034700030CFD_g,Traes_4BS_42361CB8D,Traes_7DS_F1D8D32F7,Traes_7AS_3692C2D40,Traes_2DL_0F9239600,Traes_1AL_3205CA5CE,Traes_1DL_435A9788C,Traes_4DS_26272902A,Traes_4AL_F23B2CEFB,Traes_2BL_7D2114731,Traes_7BS_F724CA781,Traes_6AS_375237984	33	Traes_5BS_7F09D732D,Traes_3DL_BD52F0DE9,Traes_5BS_36C5B305D,Traes_5AS_533D0D0E1,Traes_5BS_B27249405,Traes_5AS_6F72B9C96,Traes_2BL_31D4D0A2C,Traes_5BS_9584239E51,Traes_2AL_13CBA4FEA,Traes_5DS_7FD4F7284,Traes_1DS_B0BC86A75,Traes_5DS_3186C8F7D,Traes_5DS_44EE488FC,TRAES3BF053500180CFD_g,Traes_5BS_B3834F8C0,Traes_5DS_286CDF1FE1,Traes_5DS_2177C8BF4,Traes_1BS_3761C242C,Traes_5DS_A92D3B63C,Traes_1DL_AF3F…
GO:0044723	single-organism carbohydrate metabolic process	biological_process	6.8779e-08	2.0754e-05	224	4609	2545	77980	110	Traes_1DL_2CFF8C1F6,Traes_5DL_D80B69113,Traes_2DS_48FB7EC2D,Traes_1BS_2482E3596,Traes_3DS_9B89BAD5A,Traes_2BS_1B96DD5CC,TRAES3BF026100070CFD_g,Traes_1AL_7531AC097,Traes_7DL_B1B3571A7,Traes_4BL_3A819B961,Traes_3AL_0B9758BF6,Traes_2AS_88441E683,Traes_1BL_2AE952A77,Traes_3AS_6505083E0,Traes_7DS_2565207CB,Traes_1DL_1F96A4D49,Traes_5BS_ECB15B15A,Traes_4AL_50F8115BB,Traes_5BL_12214988F,Traes_7BL_8F226A…	114	Traes_6AL_6378F9D26,Traes_7AS_3DFC2683E,Traes_4DS_04FD1AFDB,Traes_1AL_48D8916DD,Traes_4DS_63F7CF3CE,Traes_7BL_119F4C8C6,Traes_5BL_A20F4C525,Traes_5DL_6AF673654,Traes_4BS_D12DBE6D3,Traes_1AS_2CEE031FB,Traes_1BL_7ACAB786A,TRAES3BF010300020CFD_g,Traes_4BL_0940FC4BA,TRAES3BF010400110CFD_g,Traes_7AL_81A545A54,Traes_6DS_995C4235A,Traes_2DS_153405778,Traes_4BL_0A8199503,Traes_6DL_D04DA5DFB,Traes_6BL_B19…
GO:0004089	carbonate dehydratase activity	molecular_function	7.3392e-08	2.0843e-05	11	4609	26	77980	3	Traes_5AL_6FB526190,Traes_5DL_CA09C31F9,Traes_5BL_0C2E9CD85	8	Traes_3AL_4F4132490,Traes_7BL_D78991051,Traes_7DL_F7D784F1F,Traes_7DL_B228E9EA8,Traes_2DS_5F1F6D808,Traes_7AL_9812088EB,Traes_3DL_B58F5DEEF,TRAES3BF026200060CFD_g
GO:0006629	lipid metabolic process	biological_process	2.1703e-07	5.8212e-05	317	4609	3937	77980	164	Traes_2DS_BCA5E00B5,Traes_4DS_542118A8D,Novel05677,Traes_4BS_EDEDA485B,Traes_1AL_429AA3929,Traes_2BL_01647D965,Traes_7DS_5BDB31EE6,Traes_1DL_44FF6293E,Traes_4DS_890F1DC96,Traes_4BS_01F7AC2E3,Traes_7DS_3A44BE7A3,Traes_3DS_95DB943D3,Novel04514,Traes_2DL_C5A0BDC60,Traes_4AL_EC565F87F,Traes_7AL_8A07184BC,Traes_4DS_70BB7099D,Traes_3AL_9221B79A1,Traes_6DL_18D8D6502,Traes_2DS_B42ACD09C,Traes_4AL_96EF1A5…	153	Traes_2AL_CD41BAC42,Traes_2DL_F2F7C43CE,Traes_6DL_0BBFD317E,Traes_5BS_4D44AE9D6,TRAES3BF239200010CFD_g,Traes_7AL_162BF7B25,Traes_3B_666EDE83A,Traes_2DL_BCE40F3F4,Traes_3AS_0362B6EA8,Traes_7AS_0F0291904,Traes_5DL_05AC3E858,TRAES3BF091600110CFD_g,Traes_5BL_28CCE5325,Traes_4DS_DBAA2CC451,Traes_2BS_87FFE89A3,Traes_7AL_EBAE16330,Traes_5AL_D7EB47D56,Traes_6AS_AF8F7FABF,Traes_3DL_B1900E7EB,Traes_5BL_27D…
GO:0016903	oxidoreductase activity, acting on the aldehyde or oxo group of donors	molecular_function	3.1302e-07	7.9273e-05	41	4609	287	77980	20	TRAES3BF057400020CFD_g,Traes_4BS_F66ADAFF1,Traes_7DS_3A44BE7A3,Traes_7AS_25F9FEF52,Traes_6AL_6D310D2B0,Traes_5DL_A352668BD,Traes_6DL_B78A92435,Traes_7DS_DFF4A032D,Traes_2AS_E6E3B4B88,Traes_7DS_93F9ED9BE,Traes_2DS_538378717,Traes_7AS_15546E52B,Traes_4DS_FAFED0328,Traes_7AS_63A586587,Novel06928,Novel15809,Traes_2BS_23E0AC565,Traes_6BL_3430205E8,Traes_5BL_BCA9D4B2F,Novel11359	21	Traes_4DL_9480F40CF,Traes_2BL_5D64E8C87,Traes_1DS_B73475505,Traes_4BL_A9FAA75A9,Traes_2DL_04AA47AA7,Traes_2AL_783CF383F,Traes_1AL_5B26F6A14,Traes_4BS_A8F01CCC5,Traes_1AS_AEED1F1D7,Traes_7DS_42F8FD2BD,Traes_1DL_76EEDEA29,Traes_2DL_80DD45E69,Traes_1BL_EC3E899FE,Traes_4BS_36443C7B7,Traes_1BS_ABD495014,Traes_2DL_93867FC79,Traes_5DL_5597A11EC,Traes_7BS_873511EFA,Traes_2AS_F485758C1,Traes_4DL_5612CF456…
GO:0044262	cellular carbohydrate metabolic process	biological_process	3.2839e-07	7.9273e-05	146	4609	1544	77980	81	Traes_2DS_BCA5E00B5,Traes_2AL_BE5540B1E,Traes_1AL_68FA687CC,Traes_7AS_63A586587,Traes_6DL_3C0C05516,Traes_1BL_4EC167332,Traes_1DL_C3C98B159,Traes_2BS_0ABED462E,Traes_1BL_AC5FE4599,Traes_7AS_25F9FEF52,Traes_2BL_5DFE6B3311,Traes_5BL_A918D6888,Traes_2DL_C5A0BDC60,Traes_1AL_9D3A2CA99,Traes_1DL_50B29C62B,Traes_1DL_A332C35A8,Traes_2AS_6345FCE27,Traes_4AS_EF48BBCCF,Traes_1DL_E331E6071,Traes_3DL_A2127ABF…	65	Traes_3AL_21871C22D,Traes_5BS_4D44AE9D6,Traes_1AL_F420A1BBE,TRAES3BF239200010CFD_g,Traes_3AS_0362B6EA8,Traes_7BL_992E1F443,Traes_3DL_940A89913,Traes_1DL_48CC7D8E0,Traes_4DS_DBAA2CC451,Traes_4BS_CEA607A1D,Traes_2BS_87FFE89A3,Traes_3DL_B2FD2FBFA,Traes_5BL_94F42F9A7,Traes_7DS_7094F3B4D,Traes_1BL_B34FCB150,Traes_6AS_AF8F7FABF,Traes_5AL_85763B6EB,Traes_1AL_05881352A,Traes_5DL_7BF5AD398,Traes_2DS_7BFBC…
GO:0009654	photosystem II oxygen evolving complex	cellular_component	3.8937e-07	8.9517e-05	24	4609	136	77980	5	Traes_6DL_8C4A14CEB,Traes_2DL_6FCEC8D0D,Traes_5BL_FCB1625F3,Traes_2BL_CF3CFE8FE,Traes_2BL_459E09695	19	Traes_2BL_476B6147F,Traes_4AL_39D319FBC,TRAES3BF116200020CFD_g,Traes_7DS_D4832745D,Traes_4DS_35423C70B,Traes_2DS_46C9F8F5F,Traes_7AS_1839BE651,Traes_5DS_C93A8B915,Traes_2DL_6E913E1A4,Traes_2AL_0A039E562,Traes_3AL_84EE0045F,Traes_2BL_B8D0A7061,Traes_7BS_1A1F101B1,Traes_6AL_D2CA55216,TRAES3BF154700090CFD_g,Traes_2BL_4B8B77E73,Traes_2AL_264BF03F4,Traes_6DL_C160E8CEF,Traes_2BL_ACD272701
GO:0006081	cellular aldehyde metabolic process	biological_process	6.4429e-07	0.00013963	28	4609	162	77980	10	TRAES3BF031200020CFD_g,Traes_7BS_7222935B8,Traes_2DL_488816050,Traes_7DS_A60E1357C,Traes_2DL_0AB0ABFD5,Traes_2DL_DB4D97814,Traes_5BL_7F59B65A3,Traes_2AL_BE5540B1E,Traes_7AS_712114E89,Traes_7DS_B30C70553	18	Traes_2AL_0553F7051,Traes_1AS_AEED1F1D7,Traes_7BS_873511EFA,Traes_3DL_7FF5BA66B,Traes_3DL_E3B38D142,Traes_5DL_E274F1733,Traes_1DL_76EEDEA29,Traes_5AL_C14B0076E,Traes_1BL_EC3E899FE,Traes_3AL_1D9B2CE84,TRAES3BF042100010CFD_g,Traes_1BS_ABD495014,Traes_4AL_D5CB9E356,Traes_3DL_B7DA2C5EB,Traes_3DL_E466ACA13,Traes_1DS_B73475505,Traes_2BL_C7F69725E,Traes_1AL_5B26F6A14
GO:0005984	disaccharide metabolic process	biological_process	6.652e-07	0.00013963	26	4609	138	77980	19	Traes_4DL_F08462AD2,Traes_3DS_9B89BAD5A,Traes_4AS_EF48BBCCF,Traes_6AL_02ECEFFB7,Traes_4BL_D1AA966DE,Traes_1BL_68729B056,Traes_1DL_50B29C62B,Traes_6BL_FC54B7E8F,Traes_1AL_68FA687CC,Traes_1AL_7531AC097,Traes_3AS_6505083E0,Traes_1BL_2AE952A77,Traes_4BL_B49C2A51C,Traes_4DL_9F7C8C343,Traes_3AL_D3A1F0D64,Traes_7AS_9DEA62A9E,Traes_1DL_1F96A4D49,Traes_6DL_3C0C05516,Traes_1BL_4EC167332	7	Traes_1AL_48D8916DD,Traes_5BL_94F42F9A7,Traes_5DL_7BF5AD398,Traes_1DL_48CC7D8E0,Traes_5DL_6AF673654,Traes_7DS_7094F3B4D,Traes_5AL_EE59BB19D
GO:0009084	glutamine family amino acid biosynthetic process	biological_process	7.678e-07	0.00015445	16	4609	61	77980	5	Traes_2DL_3A69DD453,Traes_6DL_A4CE8D26B,Traes_6BL_C433D70A3,Traes_6AL_562AE8B6E,Traes_2BL_6A38C0C23	11	Traes_2DL_62DA30872,Traes_1BL_6401A85E7,Traes_2BL_342BDEA35,Traes_1DL_93B8EB7D2,Traes_4BL_52F044A40,Traes_4DL_CB8E1061C,Traes_2AS_57C9CAC3C,Traes_2AL_3D221F120,Traes_1AL_D6A532C66,Traes_2BS_62A407EAB,Traes_2DS_9D4521586
GO:0033897	ribonuclease T2 activity	molecular_function	9.6665e-07	0.00018668	11	4609	32	77980	9	Traes_2DL_4FB6419D4,Traes_6AL_91F3E548F,Traes_2DS_30775DCAD,Traes_3DL_E1FF14504,Traes_2AS_3EDDFBB19,Traes_2BS_B296754F9,Traes_2DS_F467ADBE7,Traes_6DL_E4582581B,Traes_6BL_798EC1015	2	Traes_1DL_DF8F3A1CA,Traes_2AL_603644722
GO:1901605	alpha-amino acid metabolic process	biological_process	1.859e-06	0.0003452	81	4609	775	77980	43	Traes_6DL_B78A92435,Traes_7AS_A93890FE4,Traes_2DL_342FDBCBD,Traes_2BL_9CDEB96B1,Traes_1AL_2CB1F6DC2,Traes_2DL_3A69DD453,Traes_3AS_51DE1D50C,Traes_5DS_1BD5492E6,Traes_6AL_6D310D2B0,Traes_2AL_44855EDCA,Traes_5BS_E431D5D9D,Traes_5DL_70E5AA8DF,Traes_5AL_4210A8A6E,TRAES3BF032200040CFD_g,Traes_4AS_C19AB3A1A,Traes_1DL_268FC750B,Traes_4DL_A369CA2B0,Traes_1AL_429B0B989,Traes_5AS_5C5BA8A57,TRAES3BF03200005…	38	Traes_1AS_AEED1F1D7,Traes_4DL_38D0D149A,Traes_2DL_D814281E8,Traes_2AL_2E2DFB904,Traes_2AS_57C9CAC3C,Traes_4BL_52F044A40,Traes_2BS_62A407EAB,Traes_4BL_C9595C3D8,Traes_5AS_F58AC31EE,Traes_2BL_54FA866FD,Traes_2DL_62DA30872,Traes_6AL_CDC715B50,Traes_4BS_A8F01CCC5,Traes_1AL_D6A532C66,Traes_4DL_CB8E1061C,Traes_2DS_9D4521586,TRAES3BF079300010CFD_g,Traes_5BL_65DDBA449,Traes_1BS_ABD495014,Traes_1BL_6401A8…
GO:0016624	oxidoreductase activity, acting on the aldehyde or oxo group of donors, disulfide as acceptor	molecular_function	3.0857e-06	0.00055176	12	4609	39	77980	10	Traes_5DL_A352668BD,Novel11359,Traes_2DS_538378717,Traes_7AS_15546E52B,Traes_5BL_BCA9D4B2F,Traes_4BS_F66ADAFF1,Traes_7AS_25F9FEF52,Novel15809,Traes_7DS_3A44BE7A3,Traes_2AS_E6E3B4B88	2	Traes_7DS_42F8FD2BD,Traes_2AS_F485758C1
GO:0006308	DNA catabolic process	biological_process	3.9206e-06	0.00067603	15	4609	67	77980	15	Traes_2BL_DD9CF6B84,Traes_2DL_4F7AA077F,Traes_2DL_FE7C9635F,Traes_2AL_A6788778F,Novel01744,Traes_2AL_52FFAC556,Traes_2BL_36B344F6B,Traes_2DL_5379C1D05,Traes_2AL_3F1A87585,Traes_3AS_2091C5215,Traes_2DL_9FC19CCF8,Traes_2BL_C3533A6D6,Traes_2AL_F27B50401,Traes_2DL_D54054567,Traes_5AL_32ABD185E	0
GO:0009790	embryo development	biological_process	4.0687e-06	0.00067737	19	4609	96	77980	15	Traes_5BL_CFDD87D18,Traes_5DS_011851EE7,Traes_7DS_EDB582D21,Traes_7AS_04B7C0B3F,Traes_7AS_B8B7D3BF9,Traes_2AL_D0C3751FD,Novel08975,Traes_4AL_E47637735,Traes_7BS_9FE17120D,Traes_6AL_2063C3615,Traes_4DS_BE0C2FDDF,Traes_7AS_3F89B0516,Traes_5BL_281A4A114,Traes_5BL_1187EA2151,Traes_4BS_B386725C0	4	Traes_4AL_45EC959541,Traes_7AS_35615909F,Traes_2DL_BD9A8D711,Traes_7AS_9A759DD28
GO:0016892	endoribonuclease activity, producing 3'-phosphomonoesters	molecular_function	7.0393e-06	0.0011329	12	4609	44	77980	9	Traes_6BL_798EC1015,Traes_6DL_E4582581B,Traes_2DS_F467ADBE7,Traes_2BS_B296754F9,Traes_2AS_3EDDFBB19,Traes_3DL_E1FF14504,Traes_6AL_91F3E548F,Traes_2DS_30775DCAD,Traes_2DL_4FB6419D4	3	Traes_2BL_B8D0A7061,Traes_2AL_603644722,Traes_1DL_DF8F3A1CA
GO:1901361	organic cyclic compound catabolic process	biological_process	7.4627e-06	0.0011623	41	4609	322	77980	37	Traes_2AL_A6788778F,Traes_2DL_FE7C9635F,Traes_4DS_C0FDDD0D0,Traes_2BL_36B344F6B,Traes_2DL_9FC19CCF8,Traes_4AL_B674B528F,Traes_6AS_72E47604B,Traes_7DS_E373FDD65,TRAES3BF111700040CFD_g,Traes_7BL_8F226AC0C,Traes_5AL_32ABD185E,Novel05939,Traes_5BL_6CC10C135,Traes_2AL_52FFAC556,Traes_2DL_5379C1D05,Traes_6AS_013DBE630,Traes_2AL_3F1A87585,Traes_3AS_2091C5215,Novel14226,Traes_4AL_F2093E4D3,Traes_2BL_DD9C…	4	Traes_5AL_7E134CAB9,Traes_5BL_D4E7387C9,Traes_5BL_8AB291400,Traes_5AL_CE646C4CA
GO:0016051	carbohydrate biosynthetic process	biological_process	7.8393e-06	0.0011828	134	4609	1452	77980	64	Traes_3DS_F0A479C5F,Traes_7AL_8A07184BC,Traes_3DL_A2127ABF7,Traes_1BL_2DE020CC0,Traes_2BS_83944806B,Traes_2BS_C02C5A463,Traes_1BL_AC5FE4599,Traes_1AL_9D3A2CA99,Traes_2DL_C5A0BDC60,Traes_5BL_A918D6888,Traes_2BL_5DFE6B3311,Traes_2AS_6345FCE27,Traes_1DL_A332C35A8,Traes_1DL_E331E6071,Traes_1BL_4EC167332,Traes_1DL_C3C98B159,Traes_2BS_0ABED462E,Traes_2DS_BCA5E00B5,Traes_7AS_63A586587,Traes_6DL_41E77A3B…	70	Traes_1BL_B34FCB150,Traes_6AS_AF8F7FABF,Traes_7DS_B0D50DF2A,Traes_1AL_05881352A,Traes_5AL_85763B6EB,Traes_1DL_48CC7D8E0,Traes_4BS_CEA607A1D,Traes_4DS_DBAA2CC451,Traes_3DL_B2FD2FBFA,Traes_2BS_87FFE89A3,Traes_5BL_94F42F9A7,TRAES3BF239200010CFD_g,Traes_7BL_992E1F443,Traes_3AS_0362B6EA8,Novel17921,Traes_3DL_940A89913,Traes_1BL_6FD27DB24,Traes_3AL_21871C22D,Traes_1AL_F420A1BBE,Traes_5BS_4D44AE9D6,Trae…
GO:0048037	cofactor binding	molecular_function	9.2595e-06	0.0013547	205	4609	2565	77980	107	Traes_2AL_2A6F8CE85,Traes_7BL_462ABF753,Traes_5DL_432CC0CB0,TRAES3BF026100070CFD_g,Traes_5DL_A352668BD,Traes_5DL_AC1F44221,Traes_4AS_C2B77F64F,Traes_2DL_CA1EAD2A3,Traes_1AS_C1BD73C48,Traes_2AL_3315250C9,Novel02555,Traes_2DL_CA59383D7,Traes_1AL_1D8244B27,Traes_1BS_36169E4A1,Traes_5BL_1D3F1BCC2,Traes_3AL_1BC9B0156,Traes_7BL_8F226AC0C,Traes_5BL_914F9D378,Traes_2BL_2825A3D0F,Traes_2AL_C463CE949,Traes…	98	Traes_5AL_EAE1A5561,Traes_3DL_7FF5BA66B,Traes_5DS_3C8141FE3,Traes_2AL_0553F7051,Traes_1BL_78D0F4408,Traes_6DL_362AC234C,Traes_1DS_B29100811,TRAES3BF042100010CFD_g,Traes_4AL_FCF129CB0,Traes_2BS_0AF3C934E,Traes_5AS_330E54B6F,Traes_4BL_9254C78FD,Traes_5BL_22075E609,Traes_5DL_F24D69A49,Traes_5DL_7BEC640FA,Traes_4DL_D0ADE3477,Traes_4AL_D5CB9E356,Traes_1BL_EB5EF0E56,Traes_5BL_7C7817ACA,Traes_2BS_9C52B1…
GO:0004616	phosphogluconate dehydrogenase (decarboxylating) activity	molecular_function	1.1266e-05	0.0015548	22	4609	128	77980	8	Traes_7DS_B30C70553,Traes_5BL_7F59B65A3,Traes_7AS_712114E89,Traes_2DL_488816050,Traes_7DS_A60E1357C,Novel13755,TRAES3BF031200020CFD_g,Traes_7BS_7222935B8	14	Traes_3DL_E466ACA13,Traes_3DL_B7DA2C5EB,Traes_1DS_B73475505,Traes_1AL_5B26F6A14,Traes_1BL_EC3E899FE,Traes_3AL_1D9B2CE84,TRAES3BF042100010CFD_g,Traes_1BS_ABD495014,Traes_4AL_D5CB9E356,Traes_3DL_E3B38D142,Traes_1DL_76EEDEA29,Traes_1AS_AEED1F1D7,Traes_7BS_873511EFA,Traes_3DL_7FF5BA66B
GO:0008661	1-deoxy-D-xylulose-5-phosphate synthase activity	molecular_function	1.1594e-05	0.0015548	9	4609	27	77980	6	Novel15809,Traes_7DS_3A44BE7A3,Traes_4BS_F66ADAFF1,Traes_5BL_BCA9D4B2F,Novel11359,Traes_5DL_A352668BD	3	Traes_5BL_E8C17429F,Traes_7DS_42F8FD2BD,Traes_2AS_F485758C1
GO:0016744	transferase activity, transferring aldehyde or ketonic groups	molecular_function	1.1594e-05	0.0015548	9	4609	27	77980	6	Traes_5BL_BCA9D4B2F,Traes_4BS_F66ADAFF1,Traes_7DS_3A44BE7A3,Novel15809,Traes_5DL_A352668BD,Novel11359	3	Traes_2AS_F485758C1,Traes_7DS_42F8FD2BD,Traes_5BL_E8C17429F
GO:0006098	pentose-phosphate shunt	biological_process	1.2256e-05	0.0015672	23	4609	139	77980	7	Traes_7DS_B30C70553,Traes_5BL_7F59B65A3,Traes_7AS_712114E89,Traes_7DS_A60E1357C,Traes_2DL_488816050,Traes_7BS_7222935B8,TRAES3BF031200020CFD_g	16	Traes_1AL_5B26F6A14,Traes_1DS_B73475505,Traes_3DL_B7DA2C5EB,Traes_3DL_E466ACA13,Traes_4AL_D5CB9E356,TRAES3BF042100010CFD_g,Traes_1BS_ABD495014,Traes_1BL_EC3E899FE,Traes_3AL_1D9B2CE84,Traes_5AL_C14B0076E,Traes_1DL_76EEDEA29,Traes_3DL_E3B38D142,Traes_5DL_E274F1733,Traes_7BS_873511EFA,Traes_3DL_7FF5BA66B,Traes_1AS_AEED1F1D7
GO:0009311	oligosaccharide metabolic process	biological_process	1.2335e-05	0.0015672	39	4609	293	77980	24	Traes_1BL_22EDF8650,Traes_1BL_4EC167332,Traes_6DL_3C0C05516,Traes_3AL_D3A1F0D64,Traes_1AL_00E379EFF,Traes_4DL_F08462AD2,Traes_1AL_68FA687CC,Traes_4BL_B49C2A51C,Traes_3AS_6505083E0,Traes_1BL_2AE952A77,Traes_1DL_CD211C1E2,Traes_7AS_9DEA62A9E,Traes_4DL_9F7C8C343,Traes_1DL_1F96A4D49,Traes_6AL_02ECEFFB7,Traes_1DL_82E126A2A,Traes_4AS_EF48BBCCF,Traes_3DS_9B89BAD5A,Traes_6BL_FC54B7E8F,Traes_1DL_50B29C62B…	15	Traes_1AL_C67577AB2,Traes_6BL_5ACBB86F4,Traes_1BL_6FD27DB24,Traes_5DL_7BF5AD398,Traes_7DS_B0D50DF2A,Traes_5DL_6AF673654,Traes_2BS_0D1935045,Traes_5AL_EE59BB19D,Traes_7DS_7094F3B4D,Traes_5BL_94F42F9A7,Traes_7BS_2CAF57700,Traes_1AL_48D8916DD,Traes_2AS_B78968A63,Traes_5DL_DBE8E64C4,Traes_1DL_48CC7D8E0
GO:0019439	aromatic compound catabolic process	biological_process	1.3834e-05	0.0017126	42	4609	342	77980	37	Traes_2DL_4F7AA077F,Traes_6DS_8CB5C0B1E,Traes_2BL_DD9CF6B84,Traes_4AS_C10CD24DD,Traes_7AS_A93890FE4,Traes_1AL_2C64052F0,Traes_2DL_D54054567,Traes_5DL_97455E379,Traes_2BL_7C6E23A64,Traes_4BS_668A7A78A,Traes_2BL_C3533A6D6,Novel01744,Traes_7DS_4EB9095AA,Traes_5DL_8F68FBC81,Traes_3AL_EB28DB33C,Traes_2AL_F27B50401,Traes_2AL_A6788778F,Traes_2DL_FE7C9635F,Traes_2DL_9FC19CCF8,Traes_4AL_B674B528F,Traes_4D…	5	Traes_7DL_6D3662D48,Traes_5BL_D4E7387C9,Traes_5BL_8AB291400,Traes_5AL_CE646C4CA,Traes_5AL_7E134CAB9
GO:0009064	glutamine family amino acid metabolic process	biological_process	1.5386e-05	0.0018571	24	4609	147	77980	10	Traes_1AL_48BACBEB6,Traes_6AL_562AE8B6E,Traes_2BL_6A38C0C23,TRAES3BF032200040CFD_g,Traes_1DL_268FC750B,Traes_6DL_A4CE8D26B,Traes_2DL_3A69DD453,Traes_1BL_6C424F111,Traes_1BL_D633DA4E8,Traes_6BL_C433D70A3	14	Traes_4BL_52F044A40,Traes_4AS_E54C88DDB,Traes_4DL_CB8E1061C,Traes_2AS_57C9CAC3C,Traes_1AL_D6A532C66,Traes_2AL_3D221F120,Traes_2BS_62A407EAB,Novel12714,Traes_4BL_CF4451CAA,Traes_2DS_9D4521586,Traes_1BL_6401A85E7,Traes_2DL_62DA30872,Traes_2BL_342BDEA35,Traes_1DL_93B8EB7D2
GO:0009439	cyanate metabolic process	biological_process	1.6077e-05	0.0018932	5	4609	8	77980	2	Traes_1AL_255FF48FC,Traes_1DL_7F36F803A	3	Traes_4BL_2CB714024,Traes_4DL_A0F77BF5A,Traes_4AS_B8C6D71F0
GO:0055114	oxidation-reduction process	biological_process	1.9008e-05	0.0021724	588	4609	8731	77980	270	Traes_6AL_B816DA4A2,Traes_3DL_FADFAB015,Traes_7DS_E4A098B12,Traes_3DL_63E088A81,TRAES3BF058100090CFD_g,TRAES3BF060500380CFD_g,Traes_7DS_B30C70553,Traes_6AL_6D310D2B0,Traes_4AL_F23B2CEFB,Traes_5DL_F5063699D,Traes_2DL_870C5A674,Traes_5BL_13BD6BF11,TRAES3BF111700040CFD_g,Traes_5DL_F7C61A149,Traes_1AL_F4EC674B3,Traes_6BL_8360C77EF,Traes_2DS_3663CF5CF,Traes_2BL_6FFD5A5E0,Traes_2DS_020D67AB6,Traes_1BL_…	318	Traes_2BL_E6F86DAFA,Traes_1BL_8617E565C,Traes_4AL_FABDF4EDA,Traes_1AL_B331E8B19,Traes_6BL_7CBA6413B,Traes_2BS_DEC12328A,Traes_4BL_74AFCFF05,Traes_6DL_5C536D720,Traes_4BL_24065EC58,Traes_7DS_D6C6A0808,Traes_2DS_A886F6C92,Traes_4BS_A8F01CCC5,Traes_2DL_04AA47AA7,Traes_5BL_44EFC1BBD,Traes_6DL_D412FA689,Traes_6AL_64A7E528C,Traes_2AL_2224DCC1A,Traes_2BS_4FF4CEA9F,Traes_7DL_A3EFB1DF31,Traes_4DL_357EA96F…
GO:0044255	cellular lipid metabolic process	biological_process	1.9349e-05	0.0021724	207	4609	2486	77980	119	Traes_1AL_7531AC097,Traes_2DS_3F4E4E00D,Traes_2DS_48FB7EC2D,Traes_5DL_D80B69113,Traes_5DL_A352668BD,Traes_1DL_0FB30E20D,Traes_1DL_2CFF8C1F6,Traes_1BS_2482E3596,Traes_1BL_A2A76A427,Traes_2AS_64994F26C,Traes_2BS_1B96DD5CC,Traes_2AS_88441E683,Traes_3AL_0B9758BF6,TRAES3BF016700070CFD_g,Traes_1BL_2AE952A77,Traes_6DS_D41FE990E,Traes_2BS_1F655F5E3,Traes_7DS_2565207CB,Traes_1DL_FF4A6C312,TRAES3BF02670005…	88	Traes_4DS_63F7CF3CE,Traes_4BL_03873D07C,Traes_7BL_119F4C8C6,Traes_7AS_48E294724,Traes_5BS_4CC4F38C6,Traes_5BL_A20F4C525,Traes_6DS_86273F96F,Traes_2AL_ED4D3BEC1,Traes_1DS_B29100811,TRAES3BF042100010CFD_g,Traes_2DL_BC7F606B9,Traes_4BL_0940FC4BA,Traes_2DS_B9D014DE1,TRAES3BF010400110CFD_g,TRAES3BF057400030CFD_g,Traes_6DS_995C4235A,Traes_4BL_0A8199503,Traes_3AL_A08E063F0,Traes_2DS_153405778,Traes_6DL_…
GO:0044699	single-organism process	biological_process	2.0209e-05	0.0022175	1923	4609	29828	77980	963	Traes_7AS_705BE4B61,Traes_3DS_95DB943D3,Traes_2BL_2946D3CA6,Traes_5DL_11805C295,Traes_4AL_EC565F87F,Traes_7BS_37AA60A70,Novel00904,Traes_7AL_8A07184BC,Traes_1DL_DC7BDE229,Traes_4BL_3403452C0,Traes_1AL_836FE7352,Traes_1DL_7F36F803A,Traes_5BL_8BCE2D83D,Traes_6AL_15F156698,Novel17581,Traes_1DL_7CD81B7C1,Traes_5BL_625657BE4,Traes_2BL_3ED93F1FB,Novel03638,Novel05677,Traes_7AL_5CA0B5935,Traes_4AS_B95E8…	960	TRAES3BF091600110CFD_g,Traes_6AS_C3B032C57,Traes_6BL_8384BADC5,Traes_7AL_EBAE16330,Traes_5AL_3C74F0AAC,Traes_7BL_FA6132579,Traes_2DL_41F54E049,Traes_2AL_B8FF3EDD9,Traes_4DL_7A52806A9,Traes_1AL_A2DA8A6AE,Novel16434,Traes_1DS_2E8605E5C,Traes_3AL_21871C22D,Traes_1DL_F0F3E1096,Traes_5BL_1DE088A30,Traes_2DS_92645528E,Traes_2BL_B595D3ADC,Traes_4DL_4E5926A4D,Traes_5BL_B435EDEF4,Traes_2DL_01CACA64F,Traes…
GO:0051156	glucose 6-phosphate metabolic process	biological_process	2.2622e-05	0.0024271	23	4609	144	77980	7	Traes_2DL_488816050,Traes_7DS_A60E1357C,TRAES3BF031200020CFD_g,Traes_7BS_7222935B8,Traes_7DS_B30C70553,Traes_7AS_712114E89,Traes_5BL_7F59B65A3	16	Traes_5AL_C14B0076E,Traes_3DL_E3B38D142,Traes_5DL_E274F1733,Traes_1DL_76EEDEA29,Traes_1AS_AEED1F1D7,Traes_3DL_7FF5BA66B,Traes_7BS_873511EFA,Traes_1AL_5B26F6A14,Traes_3DL_B7DA2C5EB,Traes_3DL_E466ACA13,Traes_1DS_B73475505,Traes_4AL_D5CB9E356,Traes_3AL_1D9B2CE84,Traes_1BL_EC3E899FE,Traes_1BS_ABD495014,TRAES3BF042100010CFD_g
GO:0019682	glyceraldehyde-3-phosphate metabolic process	biological_process	2.3269e-05	0.0024422	23	4609	144	77980	7	Traes_5BL_7F59B65A3,Traes_7AS_712114E89,Traes_7DS_B30C70553,TRAES3BF031200020CFD_g,Traes_7BS_7222935B8,Traes_2DL_488816050,Traes_7DS_A60E1357C	16	Traes_4AL_D5CB9E356,Traes_1BL_EC3E899FE,Traes_3AL_1D9B2CE84,TRAES3BF042100010CFD_g,Traes_1BS_ABD495014,Traes_1AL_5B26F6A14,Traes_3DL_B7DA2C5EB,Traes_3DL_E466ACA13,Traes_1DS_B73475505,Traes_1AS_AEED1F1D7,Traes_7BS_873511EFA,Traes_3DL_7FF5BA66B,Traes_5AL_C14B0076E,Traes_5DL_E274F1733,Traes_3DL_E3B38D142,Traes_1DL_76EEDEA29
GO:1901607	alpha-amino acid biosynthetic process	biological_process	2.6224e-05	0.0026938	55	4609	503	77980	29	Traes_6BL_C433D70A3,Traes_6BL_3430205E8,TRAES3BF032000050CFD_g,Traes_7BS_00381B7AE,Traes_2AL_3315250C9,Traes_4DL_A369CA2B0,Traes_5BL_51AB2EDF1,Traes_1AL_429B0B989,Traes_5AS_5C5BA8A57,Traes_2BL_6A38C0C23,Traes_2DL_488816050,Traes_4AS_C19AB3A1A,Traes_2BL_2825A3D0F,Traes_7DS_230BB1F56,Traes_6AL_562AE8B6E,Traes_5AL_4210A8A6E,Traes_5DL_70E5AA8DF,Traes_5BL_7E69810D5,TRAES3BF160500030CFD_g,Traes_6AL_6D3…	26	Traes_2BL_C7F69725E,Traes_1DL_93B8EB7D2,Traes_4AS_AA3629BB5,Traes_1BL_6401A85E7,Traes_5DL_5B423AA28,Traes_1BS_ABD495014,Traes_2BL_342BDEA35,TRAES3BF079300010CFD_g,Traes_5BL_65DDBA449,Traes_2DS_9D4521586,Traes_4DL_CB8E1061C,Traes_4AS_E54C88DDB,Traes_1AL_D6A532C66,Traes_2AL_3D221F120,Traes_4BS_A8F01CCC5,Novel06703,Traes_1DS_B73475505,Traes_2DL_62DA30872,Traes_2BS_62A407EAB,Traes_4BL_C9595C3D8,Traes…
GO:0006739	NADP metabolic process	biological_process	2.7977e-05	0.002814	27	4609	185	77980	11	Traes_2AL_4885854CD,Traes_7AS_712114E89,Traes_5BL_7F59B65A3,Traes_7DS_B30C70553,Traes_3AL_7CC0C8632,Traes_3DL_C5F603601,TRAES3BF031200020CFD_g,Traes_7BS_7222935B8,Traes_2DL_488816050,Traes_7DS_A60E1357C,Traes_2BL_0ED5DCF4B	16	Traes_3AL_1D9B2CE84,Traes_1BL_EC3E899FE,Traes_1BS_ABD495014,TRAES3BF042100010CFD_g,Traes_4AL_D5CB9E356,Traes_3DL_E466ACA13,Traes_3DL_B7DA2C5EB,Traes_1DS_B73475505,Traes_1AL_5B26F6A14,Traes_1AS_AEED1F1D7,Traes_3DL_7FF5BA66B,Traes_7BS_873511EFA,Traes_5DL_E274F1733,Traes_3DL_E3B38D142,Traes_1DL_76EEDEA29,Traes_5AL_C14B0076E
GO:0046700	heterocycle catabolic process	biological_process	3.5144e-05	0.0034628	37	4609	299	77980	33	Traes_4BS_668A7A78A,Traes_2BL_C3533A6D6,Novel01744,Traes_5DL_8F68FBC81,Traes_1AL_2AC682D6D,Traes_2AL_F27B50401,Traes_3AL_EB28DB33C,Traes_2DL_4F7AA077F,Traes_6DS_8CB5C0B1E,Traes_2BL_DD9CF6B84,Traes_4AS_C10CD24DD,Traes_1AL_2C64052F0,Traes_2DL_D54054567,Traes_5DL_97455E379,Traes_2BL_7C6E23A64,Traes_5BL_6CC10C135,Traes_3AS_2091C5215,Traes_2AL_3F1A87585,Traes_6AS_013DBE630,Traes_2DL_5379C1D05,Traes_2A…	4	Traes_5BL_8AB291400,Traes_5BL_D4E7387C9,Traes_5AL_CE646C4CA,Traes_5AL_7E134CAB9
GO:1990204	oxidoreductase complex	cellular_component	4.824e-05	0.0046453	28	4609	216	77980	6	Traes_2DL_6FCEC8D0D,Traes_6DL_8C4A14CEB,Novel11978,Traes_2BL_459E09695,Traes_5BL_FCB1625F3,Traes_2BL_CF3CFE8FE	22	Traes_7DS_D4832745D,Traes_6DS_B6E53FECE,TRAES3BF116200020CFD_g,Traes_4AL_39D319FBC,Traes_2BL_476B6147F,Traes_2DS_46C9F8F5F,Traes_4DS_35423C70B,Traes_2AL_0A039E562,Traes_6AL_CDC715B50,Traes_3AL_84EE0045F,Traes_5DS_C93A8B915,Traes_2DL_6E913E1A4,Traes_6DL_C8292F26F,Traes_7AS_1839BE651,Traes_7BS_1A1F101B1,Traes_6AL_D2CA55216,Traes_2BL_ACD272701,Traes_6DL_C160E8CEF,TRAES3BF154700090CFD_g,Traes_2AL_264…
GO:0016894	endonuclease activity, active with either ribo- or deoxyribonucleic acids and producing 3'-phosphomonoesters	molecular_function	4.907e-05	0.0046453	12	4609	53	77980	9	Traes_2BS_B296754F9,Traes_6BL_798EC1015,Traes_6DL_E4582581B,Traes_2DS_F467ADBE7,Traes_2AS_3EDDFBB19,Traes_3DL_E1FF14504,Traes_2DL_4FB6419D4,Traes_6AL_91F3E548F,Traes_2DS_30775DCAD	3	Traes_2AL_603644722,Traes_2BL_B8D0A7061,Traes_1DL_DF8F3A1CA
GO:0034637	cellular carbohydrate biosynthetic process	biological_process	5.5589e-05	0.0051612	113	4609	1233	77980	54	TRAES3BF280100020CFD_g,Traes_1AL_5FFFBAB47,Traes_2DS_270EB3BAE,Traes_4DL_2DBB03D7E,Traes_1AL_0FC07AEF4,TRAES3BF003200130CFD_g,Traes_2DS_B42ACD09C,TRAES3BF271000010CFD_g,Traes_2BL_B1883A8FA,Traes_2AS_520FE8D37,Traes_7DS_93F9ED9BE,Traes_7AS_9DEA62A9E,Traes_5DL_91B56C21D,Traes_5AL_10F82280C,Traes_2DS_81BB5290E1,Traes_1AL_30C4B017F,Traes_7BL_95B1705A2,Traes_7DL_99CBA4440,TRAES3BF008500150CFD_g,Traes_…	59	Traes_5BL_E7F873E45,Traes_5DL_C12A18354,TRAES3BF043500030CFD_g,Traes_5AL_9C9E55228,Traes_5BL_51C858A97,Traes_2AS_F0521C4F2,Traes_5DL_5597A11EC,Traes_5BL_329730191,Traes_5AL_5785267FA,Traes_2BS_8506C57C5,Traes_4DL_54A769EAC,Traes_2DL_94B48B5ED,Traes_7DL_FB75EA9C3,Traes_5BL_94F8310B1,Traes_5DL_7BF5AD398,Traes_5DL_E82D6D246,Traes_1BL_1E2841006,Traes_4AS_3C90613EE,Traes_2DS_7BFBC3007,Traes_2BS_18ED56…
GO:0006814	sodium ion transport	biological_process	6.2626e-05	0.0054566	23	4609	151	77980	14	Traes_2DL_631322659,Traes_7AS_1FFB4F41F,Traes_3DL_727123299,TRAES3BF019800040CFD_g,Traes_7BS_C08F5C14D,Traes_1AL_BE4FF7D92,Traes_7AS_F6D17C029,Traes_3DL_34EADFCED,Traes_7AS_DB4A9836D,Traes_1DL_C4C0306FA,Traes_1AS_4BB379513,Traes_5BS_2DB94D0A6,Traes_5BL_A2F507F1E,Traes_1BL_019A334D8	9	Traes_5AS_AC1875866,Traes_5BL_99BAA4CB8,Traes_5BL_429152528,Traes_3AS_97DB7A886,Traes_5BL_5E48D2D90,Traes_3AS_F7562AE41,TRAES3BF111700060CFD_g,Traes_5DS_28949833C,Traes_5BL_A71207B7A
GO:0044711	single-organism biosynthetic process	biological_process	6.3294e-05	0.0054566	397	4609	5389	77980	202	Traes_7AL_8A07184BC,Traes_3AL_9221B79A1,Traes_1DL_DC7BDE229,Traes_2DS_6E504ACA9,Traes_2BS_C02C5A463,Traes_7DS_3A44BE7A3,Traes_2DL_C5A0BDC60,Traes_5BL_A918D6888,Novel00904,Traes_7DS_230BB1F56,Traes_1BL_4EC167332,Traes_1DL_44FF6293E,Traes_4DS_542118A8D,Traes_2DS_BCA5E00B5,Traes_7DL_B5329F8E4,Traes_1AL_429AA3929,Traes_2BL_01647D965,Traes_6DL_F980A7D9A,Traes_1AL_2CB1F6DC2,Traes_2DS_81BB5290E1,Traes_5…	195	Traes_1BL_B34FCB150,Traes_5AL_D7EB47D56,Traes_6AS_AF8F7FABF,Traes_7DS_B0D50DF2A,Traes_5AL_85763B6EB,Traes_1AL_05881352A,Traes_5BL_28CCE5325,Traes_4DS_DBAA2CC451,Traes_2BS_87FFE89A3,Traes_1DS_B73475505,TRAES3BF239200010CFD_g,Traes_2DL_BCE40F3F4,Traes_1DL_D72184AD9,Traes_3AS_0362B6EA8,TRAES3BF050100010CFD_g,Traes_3DL_940A89913,Traes_2DS_FCCFA0BE1,Traes_5DL_05AC3E858,Traes_5DL_5B423AA28,Traes_1BL_EC…
GO:0016053	organic acid biosynthetic process	biological_process	6.3549e-05	0.0054566	100	4609	1102	77980	50	TRAES3BF061500090CFD_g,Traes_5AL_4210A8A6E,Traes_5DL_70E5AA8DF,Traes_4BS_913A67B0E,Traes_1DL_B466DF47A,Traes_4AS_E1B651375,Traes_6AL_569E20972,Traes_4AS_C19AB3A1A,Traes_7DS_A60E1357C,Traes_1AL_429B0B989,Traes_4DL_A369CA2B0,Traes_5AS_5C5BA8A57,Traes_6AS_84C92FCA6,Traes_6BL_C433D70A3,Traes_6BL_3430205E8,TRAES3BF032000050CFD_g,Traes_7BS_00381B7AE,Traes_4AL_96EF1A5FF,Traes_6DL_B78A92435,Traes_2BL_9CD…	50	Traes_6AL_64A7E528C,Traes_4DL_CB8E1061C,Traes_1AL_D6A532C66,Traes_5BL_ACB7F4365,TRAES3BF079300010CFD_g,Traes_5BL_65DDBA449,Traes_2DS_9D4521586,Traes_1BL_6401A85E7,Traes_1AS_522839777,Traes_1BS_ABD495014,Traes_2BL_C7F69725E,Traes_1DL_93B8EB7D2,Traes_4AS_AA3629BB5,Traes_1AS_B716E0B0E,Traes_2DS_8827E95F0,Traes_2AS_57C9CAC3C,Traes_4BL_52F044A40,Traes_1AS_AEED1F1D7,Traes_2AL_3E4F9254A,Traes_1AL_B331E8…
GO:0046394	carboxylic acid biosynthetic process	biological_process	6.3549e-05	0.0054566	100	4609	1102	77980	50	Traes_2BL_9CDEB96B1,Traes_6DL_B78A92435,Traes_5BS_E431D5D9D,Traes_6AL_6D310D2B0,Traes_5DS_1BD5492E6,Traes_1DL_9079F93AE,Traes_3AS_51DE1D50C,Traes_6DL_3447CB76A,Traes_2DL_3A69DD453,Traes_6AL_569E20972,Traes_4AS_E1B651375,Traes_1DL_B466DF47A,Traes_7DS_A60E1357C,Traes_4AS_C19AB3A1A,TRAES3BF061500090CFD_g,Traes_4BS_913A67B0E,Traes_5DL_70E5AA8DF,Traes_5AL_4210A8A6E,Traes_6BL_C433D70A3,Traes_4AL_96EF1A…	50	Traes_4BL_C9595C3D8,Traes_2BS_4AC3D17E8,Traes_2BS_62A407EAB,Traes_4BL_52F044A40,Traes_2AS_57C9CAC3C,Traes_2DS_8827E95F0,Traes_1AS_B716E0B0E,Traes_4DL_38D0D149A,Traes_1AS_AEED1F1D7,Traes_1AL_B331E8B19,Traes_2AL_3E4F9254A,Traes_4BS_A8F01CCC5,Traes_3DL_F1DB969A8,Traes_2DL_62DA30872,Traes_5BL_65DDBA449,TRAES3BF079300010CFD_g,Traes_5BL_ACB7F4365,Traes_2DS_9D4521586,Traes_4DL_CB8E1061C,Traes_6AL_64A7E5…
GO:0008152	metabolic process	biological_process	6.4421e-05	0.0054566	2703	4609	43594	77980	1298	Traes_2AS_64063A59B,Traes_1DS_387FADABB,Traes_3DS_B88C2F1AC,Traes_7DS_93F9ED9BE,Traes_7DL_7511EEEC2,Traes_5DS_9AB468D1F,Traes_1AL_EAFB01544,Traes_3B_12D4A73C9,Traes_5AL_EFE75BFB0,TRAES3BF057400020CFD_g,Traes_4DL_AB1FA3DCF,Traes_4BS_913A67B0E,Traes_6DL_101F49DA5,Traes_1BL_78443376F,Traes_2AL_A7198751F,Traes_5BL_219FAA6D8,Traes_6DL_4C3F04219,Traes_2AS_095DBFD02,Traes_7AS_0D3979FCB,Novel04333,Traes_…	1405	Traes_2DS_5814764C5,Traes_3DS_955C15EBC,Novel05277,Traes_2AS_486764CB8,Traes_7BL_66296695F,Traes_5AL_DCAB39442,Traes_3AS_A621195BE,Traes_7DL_E183F108C,Traes_5AL_F490CE585,Traes_5BS_31F189259,Traes_1AL_3B659AABA,Traes_1DL_14CCD1497,Traes_3DS_9C313E1BB,Traes_5DS_2177C8BF4,Traes_2BL_476B6147F,Novel15000,Traes_7AL_06511392B,Traes_5BL_ACB7F4365,Traes_1AL_C67577AB2,Traes_5DL_E82D6D246,Traes_2BL_552B2D5…
GO:0005985	sucrose metabolic process	biological_process	7.9846e-05	0.0066465	13	4609	56	77980	12	Traes_4AS_EF48BBCCF,Traes_6AL_02ECEFFB7,Traes_4BL_B49C2A51C,Traes_3DS_9B89BAD5A,Traes_4DL_F08462AD2,Traes_3AS_6505083E0,Traes_6DL_3C0C05516,Traes_6BL_FC54B7E8F,Traes_4BL_D1AA966DE,Traes_4DL_9F7C8C343,Traes_3AL_D3A1F0D64,Traes_7AS_9DEA62A9E	1	Traes_7DS_7094F3B4D
GO:0006528	asparagine metabolic process	biological_process	8.658e-05	0.0068802	10	4609	39	77980	8	Traes_7DS_230BB1F56,Traes_4DL_A369CA2B0,Traes_5AL_4210A8A6E,Traes_5BL_51AB2EDF1,Traes_5DL_70E5AA8DF,Traes_3AS_51DE1D50C,Traes_5BL_7E69810D5,Traes_4AS_C19AB3A1A	2	Traes_1BL_6401A85E7,Traes_1AL_D6A532C66
GO:0006529	asparagine biosynthetic process	biological_process	8.658e-05	0.0068802	10	4609	39	77980	8	Traes_4AS_C19AB3A1A,Traes_5BL_7E69810D5,Traes_3AS_51DE1D50C,Traes_5DL_70E5AA8DF,Traes_5AL_4210A8A6E,Traes_4DL_A369CA2B0,Traes_5BL_51AB2EDF1,Traes_7DS_230BB1F56	2	Traes_1AL_D6A532C66,Traes_1BL_6401A85E7
GO:0008171	O-methyltransferase activity	molecular_function	8.73e-05	0.0068802	38	4609	327	77980	9	Traes_1AL_00E379EFF,Traes_5DL_F927CA557,Traes_7AS_BC13D3F8B,Traes_2DL_5DE01AEFF,Traes_1BL_22EDF8650,Novel12095,Traes_1DL_82E126A2A,Traes_1DL_CD211C1E2,Traes_3AS_23DD72C56	29	Traes_6BS_9C7ED2A9D,Traes_4AL_89EAC5E10,Traes_4AL_B2F48F9FA,Traes_4AL_2D1E33772,Traes_4BS_410CDF5FA,Novel17050,Traes_4DS_50708AF98,Traes_7AS_21A6B2E11,Traes_4AS_5E8921B35,Traes_6DL_36529FEF2,Traes_7AS_324B88EA8,Traes_6AS_230E627FE,Traes_4DS_0C058CFF8,Traes_1DL_B3B5D7203,Traes_6DS_9CB9A1BCA,Traes_6DL_F87EED8EC,Traes_1BL_9F34D6307,Traes_7BS_84BC76271,Traes_7AL_B12FF7354,Traes_1AL_A567A1EB5,Traes_2A…
GO:0005976	polysaccharide metabolic process	biological_process	8.8353e-05	0.0068802	120	4609	1345	77980	64	Traes_7AL_8C4A9BEBF,TRAES3BF003200130CFD_g,Traes_2DS_B42ACD09C,Traes_2BL_B1883A8FA,Traes_2AS_520FE8D37,Traes_4BS_DBB8EB93F,TRAES3BF271000010CFD_g,Traes_6BS_0C04E7178,Traes_2DS_270EB3BAE,Traes_1AL_5FFFBAB47,Traes_4DL_2DBB03D7E,TRAES3BF280100020CFD_g,Traes_2DL_6FBD01A94,Traes_1AL_0FC07AEF4,Traes_7DL_EBEF5B3FC,TRAES3BF008500150CFD_g,Traes_7DL_99CBA4440,Traes_5BL_C5AB6E915,Traes_4AL_25853E685,Traes_4…	56	Traes_5DL_E82D6D246,Traes_7DL_FB75EA9C3,Traes_5BL_94F8310B1,Traes_2AS_DA95251B3,Traes_2DS_7BFBC3007,Traes_1BL_1E2841006,Traes_4AS_3C90613EE,Traes_5DL_5597A11EC,Traes_5BL_329730191,Traes_5BL_E7F873E45,Traes_5DL_C12A18354,Traes_5AL_9C9E55228,TRAES3BF043500030CFD_g,Traes_5BL_51C858A97,Traes_2AS_F0521C4F2,Traes_2DL_94B48B5ED,Traes_2BS_8506C57C5,Traes_5AL_5785267FA,Traes_5BL_7C7817ACA,Traes_4DL_9480F4…
GO:0044283	small molecule biosynthetic process	biological_process	9.0002e-05	0.0068973	120	4609	1379	77980	59	Traes_2BL_9CDEB96B1,Novel13183,Traes_6DL_B78A92435,Traes_6AL_6D310D2B0,Traes_5BS_E431D5D9D,Traes_5AL_A2B2D25CA,Traes_2DL_3A69DD453,Traes_5DL_7DFD41129,Traes_6DL_3447CB76A,Traes_3AS_51DE1D50C,Traes_1DL_9079F93AE,Traes_5DS_1BD5492E6,Traes_4AS_C19AB3A1A,Traes_7DS_A60E1357C,Traes_1DL_B466DF47A,Traes_4AS_E1B651375,Traes_6AL_569E20972,Traes_5DL_70E5AA8DF,Traes_5AL_4210A8A6E,Traes_4BS_913A67B0E,Traes_7A…	61	Traes_1AL_7C91EF27D,Traes_2BS_62A407EAB,Traes_4BL_C9595C3D8,Traes_2BS_4AC3D17E8,Traes_2AL_3E4F9254A,Traes_1AS_AEED1F1D7,Traes_1AL_B331E8B19,Traes_4DL_38D0D149A,Traes_4BL_52F044A40,Traes_2AS_57C9CAC3C,Traes_2DS_8827E95F0,Traes_1AS_B716E0B0E,Traes_3DL_F1DB969A8,Traes_4BS_A8F01CCC5,Traes_2DL_62DA30872,Traes_7DL_C52927EA4,Traes_5DL_FEA0E2142,Traes_2DS_9D4521586,Traes_4DL_54A769EAC,Traes_5BL_ACB7F4365…
GO:0044270	cellular nitrogen compound catabolic process	biological_process	9.9309e-05	0.0074916	37	4609	313	77980	33	Traes_2DL_D54054567,Traes_5DL_97455E379,Traes_2BL_7C6E23A64,Traes_2DL_4F7AA077F,Traes_6DS_8CB5C0B1E,Traes_2BL_DD9CF6B84,Traes_4AS_C10CD24DD,Traes_1AL_2C64052F0,Traes_5DL_8F68FBC81,Traes_3AL_EB28DB33C,Traes_2AL_F27B50401,Traes_1AL_2AC682D6D,Traes_4BS_668A7A78A,Traes_2BL_C3533A6D6,Novel01744,TRAES3BF111700040CFD_g,Traes_7DS_E373FDD65,Traes_6AS_72E47604B,Novel05939,Traes_5AL_32ABD185E,Traes_2DL_FE7C…	4	Traes_5BL_8AB291400,Traes_5BL_D4E7387C9,Traes_5AL_CE646C4CA,Traes_5AL_7E134CAB9
GO:0045454	cell redox homeostasis	biological_process	0.00010371	0.007703	42	4609	399	77980	15	Traes_5AL_929D2187B,Traes_7BS_F724CA781,Traes_4AS_D1FD82A44,Traes_5BL_D6603D993,Traes_4DS_26272902A,Traes_4AL_F23B2CEFB,Traes_7DS_F1D8D32F7,Traes_4DL_1F19B7411,Traes_7AS_3692C2D40,Traes_5DL_546404AFD,Traes_5AL_7AC09C7FF,Traes_1DL_DF3CA9CCC,TRAES3BF034700030CFD_g,Traes_4BS_42361CB8D,Traes_4BL_A89017344	27	Traes_1AS_901DE7BD0,Traes_5DS_CCCDA48421,Traes_5BS_2C2072466,Traes_5DS_5143441CB,Traes_5AS_653E5B343,TRAES3BF039600040CFD_g,Traes_5BS_31F189259,Traes_1DL_AF3FB8142,Traes_5BS_409B24307,Traes_5DS_8AF9BBB74,Traes_2BS_DEC12328A,Traes_5BS_DF2486215,Traes_5BS_39B20151B,Traes_5BS_B3834F8C0,Traes_5DS_44EE488FC,Traes_5DS_3186C8F7D,Traes_5BS_9584239E51,Traes_5DS_7FD4F7284,Traes_5DS_2177C8BF4,Traes_5DS_A92D…
GO:0019898	extrinsic component of membrane	cellular_component	0.00010884	0.0079615	28	4609	222	77980	6	Traes_5DL_299466B1F,Traes_2BL_459E09695,Traes_5BL_FCB1625F3,TRAES3BF057400020CFD_g,Traes_2DL_6FCEC8D0D,Traes_6DL_8C4A14CEB	22	Traes_2AL_0A039E562,Traes_3AL_84EE0045F,Traes_2DL_6E913E1A4,Traes_5DS_C93A8B915,Traes_7AS_1839BE651,Traes_5AS_14312D02F1,Traes_7BS_1A1F101B1,Traes_6AL_D2CA55216,Traes_7AS_0DDB9FFA8,Traes_2BL_ACD272701,TRAES3BF154700090CFD_g,Traes_6DL_C160E8CEF,Traes_2BL_4B8B77E73,Traes_5DS_610F46B5A,Traes_2AL_264BF03F4,Traes_2BL_B8D0A7061,Traes_7DS_D4832745D,TRAES3BF116200020CFD_g,Traes_2BL_476B6147F,Traes_2DS_46…
GO:0042221	response to chemical	biological_process	0.00011955	0.0085763	72	4609	751	77980	52	Novel08336,Traes_6DS_7F5EAFD9A,Traes_7BS_8F1C8872E,Traes_5BL_3B390119D,Traes_5AL_9697E163B,Novel07922,TRAES3BF036000100CFD_g,Novel16561,Traes_6DL_390A74340,Novel15703,Novel15565,Traes_2DL_447983A18,Traes_5DL_FBEF189F3,Traes_1DS_4D4EBDB6F,TRAES3BF036000060CFD_g,Traes_5BL_8BCE2D83D,Traes_6DL_42DF4F0A4,Traes_4DS_F8096F2C2,Traes_5DL_27EBF2358,Traes_5BL_EC1881F75,Traes_5AL_E4E5B111A,Novel09497,Traes_7…	20	Novel05889,Novel17921,Traes_2BS_7093A1D1A,Novel01463,Traes_7BS_AE6547AC9,Traes_7DL_C89614A4D,Traes_2BL_173580E45,Traes_4AL_BBCC88533,TRAES3BF042500030CFD_g,Traes_7AL_1415D04BF,Traes_7DS_CFC7B03D6,Traes_2AL_19C1560D1,Novel05611,Traes_2DL_8434C0251,Traes_7BL_66296695F,Traes_6BS_BD894AD26,Novel10194,Traes_5DL_7BEC640FA,Traes_5BL_775E720CC,Traes_6DL_556675019
GO:0016620	oxidoreductase activity, acting on the aldehyde or oxo group of donors, NAD or NADP as acceptor	molecular_function	0.00012079	0.0085763	28	4609	217	77980	9	Traes_6BL_3430205E8,Traes_2BS_23E0AC565,Traes_6AL_6D310D2B0,Traes_4DS_FAFED0328,Traes_7AS_63A586587,Novel06928,Traes_7DS_DFF4A032D,Traes_6DL_B78A92435,Traes_7DS_93F9ED9BE	19	Traes_4BL_A9FAA75A9,Traes_1DS_B73475505,Traes_2DL_04AA47AA7,Traes_2AL_783CF383F,Traes_4BS_A8F01CCC5,Traes_1AL_5B26F6A14,Traes_4BS_36443C7B7,Traes_1BL_EC3E899FE,Traes_4DL_9480F40CF,Traes_1BS_ABD495014,Traes_2BL_5D64E8C87,Traes_2DL_93867FC79,Traes_1DL_76EEDEA29,Traes_2DL_80DD45E69,Traes_5AL_5785267FA,Traes_1AS_AEED1F1D7,Traes_5DL_5597A11EC,Traes_7BS_873511EFA,Traes_4DL_5612CF456
GO:0006658	phosphatidylserine metabolic process	biological_process	0.0001473	0.01016	6	4609	14	77980	2	Traes_1DL_44FF6293E,Traes_1AL_2CB1F6DC2	4	Traes_2BL_54FA866FD,Traes_5AS_F58AC31EE,Traes_2AL_40505963B,Traes_7DL_E9D7C13BC
GO:0006659	phosphatidylserine biosynthetic process	biological_process	0.0001473	0.01016	6	4609	14	77980	2	Traes_1DL_44FF6293E,Traes_1AL_2CB1F6DC2	4	Traes_2AL_40505963B,Traes_7DL_E9D7C13BC,Traes_2BL_54FA866FD,Traes_5AS_F58AC31EE
GO:0004066	asparagine synthase (glutamine-hydrolyzing) activity	molecular_function	0.00015327	0.010422	9	4609	34	77980	7	Traes_4AS_C19AB3A1A,Traes_5BL_7E69810D5,Traes_5DL_70E5AA8DF,Traes_4DL_A369CA2B0,Traes_5AL_4210A8A6E,Traes_5BL_51AB2EDF1,Traes_3AS_51DE1D50C	2	Traes_1AL_D6A532C66,Traes_1BL_6401A85E7
GO:0009067	aspartate family amino acid biosynthetic process	biological_process	0.00018001	0.012071	23	4609	164	77980	16	Traes_5DS_1BD5492E6,Traes_3AS_51DE1D50C,Traes_4DL_A369CA2B0,Traes_1AL_429B0B989,Traes_5AS_5C5BA8A57,Traes_5BL_51AB2EDF1,Traes_5BL_7E69810D5,Traes_5BS_E431D5D9D,Traes_7BS_00381B7AE,Traes_6BL_3430205E8,Traes_6AL_6D310D2B0,Traes_7DS_230BB1F56,Traes_5AL_4210A8A6E,Traes_5DL_70E5AA8DF,Traes_6DL_B78A92435,Traes_4AS_C19AB3A1A	7	Traes_1BL_6401A85E7,Traes_1BS_ABD495014,Traes_4BS_A8F01CCC5,Traes_1DS_B73475505,Traes_5AS_0E5AB93FB,Traes_1AS_AEED1F1D7,Traes_1AL_D6A532C66
GO:0006213	pyrimidine nucleoside metabolic process	biological_process	0.00018986	0.012557	12	4609	60	77980	10	Traes_1DL_8C08BB27F,Traes_1DL_DC7BDE229,Traes_2DL_3A69DD453,Traes_6DL_A4CE8D26B,Traes_6AL_562AE8B6E,Traes_2AS_7B612C346,Traes_2BS_8A1FE01EE,TRAES3BF111700040CFD_g,Traes_6BL_C433D70A3,Traes_2BL_6A38C0C23	2	Traes_2DS_FCCFA0BE1,Traes_2BS_94C42CB70
GO:0000271	polysaccharide biosynthetic process	biological_process	0.00020113	0.013122	105	4609	1165	77980	53	Traes_2BS_C02C5A463,Traes_2AS_88441E683,Traes_7DS_2565207CB,Traes_1BL_2DE020CC0,Traes_2BS_83944806B,Traes_3DS_F0A479C5F,Traes_7AL_8A07184BC,Traes_3DL_A2127ABF7,Traes_1DL_E331E6071,Traes_1DL_2CFF8C1F6,TRAES3BF026100070CFD_g,Traes_2AS_6345FCE27,Traes_1DL_A332C35A8,Traes_1AL_9D3A2CA99,Traes_2BL_5DFE6B3311,Traes_5BL_A918D6888,Traes_2DL_C5A0BDC60,Traes_7DL_B1B3571A7,Traes_1BL_AC5FE4599,Traes_2BS_0ABED…	52	Traes_1AL_05881352A,Traes_5BL_A20F4C525,Traes_5AL_85763B6EB,Traes_6AS_AF8F7FABF,Traes_1BL_B34FCB150,Traes_3DL_B2FD2FBFA,Traes_2BS_87FFE89A3,Traes_4DS_63F7CF3CE,Traes_4DS_DBAA2CC451,Traes_4BS_CEA607A1D,Novel17921,Traes_3DL_940A89913,Traes_7BL_992E1F443,Traes_7AL_81A545A54,Traes_3AS_0362B6EA8,Traes_2DS_153405778,Traes_6BL_B19331453,TRAES3BF239200010CFD_g,Traes_1AL_F420A1BBE,Traes_5BS_4D44AE9D6,Trae…
GO:0034655	nucleobase-containing compound catabolic process	biological_process	0.00024244	0.015607	23	4609	171	77980	23	Traes_4BS_668A7A78A,Traes_2AL_52FFAC556,Novel01744,Traes_2DL_5379C1D05,Traes_6AS_013DBE630,Traes_2AL_3F1A87585,Traes_3AS_2091C5215,Traes_2BL_C3533A6D6,Traes_2AL_F27B50401,Traes_5DL_8F68FBC81,Traes_2BL_DD9CF6B84,Traes_2DL_4F7AA077F,Traes_6DS_8CB5C0B1E,Traes_2DL_FE7C9635F,Traes_2AL_A6788778F,Traes_4DS_C0FDDD0D0,Traes_2BL_36B344F6B,Traes_2DL_9FC19CCF8,Traes_4AL_B674B528F,Traes_7DS_E373FDD65,TRAES3BF…	0
GO:0016759	cellulose synthase activity	molecular_function	0.00026347	0.01652	20	4609	141	77980	3	Traes_2BS_83944806B,Traes_5BL_A918D6888,Traes_2BS_F0846FCC2	17	Traes_2DS_0EB3B8C4E,Traes_5BL_329730191,Traes_2BS_18ED569DB,Traes_5AL_9C9E55228,Traes_5BL_51C858A97,TRAES3BF043500030CFD_g,Traes_1BL_B34FCB150,Traes_3DL_940A89913,TRAES3BF028900030CFD_g,TRAES3BF171700040CFD_g,Traes_1BL_7ACAB786A,Traes_3AL_21871C22D,Traes_5DL_E82D6D246,Traes_1AL_F420A1BBE,Traes_6AL_299517E0D,Traes_2DS_7BFBC3007,Traes_3DL_B2FD2FBFA
GO:0016760	cellulose synthase (UDP-forming) activity	molecular_function	0.00026347	0.01652	20	4609	141	77980	3	Traes_2BS_83944806B,Traes_2BS_F0846FCC2,Traes_5BL_A918D6888	17	Traes_3DL_940A89913,TRAES3BF028900030CFD_g,TRAES3BF171700040CFD_g,Traes_5BL_329730191,Traes_2DS_0EB3B8C4E,Traes_2BS_18ED569DB,TRAES3BF043500030CFD_g,Traes_5AL_9C9E55228,Traes_5BL_51C858A97,Traes_1BL_B34FCB150,Traes_1AL_F420A1BBE,Traes_6AL_299517E0D,Traes_2DS_7BFBC3007,Traes_3DL_B2FD2FBFA,Traes_1BL_7ACAB786A,Traes_3AL_21871C22D,Traes_5DL_E82D6D246
GO:0008483	transaminase activity	molecular_function	0.0002766	0.017121	13	4609	67	77980	13	Novel11367,Traes_7AL_BB8AFF1E2,Traes_1AL_1D8244B27,Traes_7BL_8F226AC0C,Traes_1BL_C6ACA137C,Traes_4AS_C2B77F64F,Traes_7DL_21A0FF6EA,Traes_5AL_8349DE248,Traes_5DL_AC1F44221,Traes_7DL_E5132D086,Traes_5BL_1D3F1BCC2,Traes_7BL_84073EDBB,Traes_7BL_6279CEDF3	0
GO:0030259	lipid glycosylation	biological_process	0.00029312	0.017914	29	4609	241	77980	13	Traes_5BL_E6785AAE7,Traes_5DL_D80B69113,Traes_2DS_48FB7EC2D,Traes_1BS_2482E3596,Traes_4AL_EC565F87F,Traes_2BS_1B96DD5CC,Traes_7DL_2EB3442BE,Traes_2BL_A1329E405,Traes_7DL_70FDF85F0,Traes_3AL_0B9758BF6,Traes_1DS_77E2F32B0,Traes_5BL_5964057A8,Traes_2BS_EB203E5F7	16	Traes_4BL_0940FC4BA,Traes_7DL_375BE1239,Traes_6AL_873D3160C,Traes_7BL_119F4C8C6,TRAES3BF010400110CFD_g,Traes_2BL_1F65F526D,Traes_6DS_995C4235A,Traes_6AS_D68761CF8,Traes_6AS_8DDE1D849,Traes_5DL_C5F888C9B,Traes_6DL_D04DA5DFB,Traes_5BL_1D785AE21,TRAES3BF268000040CFD_g,Traes_4BS_CC0473112,Traes_1DS_2E8605E5C,Traes_5BL_27DA4F6E1
GO:0044710	single-organism metabolic process	biological_process	0.00030228	0.018242	1215	4609	18796	77980	599	Traes_4BL_D1AA966DE,Traes_4DS_7868A8C2E,Traes_5BS_E431D5D9D,Traes_3DS_BB402655B,Traes_5DL_299466B1F,Traes_4BL_6EDBB5BEB,Traes_7BS_00381B7AE,Traes_4AL_96EF1A5FF,Traes_2AS_7B612C346,Traes_7AS_6E2202D8C,Traes_4AS_C19AB3A1A,Novel04514,Traes_5BL_A918D6888,Traes_2DL_7C51AF778,Traes_3DS_90FA62704,Traes_1DS_5A7302FDE,Traes_6DL_18D8D6502,Traes_3DL_6DE7463D7,Traes_2DS_6E504ACA9,Traes_2DL_DB4D97814,Traes_4B…	616	Traes_2BS_D7ED8BF9A,Traes_5AS_F58AC31EE,Traes_4DL_49B328F1F,Traes_1DL_AF3FB8142,Traes_4BL_91B539E41,Traes_2BL_AB3E5E825,Traes_7DS_560C3917F,Traes_2AS_150FAAEAA,Traes_4AL_273FA87E7,Traes_1BL_2DE1B0930,Traes_1DS_48A4B1832,Traes_6AS_5BAD56BB6,Traes_2BL_FD8F6184B,Traes_1DL_93B8EB7D2,Traes_5BS_5C3BA5328,Traes_7DL_E9D7C13BC,Traes_4AS_AA3629BB5,Traes_6AS_148C79718,Traes_5DS_90C6C5521,Traes_1AL_E12BF1698…
GO:0030244	cellulose biosynthetic process	biological_process	0.00031525	0.018791	22	4609	165	77980	5	Traes_3DL_A2127ABF7,Traes_2BS_83944806B,Traes_5BL_A918D6888,TRAES3BF003200130CFD_g,Traes_2BS_F0846FCC2	17	Traes_2DS_0EB3B8C4E,Traes_5BL_329730191,Traes_2BS_18ED569DB,Traes_5AL_9C9E55228,TRAES3BF043500030CFD_g,Traes_1BL_B34FCB150,Traes_5BL_51C858A97,Traes_3DL_940A89913,TRAES3BF028900030CFD_g,TRAES3BF171700040CFD_g,Traes_1BL_7ACAB786A,Traes_3AL_21871C22D,Traes_5DL_E82D6D246,Traes_1AL_F420A1BBE,Traes_6AL_299517E0D,Traes_3DL_B2FD2FBFA,Traes_2DS_7BFBC3007
GO:0046131	pyrimidine ribonucleoside metabolic process	biological_process	0.00032225	0.018973	11	4609	55	77980	9	Traes_2AS_7B612C346,Traes_6AL_562AE8B6E,Traes_1DL_DC7BDE229,Traes_2DL_3A69DD453,Traes_6DL_A4CE8D26B,Traes_1DL_8C08BB27F,Traes_2BL_6A38C0C23,TRAES3BF111700040CFD_g,Traes_6BL_C433D70A3	2	Traes_2BS_94C42CB70,Traes_2DS_FCCFA0BE1
GO:0008652	cellular amino acid biosynthetic process	biological_process	0.00034655	0.020158	63	4609	656	77980	30	Traes_6BL_C433D70A3,TRAES3BF032000050CFD_g,Traes_6BL_3430205E8,Traes_7BS_00381B7AE,Traes_2AL_3315250C9,Traes_4DL_A369CA2B0,Traes_5BL_51AB2EDF1,Traes_1AL_429B0B989,Traes_5AS_5C5BA8A57,Traes_2BL_6A38C0C23,Traes_2DL_488816050,Traes_2BL_2825A3D0F,Traes_7DS_A60E1357C,Traes_4AS_C19AB3A1A,Traes_7DS_230BB1F56,Traes_6AL_562AE8B6E,Traes_5DL_70E5AA8DF,Traes_5AL_4210A8A6E,Traes_5BL_7E69810D5,TRAES3BF16050003…	33	Traes_2BL_C7F69725E,Traes_5BS_36C5B305D,Traes_1DL_93B8EB7D2,Traes_4AS_AA3629BB5,Traes_5DL_5B423AA28,Traes_2BS_B6E90913E,Traes_1BL_6401A85E7,Traes_2BL_342BDEA35,Traes_1BS_ABD495014,Traes_5BL_ACB7F4365,TRAES3BF079300010CFD_g,Traes_5BL_65DDBA449,Traes_2DS_9D4521586,Traes_4DL_CB8E1061C,Traes_4AS_E54C88DDB,Traes_1AL_D6A532C66,Traes_2AS_BEC9B768B,Traes_2AL_3D221F120,Traes_4BS_A8F01CCC5,Novel06703,Traes…
GO:0005509	calcium ion binding	molecular_function	0.0003754	0.021577	98	4609	1123	77980	49	Traes_7DS_3F6DCEAA8,Traes_3AL_A4F4BFD82,Traes_1DL_19FE03F27,Traes_6AS_9E2248EE8,Traes_6DL_8C4A14CEB,Traes_2DL_6FCEC8D0D,Traes_2DS_BFB4AF796,Traes_4BS_DBB8EB93F,Traes_3DL_B5606DC1C,Novel10519,Traes_2BS_62D9236F4,Traes_7BS_8B18BE79B,Traes_2BS_BD49453B7,Traes_5BL_FCB1625F3,Traes_7DL_21F5D4A77,Traes_2BL_D740F091E1,Traes_2BL_459E09695,Traes_7AL_E8D9120AA,Traes_5DL_91B56C21D,Traes_6BL_D46A1B676,Traes_2…	49	Traes_5DL_09EEB473D,Traes_2BL_476B6147F,Traes_7DS_D4832745D,Traes_6AS_E2BC4706B,Traes_3AL_A966AD43D,Traes_5DL_2A935A14B,Novel00334,Traes_5BL_A1B37C3F6,Traes_2AL_264BF03F4,Traes_3AL_F201EE65D,Traes_3AL_14FC597EB,Traes_5DL_A98953CFA,Traes_3DL_0F9BF7CDD,Traes_5DL_61ECD451B,Traes_1DS_DBD5C802B,Traes_4DS_35423C70B,Traes_7AL_2B9600C96,Traes_7AS_1839BE651,Traes_5DS_C93A8B915,Traes_3AL_84EE0045F,TRAES3BF…
GO:0016706	oxidoreductase activity, acting on paired donors, with incorporation or reduction of molecular oxygen, 2-oxoglutarate as one donor, and incorporation of one atom each of oxygen into both donors	molecular_function	0.00038073	0.021625	45	4609	436	77980	27	Traes_6DS_6FA3F6ED2,Traes_5DS_9AB468D1F,Traes_7DS_8B59167A6,Traes_1BL_A1CF1385F,TRAES3BF021600070CFD_g,Traes_1BS_C428DA20B,Traes_1AL_8A5C5F2EA,Traes_7AS_D0CB3916A,Traes_5AL_44F47A620,TRAES3BF153000020CFD_g,Traes_7AS_A78AD661A,Traes_1AS_570581E09,Traes_5DS_EC1E11284,Traes_4DL_AB1FA3DCF,Traes_1DS_99E3E8761,Traes_1BL_4EB6DE337,Traes_4DS_1B81C4B96,Traes_4BS_A772DDBD7,Traes_2DL_5E0E44CA3,Traes_6BL_6D5…	18	Traes_4AL_FABDF4EDA,TRAES3BF085400020CFD_g,Traes_5BL_EB04B5379,Traes_4BL_09186DE10,TRAES3BF041300020CFD_g,Traes_6BL_7CBA6413B,Traes_6DL_5EF8EAD26,Traes_4AL_015A5C163,Traes_6DL_6F94D4BA3,Traes_5AL_3C74F0AAC,Traes_7DS_D0996C347,Traes_2AS_52D58DF7F,Traes_4AS_0C71E39B4,Traes_5BL_D412D28CC,Traes_2DL_01CACA64F,Traes_6AL_A80742865,Traes_6DL_44BE0AB26,TRAES3BF021500010CFD_g
GO:0055085	transmembrane transport	biological_process	0.00038775	0.021768	299	4609	4116	77980	166	Traes_4DS_FE97492F2,Traes_1BL_D43B81257,Traes_5AL_6CA0FC1E8,Traes_2BL_82AA2A424,Traes_6AS_212F397F5,Traes_2BL_E7EF8089C,Traes_1DL_266F0C7CE,Traes_6DL_0CE0B6493,Traes_7AS_8CC30284A,Traes_4BS_9DEB3D94E,Traes_5BL_F3018E8CA,Traes_7AL_EA538BD77,Traes_2AL_2F9F6DB1A,Traes_3AL_504F7F2BB,Traes_7BL_22471AB45,Traes_6BL_3DD0BA741,Traes_4DL_9DA4D36B8,Traes_6DS_0C583365E,Traes_3AL_5A32673FC,Traes_1DS_387FADABB…	133	Traes_4BL_0CD383B6E,Traes_5BL_429152528,Traes_2DL_9A67DCEEE,Traes_7BS_AE6547AC9,Traes_3AS_F7562AE41,Traes_3DS_30A3BE435,Traes_2DS_835BF6175,Novel05512,Traes_4AL_B3963A0E7,Traes_2DS_28CA50371,Traes_5AS_AC1875866,Traes_4BL_7CCDE849C,Traes_7DL_24CBFF460,Traes_5DL_F51D9101D,Traes_2AS_5BA299224,Traes_2BS_94C42CB70,Traes_3AL_EF19996B2,TRAES3BF044200070CFD_g,Traes_1AL_E859722AF,Traes_4AL_9D79BE8FB,Traes…
GO:0051213	dioxygenase activity	molecular_function	0.00041607	0.023089	59	4609	627	77980	37	Traes_7AS_A78AD661A,Traes_5AL_44F47A620,TRAES3BF153000020CFD_g,Traes_7DS_4EB9095AA,Traes_1AL_8A5C5F2EA,Traes_4DS_7868A8C2E,Traes_7AS_D0CB3916A,Traes_7DS_E4A098B12,Traes_1BL_A1CF1385F,Traes_5BL_304FAFA26,Traes_7DS_8B59167A6,Traes_1BS_C428DA20B,TRAES3BF021600070CFD_g,Traes_5DS_9AB468D1F,Traes_7AS_A93890FE4,Traes_4BS_994BC287F,Traes_6DS_6FA3F6ED2,Traes_4DS_E39A952AD,Novel14226,Traes_1AS_ED61D0E0C,Tr…	22	Traes_5AL_3C74F0AAC,Traes_6DL_6F94D4BA3,Traes_4AL_015A5C163,Traes_6DL_5EF8EAD26,Traes_6BL_7CBA6413B,Traes_4BL_09186DE10,TRAES3BF041300020CFD_g,Traes_5BL_EB04B5379,TRAES3BF085400020CFD_g,Traes_4AL_FABDF4EDA,Traes_5AL_D7EB47D56,Traes_6DL_44BE0AB26,TRAES3BF021500010CFD_g,Traes_5DS_A281EFAB4,Traes_2DL_01CACA64F,Traes_5BL_D412D28CC,Traes_6AL_A80742865,Traes_4AS_0C71E39B4,Traes_4BL_EE67C6282,Traes_7DS_…
GO:0009538	photosystem I reaction center	cellular_component	0.00042931	0.023554	10	4609	50	77980	1	Traes_3AL_3445B0339	9	Traes_5DL_23458B3EB,Traes_5BL_7EDE873F5,Traes_5DL_3B463825A,Traes_3DS_4EF0DAA39,Traes_4DS_DCFA35650,Traes_3B_3793EBCBE,Traes_5BL_4B280E015,Traes_5BL_044AAF401,Traes_1AL_C42DE440F
GO:0050662	coenzyme binding	molecular_function	0.00045544	0.024707	154	4609	2009	77980	73	Traes_2DS_BCA5E00B5,Traes_1DL_D736E3A6E,Traes_7AS_63A586587,Traes_1AL_53A2BAC63,Traes_5DL_CF14C84B5,Traes_2BS_23E0AC565,Traes_6AL_562AE8B6E,Traes_2AL_FA6A3742F,Traes_2DL_488816050,Traes_7DL_7CBA513CB,Traes_4AL_A10C27077,Traes_7DS_3A44BE7A3,Traes_5BL_7F59B65A3,Traes_7DL_FEBC51EF8,Traes_1AL_9D3A2CA99,Traes_2BL_4BCE5E2FD,Traes_1DS_08DB46EF9,Traes_3DL_6DE7463D7,Traes_2DS_6E504ACA9,Traes_2DS_020D67AB6…	81	Traes_5DL_5B423AA28,Novel10273,Traes_1BL_EC3E899FE,Traes_2DS_92645528E,Novel08133,Traes_5BL_9C48DD2AC,Traes_5BS_4D44AE9D6,TRAES3BF239200010CFD_g,Traes_7AL_95C81BBBF,Traes_2DL_BCE40F3F4,Traes_5DL_05AC3E858,Traes_5BL_28CCE5325,Novel06738,Traes_2AS_A9F768C2B,Traes_4BS_CEA607A1D,Traes_6DS_BE3605A23,Traes_1DS_B73475505,Traes_7DS_42F8FD2BD,Traes_5AS_4A9BA8AD6,Traes_4AL_5AA1DFD55,Traes_1AL_A2DA8A6AE,Tra…
GO:0033692	cellular polysaccharide biosynthetic process	biological_process	0.00050274	0.026969	101	4609	1142	77980	50	Traes_2BS_F0846FCC2,Novel15741,Traes_5BL_C5AB6E915,Traes_2DL_2BA772DB5,Traes_4BS_0A234D9E6,Traes_7DL_99CBA4440,Traes_7DL_EBEF5B3FC,TRAES3BF008500150CFD_g,Traes_2DS_81BB5290E1,Traes_5AL_10F82280C,Traes_5DL_91B56C21D,Traes_7BL_95B1705A2,Traes_1AL_30C4B017F,Traes_7DS_93F9ED9BE,Traes_7AS_9DEA62A9E,TRAES3BF271000010CFD_g,Traes_2AS_520FE8D37,Traes_2BL_B1883A8FA,TRAES3BF003200130CFD_g,Traes_2DS_B42ACD09…	51	Traes_2BL_F647AD1DE,Traes_4DL_7BB4E451B1,Traes_6AL_299517E0D,Traes_4BS_77F5E1A28,Traes_2AS_6DA49285E,Traes_5BL_7C7817ACA,Traes_4DL_9480F40CF,TRAES3BF171700040CFD_g,TRAES3BF028900030CFD_g,Traes_6DL_8D2D914D7,Traes_1AL_9CC946A58,Traes_2BS_18ED569DB,Traes_2DS_0EB3B8C4E,Traes_2DS_7BFBC3007,Traes_1BL_1E2841006,Traes_4AS_3C90613EE,Traes_5DL_E82D6D246,Traes_5BL_94F8310B1,Traes_7DL_FB75EA9C3,Traes_2BS_85…
GO:0005215	transporter activity	molecular_function	0.00050961	0.027037	392	4609	5589	77980	205	Traes_5BL_F6A4A672F,Traes_4AL_E7397A416,Traes_7BS_6A8DBF06C,Traes_2BL_4288159C3,Traes_7AS_0696B899B,TRAES3BF036000120CFD_g,Traes_3AS_8C23B7D7F,Traes_6DL_B63C122DF,Novel14635,Traes_1DL_1F003CA3A,TRAES3BF044200260CFD_g,Novel01483,Traes_6BL_9984C5FEC,TRAES3BF061600050CFD_g,Traes_4BS_B835EB7F8,Traes_6AS_332F30482,Traes_3DS_723315DDF,Traes_5DL_299466B1F,Traes_5AL_82A5A56F0,Traes_1BL_9A01916D0,Traes_7D…	187	Traes_2BL_FA25ADA121,Traes_4DS_2706FACC1,Traes_1DL_9D130D406,Traes_4BS_176348978,Traes_2DS_4779586F7,Novel17973,Traes_4DL_D938DE72D,Traes_4DL_49B328F1F,Traes_5BL_4AACBDDAA,Traes_4AS_920304346,Traes_4DL_459F0A715,Traes_2AS_BDB982457,Traes_5DL_C10A6C491,Traes_2DL_FAF4631B2,Traes_4DL_BB649EDF9,TRAES3BF111700060CFD_g,TRAES3BF035200150CFD_g,Traes_5BL_9C3DE77C6,TRAES3BF048900170CFD_g,Traes_1BL_C08B037F…
GO:0042651	thylakoid membrane	cellular_component	0.00054444	0.028571	28	4609	255	77980	6	Traes_2AL_1CC5CC248,Traes_2DL_6FCEC8D0D,Traes_6DL_8C4A14CEB,Traes_2BL_459E09695,Traes_5BL_FCB1625F3,Traes_2BL_CF3CFE8FE	22	Traes_4AL_39D319FBC,TRAES3BF116200020CFD_g,Traes_2BL_476B6147F,Traes_7DS_D4832745D,Traes_2DS_5814764C5,Traes_4DS_35423C70B,Traes_2DS_46C9F8F5F,Traes_5DS_C93A8B915,Traes_2DL_6E913E1A4,Traes_7AS_1839BE651,Traes_2AL_0A039E562,Traes_2AS_D26D32A7C,Traes_3AL_84EE0045F,Traes_2BL_B8D0A7061,Traes_7BS_1A1F101B1,Traes_6AL_D2CA55216,Traes_4DL_357EA96FB1,Traes_2BL_ACD272701,TRAES3BF154700090CFD_g,Traes_6DL_C1…
GO:0016769	transferase activity, transferring nitrogenous groups	molecular_function	0.00056289	0.029222	13	4609	72	77980	13	Traes_5AL_8349DE248,Traes_7DL_E5132D086,Traes_5DL_AC1F44221,Traes_5BL_1D3F1BCC2,Traes_7BL_84073EDBB,Traes_7BL_6279CEDF3,Novel11367,Traes_1AL_1D8244B27,Traes_7AL_BB8AFF1E2,Traes_1BL_C6ACA137C,Traes_7BL_8F226AC0C,Traes_7DL_21A0FF6EA,Traes_4AS_C2B77F64F	0
GO:0044264	cellular polysaccharide metabolic process	biological_process	0.00059219	0.030416	109	4609	1260	77980	56	TRAES3BF003200130CFD_g,Traes_2DS_B42ACD09C,Traes_7AL_8C4A9BEBF,TRAES3BF271000010CFD_g,Traes_2AS_520FE8D37,Traes_2BL_B1883A8FA,TRAES3BF280100020CFD_g,Traes_1AL_5FFFBAB47,Traes_2DS_270EB3BAE,Traes_4DL_2DBB03D7E,Traes_1AL_0FC07AEF4,Traes_7DL_99CBA4440,TRAES3BF008500150CFD_g,Traes_7DL_EBEF5B3FC,Novel15741,Traes_2BL_232323148,Traes_2BS_F0846FCC2,Traes_4BS_0A234D9E6,Traes_2DL_2BA772DB5,Traes_5BL_C5AB6E…	53	Traes_5BL_94F8310B1,Traes_7DL_FB75EA9C3,Traes_5DL_E82D6D246,Traes_4AS_3C90613EE,Traes_1BL_1E2841006,Traes_2DS_7BFBC3007,Traes_5BL_E7F873E45,Traes_5DL_C12A18354,Traes_5AL_9C9E55228,TRAES3BF043500030CFD_g,Traes_5BL_51C858A97,Traes_2AS_F0521C4F2,Traes_5BL_329730191,Traes_5DL_5597A11EC,Traes_5AL_5785267FA,Traes_2BS_8506C57C5,Traes_2DL_94B48B5ED,Traes_2AS_6DA49285E,Traes_4BS_77F5E1A28,Traes_4DL_9480F4…
GO:0008610	lipid biosynthetic process	biological_process	0.0006789	0.034503	176	4609	2220	77980	93	Traes_2AS_88441E683,Traes_7DS_2565207CB,Traes_6DS_D41FE990E,TRAES3BF016700070CFD_g,Traes_1DL_2CFF8C1F6,Traes_1DL_0FB30E20D,Traes_5DL_A352668BD,TRAES3BF026100070CFD_g,Traes_1BL_A2A76A427,Traes_4DL_CBBA40A58,Novel05153,Traes_1AL_E1701918C,Traes_1BL_22EDF8650,Traes_3DL_2402B940F,Traes_5BL_12214988F,TRAES3BF026700050CFD_g,Traes_6AS_A40580BCA,Traes_1DL_FF4A6C312,Traes_7DL_CB741047A,Traes_5BS_ECB15B15A…	83	Traes_5BS_4CC4F38C6,Traes_7AS_48E294724,Traes_5BL_A20F4C525,Traes_2AL_ED4D3BEC1,Traes_6DS_86273F96F,Traes_4DS_63F7CF3CE,Traes_4BL_03873D07C,Traes_2DS_153405778,Traes_3AL_A08E063F0,Traes_4BL_0A8199503,Traes_6BL_B19331453,Traes_2BL_07EC87598,Traes_7AL_81A545A54,Traes_2DL_BC7F606B9,Traes_1DS_B29100811,Traes_2DS_B9D014DE1,Traes_4AL_89EAC5E10,Traes_4AL_2D1E33772,TRAES3BF057400030CFD_g,Traes_2AL_3E4F92…
GO:0016703	oxidoreductase activity, acting on single donors with incorporation of molecular oxygen, incorporation of one atom of oxygen (internal monooxygenases or internal mixed function oxidases)	molecular_function	0.00074476	0.037455	13	4609	78	77980	6	Traes_7AS_166DF2F5D,Traes_2DL_3A69DD453,Traes_2BL_6A38C0C23,Traes_6AL_B816DA4A2,Traes_7DS_85DB79658,Traes_7AS_0A34CE0A2	7	Traes_4DS_7F3D9E4D9,Traes_2AL_0553F7051,Traes_6DL_C31C517B3,Traes_6AL_FEF586A96,Traes_2BL_C7F69725E,TRAES3BF057400030CFD_g,Traes_4AL_273FA87E7
GO:0016209	antioxidant activity	molecular_function	0.00082242	0.040779	76	4609	929	77980	25	Traes_2BS_CADAA49C9,Novel10963,Traes_4AL_F23B2CEFB,Novel10458,Traes_6BL_8360C77EF,TRAES3BF034700030CFD_g,Traes_3DL_8C6D663C5,Traes_4BS_42361CB8D,Traes_1DL_DF3CA9CCC,Traes_7DS_17B21E0D4,Traes_2DL_59D2939D1,Traes_2BL_A25152F2A,Traes_4DS_26272902A,Traes_5BL_D6603D993,Traes_5AL_929D2187B,Novel05150,TRAES3BF111700080CFD_g,Traes_5DL_98AA0CF23,Traes_2AL_CF07AD4C3,Traes_5DL_546404AFD,Traes_2BL_FE218C93D,…	51	Traes_2BL_8CD42B820,Traes_1DL_AF3FB8142,Traes_2DL_CAE4AEC4D,Traes_5DL_011018E3C,Traes_7AS_7232546E1,Traes_2AL_520618712,TRAES3BF039600040CFD_g,TRAES3BF007600010CFD_g,Traes_6AS_DE7524DF1,Traes_2BL_E6F86DAFA,Traes_7DL_0594B66DA,Traes_2AL_93D483086,Traes_3DS_400DECC21,Traes_3AL_F201EE65D,Traes_6AS_5BAD56BB6,TRAES3BF111700060CFD_g,Traes_2BS_8F766B5E9,Traes_2DL_4AA8E1AA9,Traes_2BL_E8A65526C,Traes_2BS_…
GO:0009218	pyrimidine ribonucleotide metabolic process	biological_process	0.0008362	0.040779	11	4609	61	77980	9	Traes_6BL_C433D70A3,Traes_2BL_6A38C0C23,Traes_7AS_5F16EEFFD,Traes_2AS_7B612C346,Traes_6AL_562AE8B6E,Traes_1DL_8C08BB27F,Traes_1DL_DC7BDE229,Traes_6DL_A4CE8D26B,Traes_2DL_3A69DD453	2	Traes_2BS_94C42CB70,Traes_2DS_FCCFA0BE1
GO:0009220	pyrimidine ribonucleotide biosynthetic process	biological_process	0.0008362	0.040779	11	4609	61	77980	9	Traes_6BL_C433D70A3,Traes_2BL_6A38C0C23,Traes_7AS_5F16EEFFD,Traes_6AL_562AE8B6E,Traes_2AS_7B612C346,Traes_1DL_8C08BB27F,Traes_1DL_DC7BDE229,Traes_2DL_3A69DD453,Traes_6DL_A4CE8D26B	2	Traes_2BS_94C42CB70,Traes_2DS_FCCFA0BE1
GO:0030243	cellulose metabolic process	biological_process	0.00090761	0.043819	22	4609	177	77980	5	Traes_3DL_A2127ABF7,Traes_2BS_83944806B,Traes_5BL_A918D6888,TRAES3BF003200130CFD_g,Traes_2BS_F0846FCC2	17	Traes_5BL_329730191,Traes_2DS_0EB3B8C4E,Traes_2BS_18ED569DB,TRAES3BF043500030CFD_g,Traes_5AL_9C9E55228,Traes_1BL_B34FCB150,Traes_5BL_51C858A97,Traes_3DL_940A89913,TRAES3BF028900030CFD_g,TRAES3BF171700040CFD_g,Traes_1BL_7ACAB786A,Traes_3AL_21871C22D,Traes_5DL_E82D6D246,Traes_1AL_F420A1BBE,Traes_6AL_299517E0D,Traes_3DL_B2FD2FBFA,Traes_2DS_7BFBC3007
GO:0006537	glutamate biosynthetic process	biological_process	0.00093223	0.044125	8	4609	34	77980	5	Traes_6AL_562AE8B6E,Traes_6DL_A4CE8D26B,Traes_2DL_3A69DD453,Traes_2BL_6A38C0C23,Traes_6BL_C433D70A3	3	Traes_2AS_57C9CAC3C,Traes_2BS_62A407EAB,Traes_2DS_9D4521586
GO:0043650	dicarboxylic acid biosynthetic process	biological_process	0.00093223	0.044125	8	4609	34	77980	5	Traes_6BL_C433D70A3,Traes_2BL_6A38C0C23,Traes_6DL_A4CE8D26B,Traes_2DL_3A69DD453,Traes_6AL_562AE8B6E	3	Traes_2DS_9D4521586,Traes_2BS_62A407EAB,Traes_2AS_57C9CAC3C
GO:0046132	pyrimidine ribonucleoside biosynthetic process	biological_process	0.00096621	0.044854	10	4609	53	77980	8	Traes_6BL_C433D70A3,Traes_2BL_6A38C0C23,Traes_1DL_8C08BB27F,Traes_1DL_DC7BDE229,Traes_6DL_A4CE8D26B,Traes_2DL_3A69DD453,Traes_6AL_562AE8B6E,Traes_2AS_7B612C346	2	Traes_2DS_FCCFA0BE1,Traes_2BS_94C42CB70
GO:0046134	pyrimidine nucleoside biosynthetic process	biological_process	0.00096621	0.044854	10	4609	53	77980	8	Traes_6AL_562AE8B6E,Traes_2AS_7B612C346,Traes_1DL_DC7BDE229,Traes_6DL_A4CE8D26B,Traes_2DL_3A69DD453,Traes_1DL_8C08BB27F,Traes_2BL_6A38C0C23,Traes_6BL_C433D70A3	2	Traes_2BS_94C42CB70,Traes_2DS_FCCFA0BE1
GO:0031406	carboxylic acid binding	molecular_function	0.0010753	0.048978	22	4609	174	77980	8	Traes_4AS_2558D388E,Traes_4DS_B6A66F9B4,Traes_1BL_A16EFC055,Traes_2BL_B1883A8FA,Traes_5BL_DECE49DFC,Traes_1AL_8A5C5F2EA,Traes_2AL_0A7C96966,Traes_3AS_30CF6661C	14	Traes_5BL_E63627BC8,Traes_7DS_63A6D2749,Traes_7DS_CB9CD3746,Traes_5AL_EBED2DA42,Traes_7BS_DD535BC94,Traes_1AL_A7100841D,Traes_2DL_A2058389C,Traes_6BL_71992735B,Traes_5DL_5E1EF029C,Traes_5DL_A159814E1,Traes_4BL_AD258E8D0,Traes_5AL_EAE1A5561,Traes_7BS_874410A69,Traes_2BL_D195BD715
GO:0043177	organic acid binding	molecular_function	0.0010753	0.048978	22	4609	174	77980	8	Traes_5BL_DECE49DFC,Traes_1AL_8A5C5F2EA,Traes_4AS_2558D388E,Traes_2BL_B1883A8FA,Traes_1BL_A16EFC055,Traes_4DS_B6A66F9B4,Traes_2AL_0A7C96966,Traes_3AS_30CF6661C	14	Traes_7BS_DD535BC94,Traes_5AL_EBED2DA42,Traes_7DS_CB9CD3746,Traes_6BL_71992735B,Traes_2DL_A2058389C,Traes_1AL_A7100841D,Traes_5BL_E63627BC8,Traes_7DS_63A6D2749,Traes_7BS_874410A69,Traes_5AL_EAE1A5561,Traes_2BL_D195BD715,Traes_5DL_5E1EF029C,Traes_4BL_AD258E8D0,Traes_5DL_A159814E1
GO:0008883	glutamyl-tRNA reductase activity	molecular_function	0.0012065	0.05444	7	4609	28	77980	0		7	Traes_1AL_5B26F6A14,Traes_1BL_EC3E899FE,Traes_1AS_AEED1F1D7,Traes_1DS_B73475505,Traes_7BS_873511EFA,Traes_1DL_76EEDEA29,Traes_1BS_ABD495014
GO:0030855	epithelial cell differentiation	biological_process	0.0012563	0.05616	12	4609	71	77980	8	Traes_7DS_5BDB31EE6,Traes_7DL_2F413CF0E,Traes_6AL_033D6C680,Traes_6DL_B28B5501C,Traes_1AL_5E4EECFBC,Traes_1BL_46DCF8472,Novel08964,Traes_2AL_07405FB60	4	Novel14300,Traes_4BS_7C4CA591A,Traes_4DS_BEC810C3D,Novel07755
GO:0006811	ion transport	biological_process	0.0013103	0.05804	250	4609	3457	77980	133	Traes_4BS_9DEB3D94E,Traes_5BL_F3018E8CA,Traes_5DL_B68F9C403,Traes_2BL_2825A3D0F,Traes_2AL_2F9F6DB1A,Traes_2AL_C463CE949,Traes_1AS_C1BD73C48,Traes_2AL_3315250C9,Novel10867,Traes_7BL_22471AB45,Traes_2AS_95611CAD2,Traes_6DS_0C583365E,Novel12531,Traes_4DL_15C4B32F2,Traes_4BS_FDDCC1586,Traes_4DL_83C41A77C1,Traes_5DL_0282E7F50,Traes_3AL_5A32673FC,Traes_7AS_D208644F3,Traes_6DS_E7826C696,Traes_4DL_2BEF10…	117	Traes_5AS_AC1875866,Traes_6AS_FDAB8AF16,Traes_4DL_5612CF456,Traes_2DS_28CA50371,Traes_1BL_1656180DB,Traes_1DS_7833DAAB5,Traes_2BL_A177D5061,Traes_7DL_24CBFF460,Traes_4DL_58C874E07,Traes_4BL_7CCDE849C,TRAES3BF279900010CFD_g,Traes_5DL_C5A01ADE3,Traes_2BL_31D4D0A2C,Traes_5BL_A71207B7A,Traes_4AL_FCF107EEE,Traes_1AS_2CEE031FB,Traes_4AL_9D79BE8FB,Traes_4BL_9254C78FD,Traes_5BL_429152528,Traes_4DL_CC64A4…
GO:0009066	aspartate family amino acid metabolic process	biological_process	0.0015196	0.065876	24	4609	201	77980	17	Traes_5AL_4210A8A6E,Traes_5DL_70E5AA8DF,Traes_6DL_B78A92435,Traes_7DS_230BB1F56,Traes_4AS_C19AB3A1A,Traes_3AS_51DE1D50C,Traes_4DL_A369CA2B0,Traes_5AS_5C5BA8A57,Traes_1AL_429B0B989,Traes_5BL_51AB2EDF1,Traes_5DS_1BD5492E6,Traes_2DS_8979AA079,Traes_7BS_00381B7AE,Traes_5BS_E431D5D9D,Traes_6BL_3430205E8,Traes_6AL_6D310D2B0,Traes_5BL_7E69810D5	7	Traes_5AS_0E5AB93FB,Traes_1AS_AEED1F1D7,Traes_1AL_D6A532C66,Traes_1BS_ABD495014,Traes_1BL_6401A85E7,Traes_1DS_B73475505,Traes_4BS_A8F01CCC5
GO:0005164	tumor necrosis factor receptor binding	molecular_function	0.0015282	0.065876	3	4609	5	77980	0		3	Novel08157,Traes_5AS_178DFC4E3,Novel03524
GO:0032813	tumor necrosis factor receptor superfamily binding	molecular_function	0.0015282	0.065876	3	4609	5	77980	0		3	Traes_5AS_178DFC4E3,Novel03524,Novel08157
GO:0016705	oxidoreductase activity, acting on paired donors, with incorporation or reduction of molecular oxygen	molecular_function	0.0015505	0.066248	161	4609	2163	77980	66	Traes_1AL_2C64052F0,Traes_7AL_DE79AE0D6,TRAES3BF008400030CFD_g,Traes_1BS_C428DA20B,Traes_7DS_8B59167A6,Traes_3DS_D28CE63A8,TRAES3BF006600010CFD_g,Traes_6AS_FA1AECDAD,Traes_1AS_570581E09,Novel14085,Traes_4DS_1B81C4B96,Traes_1DS_99E3E8761,Traes_3AL_43AE787EC,Traes_4BS_11E793FF9,Traes_3AS_924A341AA,Traes_7AL_CC4FAE41F,Traes_5BL_3B5A841AD,Traes_3AS_E5468D083,Traes_3DS_B88C2F1AC,Traes_3DS_363E689D6,Tr…	95	Traes_5DS_3C8141FE3,Traes_6BL_BFE6BE562,Traes_6BL_3E49EBD28,Traes_5BL_EB04B5379,Traes_4AL_795326026,Traes_2AL_A3F599522,Traes_4AL_BCDF7086F,Traes_6DL_5EF8EAD26,Traes_7DS_257B34BF1,Traes_5BL_6240DE6BA,Traes_7DS_D0996C347,Traes_4AL_31E568671,Traes_4BL_C125B70CA,Traes_7AS_F627F2ED4,Traes_1BL_37FC4C2ED,Traes_2AL_C4FB0D2CF,Traes_1DS_B29100811,Traes_4BS_F094E8394,Traes_5AS_330E54B6F,Traes_2AS_CAC40C0D8…
GO:0008236	serine-type peptidase activity	molecular_function	0.0016098	0.067582	105	4609	1309	77980	66	Novel16369,Traes_4AS_1B1F8CCE2,Traes_2BS_39BD6926A,Novel13637,Traes_5DL_1091E12E4,Traes_1DL_41C96539B,Traes_4DL_5B46B102E,Traes_5BL_F04718899,Traes_7DS_6333B91F8,Traes_4AS_265001E06,Traes_4BL_29EF82F6F,TRAES3BF098900070CFD_g,Traes_5BL_B58E08F2F,Traes_5DL_9FECCFD5F,Traes_6AS_5A2E2A058,Traes_2BL_D31536F67,Traes_6AS_E0891C248,Traes_1DS_1EA1BE87E,Traes_3AL_B705AD7C4,Traes_3AL_F91865164,Traes_2BL_7C6E…	39	Traes_2AS_134C1AAB9,Traes_2AS_B6B3FCEEB,Traes_2AS_84673C57E,Traes_3DL_AB080A446,Traes_2AL_3B445E81F,Traes_4AL_B012F9BFC,Traes_7DS_63C37682F,Traes_7DS_794AEF142,Traes_2AS_F05A662DE,Traes_7BS_1D2E83568,Traes_3AS_E696A41F8,Traes_5BL_D4E7387C9,Traes_5AL_614BB133E,Traes_2AL_F536E14F4,Traes_7DL_DE462CCB4,TRAES3BF035300140CFD_g,Traes_3DL_E0CD3F643,Traes_2AS_38949B685,Traes_3AS_1B93CF819,Traes_4AL_8F0290…
GO:0017171	serine hydrolase activity	molecular_function	0.0016098	0.067582	105	4609	1309	77980	66	Traes_4AL_13B97C7E5,Novel04929,TRAES3BF013000030CFD_g,Traes_7BS_81AD0B25D,TRAES3BF026300020CFD_g,Traes_4AL_F2093E4D3,Traes_6BS_9B6EA6B99,Traes_6DL_4DEEDF72D,Traes_6DL_325F9AE8C1,Traes_7BS_4BC05D388,Traes_5DL_6CBF61AA4,Traes_5DL_2493B1734,Traes_2BL_35037E6EB,Traes_3AS_B605964C1,Traes_5DL_8BB7752C1,Traes_6DL_101F49DA5,Traes_1DL_348BE3DB6,Traes_4BS_F3F72EB38,TRAES3BF092700010CFD_g,Traes_5AL_857A0C6D…	39	Traes_5AS_FECFF9702,Novel02667,Traes_5DS_286CDF1FE1,Traes_2AS_18BA58F8D,Traes_1DS_EE357F5D6,Traes_5DL_34C4CB69F,Traes_4BS_F0EEDB1D9,Traes_4AL_4EBA3F323,Traes_2DS_CB9F42CCD,Traes_3AS_F35A01B78,Traes_7DL_EB66E1323,Traes_6DL_5C5E01FCF,Traes_1BS_FEA181281,Traes_2BS_94EA74C6E,Traes_1AS_A5202F273,Traes_1AS_62729A31C,Traes_5DL_B23075AF1,Traes_2AS_B6B3FCEEB,Traes_2AS_134C1AAB9,Traes_7DS_794AEF142,Traes_2…
GO:0016597	amino acid binding	molecular_function	0.0016745	0.069692	20	4609	157	77980	7	Traes_1AL_8A5C5F2EA,Traes_4DS_B6A66F9B4,Traes_2BL_B1883A8FA,Traes_1BL_A16EFC055,Traes_4AS_2558D388E,Traes_3AS_30CF6661C,Traes_2AL_0A7C96966	13	Traes_2DL_A2058389C,Traes_1AL_A7100841D,Traes_6BL_71992735B,Traes_5AL_EBED2DA42,Traes_7DS_CB9CD3746,Traes_7BS_DD535BC94,Traes_7DS_63A6D2749,Traes_5BL_E63627BC8,Traes_5AL_EAE1A5561,Traes_7BS_874410A69,Traes_4BL_AD258E8D0,Traes_5DL_A159814E1,Traes_5DL_5E1EF029C
GO:0030258	lipid modification	biological_process	0.0017215	0.071038	32	4609	303	77980	15	Traes_2BL_A1329E405,Traes_7DL_2EB3442BE,Traes_1DS_77E2F32B0,Traes_2BS_EB203E5F7,Traes_3AL_0B9758BF6,Novel04514,Traes_4AL_EC565F87F,Traes_2BS_1B96DD5CC,Traes_2DS_48FB7EC2D,Traes_5DL_D80B69113,Traes_1BS_2482E3596,Traes_7DL_70FDF85F0,Traes_5BL_5964057A8,Novel05677,Traes_5BL_E6785AAE7	17	Traes_5DL_C5F888C9B,Traes_5BL_1D785AE21,Traes_6AS_D68761CF8,Traes_5BL_27DA4F6E1,Traes_4BS_CC0473112,Traes_1DS_2E8605E5C,Traes_6AL_873D3160C,Traes_7BL_119F4C8C6,Traes_2BL_1F65F526D,Traes_6DL_D04DA5DFB,Traes_6DS_995C4235A,Traes_6AS_8DDE1D849,TRAES3BF268000040CFD_g,Traes_3AL_392D17B3C,Traes_4BL_0940FC4BA,Traes_7DL_375BE1239,TRAES3BF010400110CFD_g
GO:0015930	glutamate synthase activity	molecular_function	0.001754	0.071766	8	4609	37	77980	5	Traes_2BL_6A38C0C23,Traes_6BL_C433D70A3,Traes_6AL_562AE8B6E,Traes_6DL_A4CE8D26B,Traes_2DL_3A69DD453	3	Traes_2BS_62A407EAB,Traes_2DS_9D4521586,Traes_2AS_57C9CAC3C
GO:0005991	trehalose metabolic process	biological_process	0.0017809	0.072253	13	4609	84	77980	7	Traes_1BL_4EC167332,Traes_1AL_68FA687CC,Traes_1AL_7531AC097,Traes_1BL_68729B056,Traes_1DL_50B29C62B,Traes_1DL_1F96A4D49,Traes_1BL_2AE952A77	6	Traes_5AL_EE59BB19D,Traes_5DL_7BF5AD398,Traes_1DL_48CC7D8E0,Traes_5BL_94F42F9A7,Traes_1AL_48D8916DD,Traes_5DL_6AF673654
GO:0016701	oxidoreductase activity, acting on single donors with incorporation of molecular oxygen	molecular_function	0.0018145	0.073004	28	4609	265	77980	16	Novel14226,Traes_7DS_4EB9095AA,Traes_7AS_166DF2F5D,Traes_2DL_3A69DD453,Traes_7DS_E4A098B12,Traes_4DS_7868A8C2E,Traes_5BL_304FAFA26,Traes_7DS_85DB79658,Traes_7AS_0A34CE0A2,Traes_2BL_6A38C0C23,Traes_4BS_83AF90FC5,Traes_6AL_B816DA4A2,Traes_2DL_870C5A674,Traes_7AS_A93890FE4,Traes_4DS_E39A952AD,Traes_4BS_994BC287F	12	Traes_6AL_FEF586A96,Traes_2BL_C7F69725E,TRAES3BF057400030CFD_g,Traes_5DS_A281EFAB4,Traes_4DS_7F3D9E4D9,Traes_2DL_01CACA64F,Traes_4BL_EE67C6282,Traes_4AL_273FA87E7,Traes_2AL_0553F7051,Traes_6DL_C31C517B3,Traes_4BL_C4C4076B7,Traes_5AL_D7EB47D56
GO:0016684	oxidoreductase activity, acting on peroxide as acceptor	molecular_function	0.0018991	0.075774	65	4609	798	77980	17	Novel10458,Novel10963,Traes_2BS_CADAA49C9,Traes_2DL_59D2939D1,Traes_7DS_17B21E0D4,Traes_6BL_8360C77EF,Traes_3DL_8C6D663C5,Novel05150,TRAES3BF111700080CFD_g,Traes_2BL_A25152F2A,Traes_6AL_7811FFF66,Traes_2BL_8A9C739DA,Traes_2AL_CF07AD4C3,Traes_2BL_FE218C93D,Novel00161,Traes_3AL_67BEA8DDA,Traes_5DL_98AA0CF23	48	Traes_7DL_0594B66DA,Traes_2BL_E6F86DAFA,Traes_5DL_011018E3C,Traes_2DL_CAE4AEC4D,Traes_7AS_7232546E1,Traes_2AL_520618712,TRAES3BF007600010CFD_g,Traes_6AS_DE7524DF1,Traes_2BL_8CD42B820,Traes_7DL_A3EFB1DF31,Traes_2BL_E8A65526C,Traes_2BS_4FF4CEA9F,Traes_2AS_15ECF8D51,Traes_2AL_2224DCC1A,Traes_2BS_8F766B5E9,Traes_2DL_4AA8E1AA9,Traes_2AL_93D483086,Traes_3DS_400DECC21,Traes_3AL_F201EE65D,Traes_6AS_5BAD5…
GO:0004185	serine-type carboxypeptidase activity	molecular_function	0.0019772	0.078246	30	4609	298	77980	15	Traes_3AS_B605964C1,Traes_2DL_CF8D26731,Traes_6DS_972C7F490,Traes_7BS_4BC05D388,Traes_4BS_F3F72EB38,Traes_3DL_A99277310,Traes_3DL_B4379510B,TRAES3BF013000030CFD_g,Traes_1DL_41C96539B,Traes_1BL_995B94F17,Traes_7DS_1FFC35E70,Traes_6BS_9B6EA6B99,Traes_6AS_E0891C248,Traes_7AS_00217394C,Traes_7BS_81AD0B25D	15	Traes_2AS_F05A662DE,Traes_1BS_FEA181281,Traes_1DS_EE357F5D6,Traes_1AS_62729A31C,Traes_4AL_B012F9BFC,Traes_2AS_84673C57E,Traes_1AS_A5202F273,Traes_2AS_B6B3FCEEB,Traes_2AS_38949B685,Traes_4BS_F0EEDB1D9,Traes_2AS_134C1AAB9,Traes_2AL_F536E14F4,Traes_3AS_E696A41F8,Traes_7BS_1D2E83568,Traes_2DS_CB9F42CCD
GO:0004055	argininosuccinate synthase activity	molecular_function	0.0021334	0.083739	3	4609	5	77980	0		3	Traes_1AL_D6A532C66,Traes_1BL_6401A85E7,Traes_1DL_93B8EB7D2
GO:0003006	developmental process involved in reproduction	biological_process	0.0021832	0.085002	16	4609	116	77980	11	Traes_3AL_D99C70317,Traes_1BL_46DCF8472,Traes_1AL_5E4EECFBC,Traes_6DL_518F5BCCC,Traes_7DS_5BDB31EE6,Traes_6DL_B28B5501C,Novel02084,Traes_2AL_07405FB60,Traes_6AL_033D6C680,Traes_7DL_2F413CF0E,Traes_2BS_B2FA6EBBC	5	Traes_4DS_BEC810C3D,Traes_2AL_CA75501A81,Traes_4BS_7C4CA591A,TRAES3BF020100090CFD_g,Novel14300
GO:0004619	phosphoglycerate mutase activity	molecular_function	0.0022236	0.085883	5	4609	17	77980	3	Traes_4DL_2FA43439B,Traes_4BL_3A819B961,Traes_4DL_6C2F36471	2	Novel08554,Novel08553
GO:0070008	serine-type exopeptidase activity	molecular_function	0.0022467	0.086087	37	4609	385	77980	21	Traes_3AS_B605964C1,Traes_5DL_9FECCFD5F,Traes_7BS_4BC05D388,Traes_4BS_F3F72EB38,Traes_4AS_265001E06,TRAES3BF013000030CFD_g,Traes_1DL_41C96539B,Traes_6BS_9B6EA6B99,Traes_7BS_81AD0B25D,Traes_6DS_972C7F490,Novel14724,Traes_2DL_CF8D26731,Traes_4BL_E35969C6B,Traes_3DL_A99277310,Traes_3DL_B4379510B,Traes_1BL_995B94F17,Traes_3AL_B705AD7C4,Traes_7DS_1FFC35E70,Traes_6AS_E0891C248,Traes_7AS_00217394C,Traes…	16	Traes_2AS_F05A662DE,Traes_1DS_EE357F5D6,Traes_2AS_84673C57E,Traes_4AL_B012F9BFC,Traes_2AS_B6B3FCEEB,Traes_2AS_134C1AAB9,Traes_6DL_5C5E01FCF,Traes_1BS_FEA181281,Traes_1AS_62729A31C,Traes_1AS_A5202F273,Traes_2AS_38949B685,Traes_4BS_F0EEDB1D9,Traes_2DS_CB9F42CCD,Traes_7BS_1D2E83568,Traes_3AS_E696A41F8,Traes_2AL_F536E14F4
GO:0043565	sequence-specific DNA binding	molecular_function	0.002345	0.089148	123	4609	1643	77980	72	TRAES3BF057400020CFD_g,Traes_5AL_9BC38814C,Traes_4AS_1EA23DE08,Traes_4AL_273ACCFFD,Traes_1AS_4BB379513,Traes_1AL_2AC682D6D,Novel09653,Traes_5AL_4E3F91755,Novel14724,Traes_6DL_F7015CE89,Traes_1DS_9C1960402,Traes_1BL_930E75040,Traes_4DL_4798D0BBD,Traes_2AL_31D45C987,Novel11419,Traes_7DS_C6A3C10A6,Traes_6DL_8D95F127B,TRAES3BF073700090CFD_g,Traes_4BL_BE10705D5,Traes_4DL_9A51D1EB2,Traes_6AL_E8CD2C02B,…	51	Traes_4DL_F512146B2,Traes_4DL_D938DE72D,Traes_5DS_610F46B5A,Traes_7DL_40F8B159E1,Traes_6DS_C73A2C9BC,Novel15759,Traes_2AL_236251E71,Traes_7DS_01F74C6F3,Traes_7DL_BFADB408C,Traes_1DS_CCB0E5EE7,Novel13436,Traes_2BS_CAA1398DB,Traes_2BL_94E5996F7,Traes_4AL_234E1CDF6,Traes_5DS_6E33F5034,Traes_3DS_B53C65B87,Traes_2BS_F4E831A77,TRAES3BF073300120CFD_g,Traes_6AS_603AABD47,Traes_4BL_95197062C,Novel11373,Tr…
GO:0010277	chlorophyllide a oxygenase [overall] activity	molecular_function	0.0024524	0.092502	8	4609	40	77980	4	Traes_6AL_B816DA4A2,Traes_7AS_0A34CE0A2,Traes_7DS_85DB79658,Traes_7AS_166DF2F5D	4	Traes_6AL_FEF586A96,TRAES3BF057400030CFD_g,Traes_4DS_7F3D9E4D9,Traes_6DL_C31C517B3
GO:0004348	glucosylceramidase activity	molecular_function	0.0026389	0.096836	6	4609	23	77980	4	Traes_1BL_2AE952A77,Traes_4BS_01F7AC2E3,Traes_1AL_7531AC097,Traes_1DL_50B29C62B	2	Traes_4DL_875174B05,Traes_4BL_0D296D74A
GO:0006097	glyoxylate cycle	biological_process	0.0026475	0.096836	3	4609	5	77980	3	Traes_2AL_BE5540B1E,Traes_2DL_DB4D97814,Traes_2DL_0AB0ABFD5	0
GO:0046487	glyoxylate metabolic process	biological_process	0.0026475	0.096836	3	4609	5	77980	3	Traes_2AL_BE5540B1E,Traes_2DL_DB4D97814,Traes_2DL_0AB0ABFD5	0
GO:0004474	malate synthase activity	molecular_function	0.0026475	0.096836	3	4609	5	77980	3	Traes_2DL_0AB0ABFD5,Traes_2DL_DB4D97814,Traes_2AL_BE5540B1E	0
GO:0046527	glucosyltransferase activity	molecular_function	0.0027757	0.10076	26	4609	235	77980	9	Traes_2DS_270EB3BAE,Traes_4DL_2DBB03D7E,Traes_5DL_91B56C21D,Traes_2BS_83944806B,Traes_7DL_B1B3571A7,Traes_7DL_EBEF5B3FC,Traes_2BL_5DFE6B3311,Traes_5BL_A918D6888,Traes_2BS_F0846FCC2	17	Traes_5AL_9C9E55228,Traes_5BL_51C858A97,TRAES3BF043500030CFD_g,Traes_1BL_B34FCB150,Traes_2BS_18ED569DB,Traes_2DS_0EB3B8C4E,Traes_5BL_329730191,TRAES3BF171700040CFD_g,TRAES3BF028900030CFD_g,Traes_3DL_940A89913,Traes_5DL_E82D6D246,Traes_3AL_21871C22D,Traes_1BL_7ACAB786A,Traes_3DL_B2FD2FBFA,Traes_2DS_7BFBC3007,Traes_6AL_299517E0D,Traes_1AL_F420A1BBE
GO:0048856	anatomical structure development	biological_process	0.0030399	0.10904	47	4609	494	77980	35	Traes_7DS_EDB582D21,Traes_7DS_5BDB31EE6,Traes_6DL_B28B5501C,TRAES3BF061300010CFD_g,Traes_5DS_011851EE7,Traes_6AL_6518BC798,Traes_5BL_CFDD87D18,Traes_7AS_B8B7D3BF9,Traes_6AS_236AF32FD,Traes_1AL_5E4EECFBC,Traes_1BL_46DCF8472,Traes_7AS_3F89B0516,Traes_4AL_E47637735,Traes_7DL_2F413CF0E,Traes_4AS_B978C93FA,TRAES3BF060500350CFD_g,Traes_2BS_B2FA6EBBC,Traes_5BL_1187EA2151,Traes_2BS_FF5A68083,Novel05649,T…	12	Traes_4AL_45EC959541,Novel07755,Traes_5AL_922FDD124,Traes_4BS_7C4CA591A,Novel14300,Traes_7AS_9A759DD28,Traes_4BL_7DA2E017F,Traes_2DL_BD9A8D711,Traes_1AL_F171CDC68,Traes_4DS_BEC810C3D,Traes_7AS_35615909F,Traes_5BS_409B24307
GO:0006480	N-terminal protein amino acid methylation	biological_process	0.0030715	0.10904	2	4609	2	77980	1	Novel12095	1	Novel17050
GO:0031365	N-terminal protein amino acid modification	biological_process	0.0030715	0.10904	2	4609	2	77980	1	Novel12095	1	Novel17050
GO:0015926	glucosidase activity	molecular_function	0.0031312	0.10955	19	4609	153	77980	15	Traes_6DS_204661A07,Traes_5DL_A7B727074,Traes_6AS_AC24F31A6,Traes_1AL_7531AC097,Traes_3DL_E7E17D8A9,Traes_1DL_50B29C62B,Traes_1BL_2AE952A77,Traes_6AS_73BB49D01,Traes_4AL_FE0C5AEF4,Traes_5BL_9EDCFE72A,Traes_6AS_375237984,Traes_6DS_7088F2B17,Traes_6DS_B8F70E63B,Traes_5BL_43C3BDED2,Traes_4DL_BC04763DE	4	Traes_4BS_5AEFE4F30,Traes_1AS_2CEE031FB,Traes_5AL_173CCF772,Traes_7DL_80C87787A
GO:0009341	beta-galactosidase complex	cellular_component	0.0031358	0.10955	9	4609	48	77980	2	Traes_5BL_1512240F3,Traes_1DL_E2E9F90E4	7	Traes_4DL_834EFB9EF,Traes_7DL_F842DB269,Traes_7AL_71DF91125,Traes_5DS_68BC2269E,Traes_5BS_B593A6FB7,Traes_5BS_CD20C307C,Traes_4DL_1D631D399
GO:0019725	cellular homeostasis	biological_process	0.0031541	0.10955	46	4609	523	77980	17	Traes_4DL_1F19B7411,Traes_2AL_7D28234D0,Traes_7DS_F1D8D32F7,Traes_7AS_3692C2D40,Traes_5DL_546404AFD,Traes_5AL_7AC09C7FF,Traes_1DL_DF3CA9CCC,Traes_4BL_A89017344,TRAES3BF034700030CFD_g,Traes_4BS_42361CB8D,Traes_4AS_D1FD82A44,Traes_5AL_929D2187B,Traes_7BS_F724CA781,Traes_2DL_59DE7446E,Traes_5BL_D6603D993,Traes_4DS_26272902A,Traes_4AL_F23B2CEFB	29	Traes_5BS_9584239E51,Traes_5DS_7FD4F7284,Traes_5BS_B3834F8C0,Traes_5DS_44EE488FC,Traes_5DS_3186C8F7D,Traes_5DS_286CDF1FE1,Traes_5DS_2177C8BF4,Traes_5DS_A92D3B63C,TRAES3BF060700010CFD_g,Traes_5AS_533D0D0E1,Traes_5BS_36C5B305D,Traes_1DS_B29100811,Traes_5BS_B27249405,Traes_5AS_6F72B9C96,Traes_1AS_901DE7BD0,Traes_5DS_CCCDA48421,Traes_5BS_2C2072466,Traes_5DS_5143441CB,Traes_3AS_B339D8258,Traes_5AS_653…
GO:0006952	defense response	biological_process	0.0033078	0.11407	75	4609	904	77980	43	Traes_1AS_28467798F,Traes_2AS_8D2E46FBE,Novel05990,Traes_2AS_FE37D420B,Novel13853,Traes_7DS_E89BDA362,Traes_4BL_413C72B37,Novel12736,Traes_1DS_71FC77DBB,Traes_2BL_3F5D23C05,Novel03112,Traes_1DL_185AF63BA,Novel07264,Traes_2AL_1AE31EB64,Traes_2BS_DABEABDDC,Traes_4DS_7868A8C2E,Traes_7BL_5C6193647,Traes_4BL_FCFBF3C90,Novel07531,Novel05475,Novel04723,Novel08336,Traes_2BL_2CBC63C21,Traes_2BL_5FF85C7F2,…	32	Novel02667,Traes_4BL_BD1E1BEFA,Novel14958,Novel15376,Traes_2DS_BB50DEEF8,Novel09948,Novel15793,Traes_6BS_BD894AD26,Traes_1BS_2F6DD776E,Traes_2DL_62DA30872,Traes_4DL_1FD62D6E2,Traes_5DL_011018E3C,Traes_4BL_6C0BB25D1,Traes_4AS_72BEF89AC,Traes_4BL_9A9C3DF6F,Traes_6BS_69C33B7B0,Traes_4DL_60B937917,Traes_4BL_2ACE03C35,Traes_7DS_F7F2E369E,Traes_4BL_E43C1BB11,Traes_2AL_6BA5678B7,Traes_5BL_1DE088A30,Nove…
GO:0019842	vitamin binding	molecular_function	0.0036533	0.12509	18	4609	144	77980	11	Traes_7BS_00381B7AE,Traes_5DL_A352668BD,Novel15809,Traes_7DS_3A44BE7A3,Traes_5DL_432CC0CB0,Traes_1AL_429B0B989,Traes_7AS_15546E52B,Traes_1AL_8A5C5F2EA,Traes_4BS_F66ADAFF1,Novel11359,Traes_5BL_BCA9D4B2F	7	Novel05161,Traes_1AL_A7100841D,Traes_1DS_3E8E0BE88,Traes_6DL_362AC234C,Traes_7DS_42F8FD2BD,Traes_3DS_9C313E1BB,Traes_2AS_F485758C1
GO:1902578	single-organism localization	biological_process	0.0037089	0.12601	504	4609	7412	77980	269	Traes_5BL_FFE442D18,Traes_3AS_ACB424EA3,Traes_2AL_08BBCE84E,Traes_5BL_50A355E47,Traes_7AS_69B4D2085,Traes_2DL_488816050,Novel03554,Traes_2AL_9C8ACA6B9,Traes_7BL_B2926FD2E,TRAES3BF036000100CFD_g,Traes_4DS_FAFED0328,Traes_1AL_BE4FF7D92,Traes_1AL_53A2BAC63,Traes_7AL_6CF7257CB,Traes_2BL_6FFD5A5E0,Traes_6BL_B1673B99B,Traes_4DL_B138DF6FC,Traes_7BS_BB0FECDBE,Traes_4DS_F8096F2C2,Traes_5DL_27EBF2358,Novel…	235	Traes_7DS_ACE627EE3,Traes_7DL_F3CDF6DC8,Traes_4BL_379252EE1,Traes_5AS_9DD695C5E,Novel17921,Traes_7DL_F631D2D2E,Traes_5DL_D85DBC184,Traes_5DL_64C6A2250,Traes_1AL_BF82E1ECF,Traes_2BL_D7C4154FA,Traes_5AS_14312D02F1,Traes_7DS_207556D09,Traes_4BL_8D52C046B,Traes_3AS_FD018268B,TRAES3BF082100070CFD_g,Novel10943,Traes_4DS_A903AA984,Traes_2AS_EBCD1C99B,Traes_3DL_8B572DD71,Traes_4BL_E65703779,Traes_5BL_1FB…
GO:0006542	glutamine biosynthetic process	biological_process	0.0037323	0.12601	5	4609	17	77980	0		5	Traes_2DL_62DA30872,Traes_4BL_52F044A40,Traes_4DL_CB8E1061C,Traes_2AL_3D221F120,Traes_2BL_342BDEA35
GO:0044765	single-organism transport	biological_process	0.0039896	0.13376	496	4609	7299	77980	266	Novel05455,TRAES3BF179600010CFD_g,Traes_5DL_F4D2FB18B,Traes_1BL_99C748D51,Traes_2AL_9B14BE32B,Traes_5DS_2730135CD,Novel07264,Traes_6DL_36006E6FD,Traes_5BL_80380D7C2,TRAES3BF019800040CFD_g,Traes_1AL_AB89C36F8,Traes_7AS_E28C6595A,Traes_6AL_6D310D2B0,Traes_1DL_787518A47,Traes_3AL_04CD57FC2,Traes_7AS_F6D17C029,Traes_4BS_CCC8624A4,Traes_2BL_E5EBE00BB,Traes_7DS_DD153C6CA,Traes_5AL_9BC38814C,Traes_2DL_F…	230	Traes_2AL_895F81BEB,Traes_4BS_B36D53E8B,Traes_1BL_3F5FF1330,Traes_6AL_5642D5B44,Traes_5DL_A98953CFA,Traes_6AL_3487AC1C4,Traes_7DL_F1ABAE725,Traes_3DS_0E27BC4BD,Traes_5BL_FC28B66D8,Traes_3AS_B09E8B029,Traes_2DS_CA9E8EEC2,Traes_4BS_A8F01CCC5,Traes_1AL_72D386699,Traes_4AS_53C6E4470,Traes_4AS_BD329DB4B,Traes_4BS_9CF0B2235,Traes_2AL_13CBA4FEA,Traes_1AS_D9B051FA5,Traes_5DL_9BA15A970,Traes_3AS_97DB7A886…
GO:0016614	oxidoreductase activity, acting on CH-OH group of donors	molecular_function	0.0040447	0.13468	102	4609	1296	77980	44	Traes_7BS_7222935B8,Traes_2AL_3F84846F1,Traes_4AL_DA5D4FAE4,Novel10391,Novel11978,Traes_7DS_FA3B12855,Novel13755,TRAES3BF061600050CFD_g,Traes_7DS_A60E1357C,Traes_6BS_7E02A04C4,Traes_7AS_712114E89,Traes_3DL_524D6A33C,TRAES3BF271000010CFD_g,Traes_2DS_3663CF5CF,Traes_7DS_93F9ED9BE,TRAES3BF080500060CFD_g,Traes_7DL_7511EEEC2,TRAES3BF066900080CFD_g,Traes_2AS_D021605A2,Traes_7DS_B30C70553,Traes_1BS_3616…	58	Traes_7BS_873511EFA,Traes_5DL_5597A11EC,Traes_5AL_5785267FA,Traes_5AL_AC73FACF3,Traes_5BL_ACB7F4365,Novel07043,Traes_2DL_94B48B5ED,Traes_3DL_E3B38D142,Traes_5BL_94F8310B1,Traes_5DL_3C2379192,Traes_1BS_ABD495014,Traes_2AS_67222868A,Traes_3AL_1D9B2CE84,Traes_4DL_A6EB59368,Traes_1AL_9CC946A58,Traes_4BL_91B539E41,Traes_1AS_AEED1F1D7,Traes_1AS_901DE7BD0,Traes_1DL_5CFDC2A24,Traes_1DL_76EEDEA29,Traes_4B…
GO:0006536	glutamate metabolic process	biological_process	0.0040997	0.13557	8	4609	42	77980	5	Traes_6AL_562AE8B6E,Traes_6DL_A4CE8D26B,Traes_2DL_3A69DD453,Traes_2BL_6A38C0C23,Traes_6BL_C433D70A3	3	Traes_2AS_57C9CAC3C,Traes_2BS_62A407EAB,Traes_2DS_9D4521586
GO:0008283	cell proliferation	biological_process	0.0043506	0.14289	7	4609	34	77980	2	Traes_3AL_B87D0DFB5,Novel14423	5	Traes_4BL_F144E1C6A,Traes_4DL_870580350,Novel00116,Novel08132,Traes_4AS_4521FE57B
GO:0016160	amylase activity	molecular_function	0.0044946	0.14662	11	4609	73	77980	8	Traes_5DL_91B56C21D,Traes_7DL_69E2EA435,Novel10519,Traes_7DL_EBEF5B3FC,Traes_4DL_68EAC9343,Traes_2BS_BD49453B7,Traes_4BL_5C52625BF1,Traes_7DL_B1B3571A7	3	Traes_2AS_DA95251B3,Traes_3DL_0F9BF7CDD,Traes_2BS_B372D48B6
GO:0043648	dicarboxylic acid metabolic process	biological_process	0.004649	0.15064	17	4609	137	77980	9	Novel08773,Traes_2BL_6A38C0C23,Traes_6DL_B78A92435,Traes_6AL_562AE8B6E,Traes_6AL_6D310D2B0,Traes_6BL_3430205E8,Traes_6BL_C433D70A3,Traes_6DL_A4CE8D26B,Traes_2DL_3A69DD453	8	Traes_2DS_9D4521586,Traes_2BS_62A407EAB,Traes_5AS_0E5AB93FB,Traes_1AS_AEED1F1D7,Traes_2AS_57C9CAC3C,Traes_1DS_B73475505,Traes_4BS_A8F01CCC5,Traes_1BS_ABD495014
GO:0006848	pyruvate transport	biological_process	0.0049203	0.15732	6	4609	28	77980	1	Traes_4AS_6D625D7BF	5	Traes_1BS_0A858EB86,Traes_1DS_7833DAAB5,Traes_1DS_2D8B491A5,Traes_1AS_2CEE031FB,Traes_6AS_C3B032C57
GO:0006850	mitochondrial pyruvate transport	biological_process	0.0049203	0.15732	6	4609	28	77980	1	Traes_4AS_6D625D7BF	5	Traes_1AS_2CEE031FB,Traes_6AS_C3B032C57,Traes_1DS_2D8B491A5,Traes_1DS_7833DAAB5,Traes_1BS_0A858EB86
GO:0016813	hydrolase activity, acting on carbon-nitrogen (but not peptide) bonds, in linear amidines	molecular_function	0.0049738	0.15783	9	4609	51	77980	7	Traes_1AL_2AC682D6D,Traes_2BS_E836C5A07,TRAES3BF032200040CFD_g,Traes_2BL_0EF162538,Traes_5BL_0C2E9CD85,Traes_2DS_A573188C6,Traes_2AS_AD125CB18	2	Novel12714,Traes_2BS_C8FB3060D
GO:0006812	cation transport	biological_process	0.0050017	0.15783	197	4609	2761	77980	113	Traes_5BL_219FAA6D8,Traes_6AS_75C642805,Traes_7DL_2F413CF0E,Traes_3DL_EFB2D973B,Traes_4BL_27330C1B8,Traes_2BL_A34360A6C,Traes_6BL_3430205E8,Traes_7AS_DB4A9836D,Traes_4AL_DA5D4FAE4,Traes_3DL_0C5007990,Novel01781,Traes_6AL_22D6C7054,Traes_5BL_5D8E3A685,Traes_5AL_6C8BD96CB,Traes_2DL_631322659,Traes_5BS_2DB94D0A6,Traes_4AS_910FE216D1,Traes_5BS_2C1948675,Novel08319,Traes_3B_12D4A73C9,TRAES3BF057400020…	84	Traes_1DS_1360CF476,Traes_2DL_96E58C1AB,Traes_1BS_ABD495014,Novel02259,Traes_5BL_99BAA4CB8,Traes_5BL_5E48D2D90,Traes_3AL_7E826C47E,Traes_1DL_14CCD1497,Traes_5DS_6674D49C0,Traes_4AL_40E835A94,Novel06538,Traes_1DS_B395E6B32,Traes_5DS_28949833C,Traes_7DL_44DA42073,Traes_1BL_A98B89218,Traes_3DL_A1872A74D,Traes_1AS_AEED1F1D7,Traes_2DL_51FF05F66,Traes_1BS_BB2203477,Traes_1AL_7C91EF27D,Traes_1DL_76EEDEA…
GO:0009036	Type II site-specific deoxyribonuclease activity	molecular_function	0.0052734	0.16426	14	4609	100	77980	7	Traes_2AS_FE37D420B,Traes_2DS_DE115609C,Traes_2BS_B0C8595DF,Traes_6BS_85060586F,Novel07264,Traes_4BL_413C72B37,Novel10746	7	Traes_2DS_BB50DEEF8,Traes_5AL_3EED2020C,Traes_1BS_2F6DD776E,Traes_5BL_1DE088A30,Traes_4DS_745FEF53E,Traes_5DL_2ADCB64B3,Traes_5DS_27BF60D68
GO:0015666	restriction endodeoxyribonuclease activity	molecular_function	0.0052734	0.16426	14	4609	100	77980	7	Traes_2BS_B0C8595DF,Traes_6BS_85060586F,Traes_2AS_FE37D420B,Traes_2DS_DE115609C,Novel10746,Novel07264,Traes_4BL_413C72B37	7	Traes_5AL_3EED2020C,Traes_2DS_BB50DEEF8,Traes_5DL_2ADCB64B3,Traes_5DS_27BF60D68,Traes_1BS_2F6DD776E,Traes_5BL_1DE088A30,Traes_4DS_745FEF53E
GO:0008677	2-dehydropantoate 2-reductase activity	molecular_function	0.0054678	0.16788	15	4609	120	77980	1	Novel09418	14	Traes_1AL_5B26F6A14,Novel07043,Traes_3DL_B7DA2C5EB,Traes_3DL_E3B38D142,Traes_5DL_05AC3E858,Traes_1DL_76EEDEA29,Traes_4AL_9A01E952D,Traes_1DS_B73475505,Traes_1AS_AEED1F1D7,Traes_3AL_1D9B2CE84,Traes_1BL_EC3E899FE,Traes_1BS_ABD495014,TRAES3BF042100010CFD_g,Traes_7BS_873511EFA
GO:0019354	siroheme biosynthetic process	biological_process	0.0055787	0.16788	18	4609	154	77980	5	Traes_2AL_3315250C9,Traes_2BS_23E0AC565,Traes_2DL_488816050,Traes_2BL_2825A3D0F,Traes_6BS_7E02A04C4	13	Traes_2BS_DEC12328A,Traes_1BL_EC3E899FE,Traes_1BS_ABD495014,Traes_1DS_B29100811,Traes_1AL_5B26F6A14,Traes_1DS_B73475505,Traes_1AS_AEED1F1D7,Traes_5DS_3C8141FE3,Traes_7BS_873511EFA,Traes_5BL_ACB7F4365,Traes_1AS_901DE7BD0,Novel07043,Traes_1DL_76EEDEA29
GO:0046156	siroheme metabolic process	biological_process	0.0055787	0.16788	18	4609	154	77980	5	Traes_2DL_488816050,Traes_6BS_7E02A04C4,Traes_2BL_2825A3D0F,Traes_2AL_3315250C9,Traes_2BS_23E0AC565	13	Traes_1AS_AEED1F1D7,Traes_5DS_3C8141FE3,Traes_7BS_873511EFA,Novel07043,Traes_1DL_76EEDEA29,Traes_5BL_ACB7F4365,Traes_1AS_901DE7BD0,Traes_1BL_EC3E899FE,Traes_1BS_ABD495014,Traes_1DS_B29100811,Traes_2BS_DEC12328A,Traes_1DS_B73475505,Traes_1AL_5B26F6A14
GO:0043115	precorrin-2 dehydrogenase activity	molecular_function	0.0055787	0.16788	18	4609	154	77980	5	Traes_2DL_488816050,Traes_6BS_7E02A04C4,Traes_2BL_2825A3D0F,Traes_2AL_3315250C9,Traes_2BS_23E0AC565	13	Traes_1AS_AEED1F1D7,Traes_7BS_873511EFA,Traes_5DS_3C8141FE3,Traes_5BL_ACB7F4365,Traes_1AS_901DE7BD0,Novel07043,Traes_1DL_76EEDEA29,Traes_2BS_DEC12328A,Traes_1BL_EC3E899FE,Traes_1BS_ABD495014,Traes_1DS_B29100811,Traes_1AL_5B26F6A14,Traes_1DS_B73475505
GO:0016211	ammonia ligase activity	molecular_function	0.0056103	0.16788	7	4609	36	77980	1	Traes_7DS_230BB1F56	6	Traes_2BL_342BDEA35,Traes_2AL_3D221F120,Traes_2DL_B574C3BD1,Traes_2DL_62DA30872,Traes_4BL_52F044A40,Traes_4DL_CB8E1061C
GO:0016880	acid-ammonia (or amide) ligase activity	molecular_function	0.0056103	0.16788	7	4609	36	77980	1	Traes_7DS_230BB1F56	6	Traes_2DL_62DA30872,Traes_4BL_52F044A40,Traes_4DL_CB8E1061C,Traes_2BL_342BDEA35,Traes_2DL_B574C3BD1,Traes_2AL_3D221F120
GO:0016901	oxidoreductase activity, acting on the CH-OH group of donors, quinone or similar compound as acceptor	molecular_function	0.005633	0.16788	5	4609	20	77980	2	Traes_7AS_4E9AB3A15,Traes_7DS_62264B1E9	3	Traes_4AL_FCF129CB0,Traes_4DS_9ABB51FE4,Traes_7DS_B83440EDA
GO:0004197	cysteine-type endopeptidase activity	molecular_function	0.0059023	0.17482	44	4609	492	77980	25	Traes_5BL_DF988D6E5,Traes_5DL_B3D04CE3D,Traes_5DL_46901C98E,Traes_3AL_0611800C6,Traes_5DL_C1EBB8876,TRAES3BF045500270CFD_g,Novel14226,Traes_2DS_3663CF5CF,Traes_1AL_0C24CBB55,Traes_3DL_304C8DD67,TRAES3BF032700130CFD_g,TRAES3BF045500280CFD_g,Traes_4AS_265001E06,Traes_3DL_C1FD5EB05,TRAES3BF032200040CFD_g,Traes_5AL_6284FBBD8,Traes_7AS_BD45B6DF6,Traes_6BL_4A85141F8,Traes_7DS_4EB9095AA,Traes_6BS_03D367…	19	Traes_5BL_A71207B7A,Traes_1BL_CC64CA41E,Traes_7AL_373698996,Traes_4BL_5F08C2BBF,Traes_5AL_922FE5C43,Traes_5DS_2177C8BF4,Traes_2BS_466607233,Traes_4BL_80A2BD9E8,Traes_5AL_8D5A83BF8,Traes_2DS_C65328D3C,TRAES3BF053500090CFD_g,Traes_1DL_48CC7D8E0,TRAES3BF025700060CFD_g,Traes_1AL_48D8916DD,Traes_4DL_78052B65C,Traes_7AL_7C99238B0,Traes_1BL_3F5FF1330,Traes_7BL_A53C6F976,Traes_5AL_DCAB39442
GO:0072524	pyridine-containing compound metabolic process	biological_process	0.0061797	0.18192	42	4609	460	77980	17	Traes_2AL_4885854CD,Traes_5BL_219FAA6D8,Traes_7AS_712114E89,Traes_2DL_B896BF8FB,Traes_3DL_C5F603601,Traes_7BS_7222935B8,Traes_2DL_488816050,Traes_7DS_A60E1357C,Traes_5DL_1D17F685A,Traes_7BL_8F226AC0C,Traes_2BL_0ED5DCF4B,Traes_5BL_7F59B65A3,Traes_7DS_B30C70553,Traes_3AL_7CC0C8632,TRAES3BF031200020CFD_g,Traes_3DS_116082A6F,Traes_7AL_A1F318992	25	Traes_3AL_1D9B2CE84,Traes_1BL_EC3E899FE,Traes_1BS_ABD495014,TRAES3BF042100010CFD_g,Traes_3DL_B7DA2C5EB,Traes_2BL_C7F69725E,Traes_1DL_14CCD1497,Traes_7BS_873511EFA,Traes_3DL_E3B38D142,Traes_5AL_C14B0076E,Traes_4AL_D5CB9E356,Traes_7DS_560CDB862,Traes_3DL_E466ACA13,Traes_1DS_B73475505,Traes_4DS_04FD1AFDB,Traes_1AL_5B26F6A14,Traes_7AS_3DFC2683E,Traes_1AS_AEED1F1D7,Traes_2AL_0553F7051,Traes_4BS_D12DBE…
GO:0042132	fructose 1,6-bisphosphate 1-phosphatase activity	molecular_function	0.00631	0.18351	6	4609	30	77980	0		6	Traes_5BL_51C858A97,TRAES3BF142500040CFD_g,Traes_5DL_E82D6D246,Traes_3AL_B8ED39820,Traes_3AL_392D17B3C,Traes_3DL_5A99ADB9E
GO:0004564	beta-fructofuranosidase activity	molecular_function	0.0063718	0.18351	15	4609	120	77980	12	Traes_6AS_73BB49D01,Traes_6DS_204661A07,Traes_6AS_AC24F31A6,Traes_5DL_A7B727074,Traes_4AL_FE0C5AEF4,Traes_5BL_9EDCFE72A,Traes_6DS_7088F2B17,Traes_6AS_375237984,Traes_6DS_B8F70E63B,Traes_3DL_E7E17D8A9,Traes_5BL_43C3BDED2,Traes_4DL_BC04763DE	3	Traes_4BS_5AEFE4F30,Traes_7DL_80C87787A,Traes_5AL_173CCF772
GO:0004575	sucrose alpha-glucosidase activity	molecular_function	0.0063718	0.18351	15	4609	120	77980	12	Traes_6DS_7088F2B17,Traes_6AS_375237984,Traes_6DS_B8F70E63B,Traes_3DL_E7E17D8A9,Traes_5BL_43C3BDED2,Traes_4DL_BC04763DE,Traes_6AS_73BB49D01,Traes_6DS_204661A07,Traes_5DL_A7B727074,Traes_6AS_AC24F31A6,Traes_5BL_9EDCFE72A,Traes_4AL_FE0C5AEF4	3	Traes_7DL_80C87787A,Traes_5AL_173CCF772,Traes_4BS_5AEFE4F30
GO:0004180	carboxypeptidase activity	molecular_function	0.0063856	0.18351	30	4609	321	77980	15	Traes_4BS_F3F72EB38,Traes_3DL_A99277310,Traes_3AS_B605964C1,Traes_6DS_972C7F490,Traes_2DL_CF8D26731,Traes_7BS_4BC05D388,Traes_6BS_9B6EA6B99,Traes_7DS_1FFC35E70,Traes_7AS_00217394C,Traes_6AS_E0891C248,Traes_7BS_81AD0B25D,Traes_3DL_B4379510B,TRAES3BF013000030CFD_g,Traes_1DL_41C96539B,Traes_1BL_995B94F17	15	Traes_1AS_62729A31C,Traes_1DS_EE357F5D6,Traes_4AL_B012F9BFC,Traes_2AS_84673C57E,Traes_1AS_A5202F273,Traes_2AS_F05A662DE,Traes_1BS_FEA181281,Traes_3AS_E696A41F8,Traes_2AL_F536E14F4,Traes_2AS_134C1AAB9,Traes_2DS_CB9F42CCD,Traes_7BS_1D2E83568,Traes_2AS_38949B685,Traes_4BS_F0EEDB1D9,Traes_2AS_B6B3FCEEB
GO:0004565	beta-galactosidase activity	molecular_function	0.0065452	0.1852	10	4609	63	77980	2	Traes_5BL_1512240F3,Traes_1DL_E2E9F90E4	8	Traes_5DS_68BC2269E,Traes_7AL_71DF91125,Traes_7DL_F842DB269,Traes_4DL_834EFB9EF,Traes_2DS_FE40FC64C,Traes_4DL_1D631D399,Traes_5BS_CD20C307C,Traes_5BS_B593A6FB7
GO:0015925	galactosidase activity	molecular_function	0.0065452	0.1852	10	4609	63	77980	2	Traes_5BL_1512240F3,Traes_1DL_E2E9F90E4	8	Traes_7AL_71DF91125,Traes_5DS_68BC2269E,Traes_7DL_F842DB269,Traes_4DL_834EFB9EF,Traes_4DL_1D631D399,Traes_2DS_FE40FC64C,Traes_5BS_B593A6FB7,Traes_5BS_CD20C307C
GO:0003779	actin binding	molecular_function	0.0065636	0.1852	58	4609	670	77980	24	Traes_6AS_A34A8593D,Traes_4DS_ED5F49735,Traes_5DL_306234946,Traes_1DL_7F4438BF5,Traes_7DL_27B8097A7,Traes_1DS_B664B901C,Traes_2BS_A22F0E3381,Traes_4BL_EB9CF2010,Traes_5DL_216104BEF,Traes_4AL_AA560BABB,Novel09390,Traes_7AL_2F53FC860,Traes_2AL_07405FB60,Traes_5AL_2B4123631,Traes_5BL_B35A2E6B2,Traes_7DL_EE8CB71B9,Traes_5AL_DC975C4DB,Traes_2DS_8EA143F67,Traes_7AL_44206BE21,Traes_6AS_356183EC7,TRAES3B…	34	Traes_1AS_63EFE56B4,Traes_2DS_00E281523,Traes_4AL_685C7FA1D,Traes_5DL_2D2002635,Novel10943,Traes_1DS_6656C1376,TRAES3BF154700140CFD_g,Traes_1AL_791D3B325,TRAES3BF021600100CFD_g,Traes_5BS_CD20C307C,Traes_5BS_B593A6FB7,Traes_5BL_E956B149A,Traes_5AL_F490CE585,Traes_4DS_04FD1AFDB,Traes_7DL_F842DB269,Novel06879,Traes_7DL_779071868,Traes_2AL_632989C79,Traes_7DL_C52927EA4,Novel14900,Novel14685,TRAES3BF1…
GO:0006109	regulation of carbohydrate metabolic process	biological_process	0.0065978	0.1852	9	4609	52	77980	5	Traes_4AL_B674B528F,Traes_4DS_C0FDDD0D0,Traes_4BS_668A7A78A,Traes_1AL_6997FB707,Traes_7DS_E373FDD65	4	Traes_3DL_304126AEE,Traes_5AL_5A2A6E1FF,Traes_7BL_82850CC15,Novel13533
GO:0048646	anatomical structure formation involved in morphogenesis	biological_process	0.0067236	0.18724	15	4609	116	77980	11	TRAES3BF061300010CFD_g,Traes_6AL_033D6C680,Traes_7DS_5BDB31EE6,Traes_7DL_2F413CF0E,Traes_6DL_B28B5501C,TRAES3BF060500350CFD_g,Traes_7DS_C370D6DF8,Traes_2AL_07405FB60,Traes_6AS_39669EAFD,Traes_1BL_46DCF8472,Traes_1AL_5E4EECFBC	4	Traes_4BS_7C4CA591A,Traes_1AL_F171CDC68,Novel14300,Traes_4DS_BEC810C3D
GO:0008716	D-alanine-D-alanine ligase activity	molecular_function	0.0067481	0.18724	6	4609	27	77980	5	Traes_2BS_BD49453B7,Traes_5DS_00D643B81,Traes_5AS_AC11F9C6B,Traes_5BS_9E62F6722,Traes_2DS_2599A369C	1	Traes_7AL_EB3F7A0BF
GO:0051920	peroxiredoxin activity	molecular_function	0.0070573	0.18757	7	4609	39	77980	2	Traes_6AL_7811FFF66,Traes_2BS_CADAA49C9	5	Traes_1DL_2B473C495,Traes_2DL_4AA8E1AA9,Traes_2BL_E6F86DAFA,Traes_1AL_E12BF1698,Traes_1BL_E2B0DED6A
GO:0030976	thiamine pyrophosphate binding	molecular_function	0.0071393	0.18757	12	4609	88	77980	8	Traes_7AS_15546E52B,Traes_5BL_BCA9D4B2F,Traes_4BS_F66ADAFF1,Traes_7DS_3A44BE7A3,Novel15809,Traes_5DL_432CC0CB0,Novel11359,Traes_5DL_A352668BD	4	Traes_7DS_42F8FD2BD,Traes_3DS_9C313E1BB,Traes_2AS_F485758C1,Traes_6DL_362AC234C
GO:0002064	epithelial cell development	biological_process	0.0071655	0.18757	10	4609	66	77980	7	Traes_1AL_5E4EECFBC,Traes_1BL_46DCF8472,Traes_2AL_07405FB60,Traes_7DS_5BDB31EE6,Traes_6DL_B28B5501C,Traes_7DL_2F413CF0E,Traes_6AL_033D6C680	3	Traes_4DS_BEC810C3D,Novel14300,Traes_4BS_7C4CA591A
GO:0002065	columnar/cuboidal epithelial cell differentiation	biological_process	0.0071655	0.18757	10	4609	66	77980	7	Traes_7DS_5BDB31EE6,Traes_7DL_2F413CF0E,Traes_6AL_033D6C680,Traes_6DL_B28B5501C,Traes_2AL_07405FB60,Traes_1AL_5E4EECFBC,Traes_1BL_46DCF8472	3	Traes_4BS_7C4CA591A,Novel14300,Traes_4DS_BEC810C3D
GO:0002066	columnar/cuboidal epithelial cell development	biological_process	0.0071655	0.18757	10	4609	66	77980	7	Traes_7DL_2F413CF0E,Traes_7DS_5BDB31EE6,Traes_6AL_033D6C680,Traes_6DL_B28B5501C,Traes_1BL_46DCF8472,Traes_1AL_5E4EECFBC,Traes_2AL_07405FB60	3	Novel14300,Traes_4BS_7C4CA591A,Traes_4DS_BEC810C3D
GO:0007304	chorion-containing eggshell formation	biological_process	0.0071655	0.18757	10	4609	66	77980	7	Traes_2AL_07405FB60,Traes_1BL_46DCF8472,Traes_1AL_5E4EECFBC,Traes_6AL_033D6C680,Traes_7DS_5BDB31EE6,Traes_7DL_2F413CF0E,Traes_6DL_B28B5501C	3	Traes_4DS_BEC810C3D,Traes_4BS_7C4CA591A,Novel14300
GO:0030703	eggshell formation	biological_process	0.0071655	0.18757	10	4609	66	77980	7	Traes_1AL_5E4EECFBC,Traes_1BL_46DCF8472,Traes_2AL_07405FB60,Traes_7DS_5BDB31EE6,Traes_7DL_2F413CF0E,Traes_6AL_033D6C680,Traes_6DL_B28B5501C	3	Traes_4DS_BEC810C3D,Novel14300,Traes_4BS_7C4CA591A
GO:0030707	ovarian follicle cell development	biological_process	0.0071655	0.18757	10	4609	66	77980	7	Traes_1AL_5E4EECFBC,Traes_1BL_46DCF8472,Traes_2AL_07405FB60,Traes_7DL_2F413CF0E,Traes_7DS_5BDB31EE6,Traes_6AL_033D6C680,Traes_6DL_B28B5501C	3	Traes_4DS_BEC810C3D,Novel14300,Traes_4BS_7C4CA591A
GO:0005213	structural constituent of chorion	molecular_function	0.0071655	0.18757	10	4609	66	77980	7	Traes_2AL_07405FB60,Traes_1BL_46DCF8472,Traes_1AL_5E4EECFBC,Traes_6AL_033D6C680,Traes_7DS_5BDB31EE6,Traes_7DL_2F413CF0E,Traes_6DL_B28B5501C	3	Traes_4DS_BEC810C3D,Traes_4BS_7C4CA591A,Novel14300
GO:0019362	pyridine nucleotide metabolic process	biological_process	0.0071874	0.18757	40	4609	437	77980	17	Traes_2AL_4885854CD,Traes_5BL_219FAA6D8,Traes_7AS_712114E89,Traes_2DL_B896BF8FB,Traes_3DL_C5F603601,Traes_7BS_7222935B8,Traes_2DL_488816050,Traes_7DS_A60E1357C,Traes_5DL_1D17F685A,Traes_2BL_0ED5DCF4B,Traes_7BL_8F226AC0C,Traes_5BL_7F59B65A3,Traes_7DS_B30C70553,Traes_3AL_7CC0C8632,TRAES3BF031200020CFD_g,Traes_3DS_116082A6F,Traes_7AL_A1F318992	23	Traes_3AL_1D9B2CE84,Traes_1BL_EC3E899FE,Traes_1BS_ABD495014,TRAES3BF042100010CFD_g,Traes_3DL_B7DA2C5EB,Traes_1DL_14CCD1497,Traes_7BS_873511EFA,Traes_3DL_E3B38D142,Traes_5AL_C14B0076E,Traes_4AL_D5CB9E356,Traes_7DS_560CDB862,Traes_3DL_E466ACA13,Traes_1DS_B73475505,Traes_4DS_04FD1AFDB,Traes_1AL_5B26F6A14,Traes_7AS_3DFC2683E,Traes_1AS_AEED1F1D7,Traes_4BS_D12DBE6D3,Traes_3DL_7FF5BA66B,Traes_7BS_D206DF…
GO:0046496	nicotinamide nucleotide metabolic process	biological_process	0.0071874	0.18757	40	4609	437	77980	17	Traes_2DL_B896BF8FB,Traes_7AS_712114E89,Traes_5BL_219FAA6D8,Traes_2AL_4885854CD,Traes_2BL_0ED5DCF4B,Traes_7BL_8F226AC0C,Traes_5DL_1D17F685A,Traes_7DS_A60E1357C,Traes_2DL_488816050,Traes_7BS_7222935B8,Traes_3DL_C5F603601,Traes_3AL_7CC0C8632,Traes_7DS_B30C70553,Traes_5BL_7F59B65A3,Traes_7AL_A1F318992,Traes_3DS_116082A6F,TRAES3BF031200020CFD_g	23	Traes_3DL_B7DA2C5EB,TRAES3BF042100010CFD_g,Traes_1BS_ABD495014,Traes_1BL_EC3E899FE,Traes_3AL_1D9B2CE84,Traes_5AL_C14B0076E,Traes_3DL_E3B38D142,Traes_7BS_873511EFA,Traes_1DL_14CCD1497,Traes_7AS_3DFC2683E,Traes_1AL_5B26F6A14,Traes_4DS_04FD1AFDB,Traes_1DS_B73475505,Traes_3DL_E466ACA13,Traes_7DS_560CDB862,Traes_4AL_D5CB9E356,Traes_1DL_76EEDEA29,Traes_1AL_7C91EF27D,Traes_5DL_E274F1733,Traes_7BS_D206DF…
GO:0016616	oxidoreductase activity, acting on the CH-OH group of donors, NAD or NADP as acceptor	molecular_function	0.0072937	0.18932	94	4609	1203	77980	41	Traes_1BS_36169E4A1,Traes_2BL_2825A3D0F,Traes_7DL_7CBA513CB,Novel09418,Traes_2DL_488816050,Traes_2AL_3315250C9,Traes_1AS_C1BD73C48,Traes_2DS_BCA5E00B5,Traes_7AS_63A586587,Novel02555,Traes_2BS_23E0AC565,Traes_1DS_08DB46EF9,TRAES3BF031200020CFD_g,Traes_2DS_6E504ACA9,Traes_3DL_6DE7463D7,Traes_2DL_CA1EAD2A3,Traes_5AL_15765F705,Traes_2AL_2A6F8CE85,Traes_4AL_A10C27077,Traes_5BL_7F59B65A3,Traes_1AL_9D3A…	53	Traes_7AL_95C81BBBF,TRAES3BF239200010CFD_g,Traes_5BL_22075E609,Traes_2DL_BCE40F3F4,Traes_5DL_05AC3E858,Traes_7AS_0F0291904,Traes_1DS_B29100811,TRAES3BF042100010CFD_g,Traes_1BL_EC3E899FE,Traes_5BS_36C5B305D,Traes_5BS_4D44AE9D6,Traes_5BL_9C48DD2AC,Traes_3DL_B7DA2C5EB,Traes_4BL_9254C78FD,Traes_3DL_7FF5BA66B,Traes_5DS_3C8141FE3,Traes_1DL_CB562D2D8,Traes_1AL_A2DA8A6AE,Traes_1BL_872B95FED,Traes_5BL_28C…
GO:0007292	female gamete generation	biological_process	0.0077511	0.19478	10	4609	67	77980	7	Traes_6DL_B28B5501C,Traes_7DS_5BDB31EE6,Traes_7DL_2F413CF0E,Traes_6AL_033D6C680,Traes_1AL_5E4EECFBC,Traes_1BL_46DCF8472,Traes_2AL_07405FB60	3	Novel14300,Traes_4BS_7C4CA591A,Traes_4DS_BEC810C3D
GO:0048477	oogenesis	biological_process	0.0077511	0.19478	10	4609	67	77980	7	Traes_6AL_033D6C680,Traes_7DS_5BDB31EE6,Traes_7DL_2F413CF0E,Traes_6DL_B28B5501C,Traes_1AL_5E4EECFBC,Traes_1BL_46DCF8472,Traes_2AL_07405FB60	3	Novel14300,Traes_4BS_7C4CA591A,Traes_4DS_BEC810C3D
GO:0009307	DNA restriction-modification system	biological_process	0.0080291	0.19478	14	4609	106	77980	7	Novel10746,Traes_4BL_413C72B37,Novel07264,Traes_2BS_B0C8595DF,Traes_6BS_85060586F,Traes_2DS_DE115609C,Traes_2AS_FE37D420B	7	Traes_5DS_27BF60D68,Traes_5DL_2ADCB64B3,Traes_4DS_745FEF53E,Traes_5BL_1DE088A30,Traes_1BS_2F6DD776E,Traes_5AL_3EED2020C,Traes_2DS_BB50DEEF8
GO:0044355	clearance of foreign intracellular DNA	biological_process	0.0080291	0.19478	14	4609	106	77980	7	Traes_2AS_FE37D420B,Traes_2DS_DE115609C,Traes_2BS_B0C8595DF,Traes_6BS_85060586F,Novel07264,Traes_4BL_413C72B37,Novel10746	7	Traes_2DS_BB50DEEF8,Traes_5AL_3EED2020C,Traes_1BS_2F6DD776E,Traes_5BL_1DE088A30,Traes_4DS_745FEF53E,Traes_5DL_2ADCB64B3,Traes_5DS_27BF60D68
GO:0006183	GTP biosynthetic process	biological_process	0.0080688	0.19478	5	4609	22	77980	3	Traes_2AS_7B612C346,Traes_1DL_DC7BDE229,Traes_1DL_8C08BB27F	2	Traes_2BS_94C42CB70,Traes_2DS_FCCFA0BE1
GO:0006228	UTP biosynthetic process	biological_process	0.0080688	0.19478	5	4609	22	77980	3	Traes_1DL_DC7BDE229,Traes_1DL_8C08BB27F,Traes_2AS_7B612C346	2	Traes_2DS_FCCFA0BE1,Traes_2BS_94C42CB70
GO:0006241	CTP biosynthetic process	biological_process	0.0080688	0.19478	5	4609	22	77980	3	Traes_1DL_8C08BB27F,Traes_1DL_DC7BDE229,Traes_2AS_7B612C346	2	Traes_2DS_FCCFA0BE1,Traes_2BS_94C42CB70
GO:0009148	pyrimidine nucleoside triphosphate biosynthetic process	biological_process	0.0080688	0.19478	5	4609	22	77980	3	Traes_1DL_DC7BDE229,Traes_1DL_8C08BB27F,Traes_2AS_7B612C346	2	Traes_2DS_FCCFA0BE1,Traes_2BS_94C42CB70
GO:0009208	pyrimidine ribonucleoside triphosphate metabolic process	biological_process	0.0080688	0.19478	5	4609	22	77980	3	Traes_1DL_8C08BB27F,Traes_1DL_DC7BDE229,Traes_2AS_7B612C346	2	Traes_2DS_FCCFA0BE1,Traes_2BS_94C42CB70
GO:0009209	pyrimidine ribonucleoside triphosphate biosynthetic process	biological_process	0.0080688	0.19478	5	4609	22	77980	3	Traes_1DL_DC7BDE229,Traes_1DL_8C08BB27F,Traes_2AS_7B612C346	2	Traes_2DS_FCCFA0BE1,Traes_2BS_94C42CB70
GO:0046036	CTP metabolic process	biological_process	0.0080688	0.19478	5	4609	22	77980	3	Traes_2AS_7B612C346,Traes_1DL_DC7BDE229,Traes_1DL_8C08BB27F	2	Traes_2BS_94C42CB70,Traes_2DS_FCCFA0BE1
GO:0046039	GTP metabolic process	biological_process	0.0080688	0.19478	5	4609	22	77980	3	Traes_2AS_7B612C346,Traes_1DL_8C08BB27F,Traes_1DL_DC7BDE229	2	Traes_2BS_94C42CB70,Traes_2DS_FCCFA0BE1
GO:0046051	UTP metabolic process	biological_process	0.0080688	0.19478	5	4609	22	77980	3	Traes_2AS_7B612C346,Traes_1DL_8C08BB27F,Traes_1DL_DC7BDE229	2	Traes_2BS_94C42CB70,Traes_2DS_FCCFA0BE1
GO:0004550	nucleoside diphosphate kinase activity	molecular_function	0.0080688	0.19478	5	4609	22	77980	3	Traes_1DL_8C08BB27F,Traes_1DL_DC7BDE229,Traes_2AS_7B612C346	2	Traes_2DS_FCCFA0BE1,Traes_2BS_94C42CB70
GO:0009250	glucan biosynthetic process	biological_process	0.0081874	0.19666	28	4609	284	77980	11	Traes_5DL_91B56C21D,Traes_2BS_83944806B,Traes_2DS_270EB3BAE,Traes_4DL_2DBB03D7E,Traes_3DL_A2127ABF7,Traes_2BS_F0846FCC2,Traes_7DL_B1B3571A7,TRAES3BF003200130CFD_g,Traes_7DL_EBEF5B3FC,Traes_5BL_A918D6888,Traes_2BL_5DFE6B3311	17	TRAES3BF171700040CFD_g,TRAES3BF028900030CFD_g,Traes_3DL_940A89913,TRAES3BF043500030CFD_g,Traes_5AL_9C9E55228,Traes_1BL_B34FCB150,Traes_5BL_51C858A97,Traes_2BS_18ED569DB,Traes_2DS_0EB3B8C4E,Traes_5BL_329730191,Traes_3DL_B2FD2FBFA,Traes_2DS_7BFBC3007,Traes_6AL_299517E0D,Traes_1AL_F420A1BBE,Traes_5DL_E82D6D246,Traes_3AL_21871C22D,Traes_1BL_7ACAB786A
GO:0019015	viral genome	cellular_component	0.0085476	0.2043	3	4609	7	77980	3	Traes_2AS_A2BD9A4D7,Traes_4AS_78214224F,Traes_2BS_5E363420C	0
GO:0009522	photosystem I	cellular_component	0.0085932	0.20437	20	4609	210	77980	4	Traes_4DS_1D6698102,Traes_1AL_0C0DFBE2C,Traes_3AS_529205E34,Traes_3AL_3445B0339	16	Traes_6DL_8D2D914D7,Traes_5DL_23458B3EB,Traes_5BL_6E029E99B,Traes_3DS_4EF0DAA39,Traes_5BL_7EDE873F5,Traes_2DL_E075C5750,Traes_4DS_DCFA35650,Traes_3B_3793EBCBE,Traes_2DS_5814764C5,Traes_2AL_14B62F6C1,Traes_1AL_C42DE440F,Traes_2BL_B614F03D1,Traes_5BL_4B280E015,Traes_5BL_044AAF401,Traes_5DL_3B463825A,Traes_2AS_D26D32A7C
GO:0009523	photosystem II	cellular_component	0.0086826	0.20549	43	4609	589	77980	14	Traes_2AL_D24C65691,Novel01062,Traes_5BL_E092B6259,Traes_7DS_01A3143F5,Novel08336,Traes_6DL_8C4A14CEB,Traes_2DL_6FCEC8D0D,Traes_2DL_0556EE4CB,Traes_2BS_E6B0749F7,Traes_7DS_9E843FE96,Traes_5BL_FCB1625F3,Traes_2BL_CF3CFE8FE,Traes_2BL_459E09695,Traes_5BL_E42733524	29	TRAES3BF116200020CFD_g,Novel03348,Traes_5DL_B45396EC4,Traes_4DS_35423C70B,Traes_4DS_2941A5643,Traes_7AS_1839BE651,Traes_2DL_6E913E1A4,Traes_5DS_C93A8B915,Traes_3AL_84EE0045F,Traes_4AS_757DD8D72,Traes_2AL_0A039E562,Traes_4BL_536016EDD,Traes_2BL_4B8B77E73,Traes_2BL_ACD272701,Traes_2BL_476B6147F,Traes_4AL_39D319FBC,Traes_4DL_6EBF0647F,Traes_7DS_D4832745D,Traes_1AS_F798C735B,Traes_2DS_46C9F8F5F,Traes…
GO:0005992	trehalose biosynthetic process	biological_process	0.0088513	0.20846	10	4609	69	77980	4	Traes_1DL_1F96A4D49,Traes_1BL_68729B056,Traes_1BL_4EC167332,Traes_1AL_68FA687CC	6	Traes_5DL_7BF5AD398,Traes_1DL_48CC7D8E0,Traes_5AL_EE59BB19D,Traes_1AL_48D8916DD,Traes_5DL_6AF673654,Traes_5BL_94F42F9A7
GO:0005137	interleukin-5 receptor binding	molecular_function	0.009021	0.21143	4	4609	13	77980	4	Traes_6DL_D9F5169D4,Traes_6AL_6518BC798,Traes_5BL_1F78C01BF,Traes_6BL_58BB13700	0
GO:0035251	UDP-glucosyltransferase activity	molecular_function	0.0091906	0.21436	23	4609	220	77980	6	Traes_4DL_2DBB03D7E,Traes_2DS_270EB3BAE,Traes_2BS_83944806B,Traes_5BL_A918D6888,Traes_2BL_5DFE6B3311,Traes_2BS_F0846FCC2	17	Traes_2BS_18ED569DB,Traes_5AL_9C9E55228,Traes_1BL_B34FCB150,TRAES3BF043500030CFD_g,Traes_5BL_51C858A97,Traes_2DS_0EB3B8C4E,Traes_5BL_329730191,TRAES3BF028900030CFD_g,TRAES3BF171700040CFD_g,Traes_3DL_940A89913,Traes_5DL_E82D6D246,Traes_1BL_7ACAB786A,Traes_3AL_21871C22D,Traes_6AL_299517E0D,Traes_3DL_B2FD2FBFA,Traes_2DS_7BFBC3007,Traes_1AL_F420A1BBE
GO:0009312	oligosaccharide biosynthetic process	biological_process	0.0093621	0.21731	24	4609	227	77980	10	Traes_1DL_82E126A2A,Traes_1AL_00E379EFF,Traes_1BL_68729B056,Traes_1AL_68FA687CC,TRAES3BF008500150CFD_g,Traes_1BL_22EDF8650,Traes_7AS_9DEA62A9E,Traes_1DL_1F96A4D49,Traes_1DL_CD211C1E2,Traes_1BL_4EC167332	14	Traes_1AL_48D8916DD,Traes_2AS_B78968A63,Traes_7BS_2CAF57700,Traes_6BL_5ACBB86F4,Traes_5BL_94F42F9A7,Traes_1BL_6FD27DB24,Traes_1DL_48CC7D8E0,Traes_5DL_7BF5AD398,Traes_5DL_DBE8E64C4,Traes_5DL_6AF673654,Traes_1AL_C67577AB2,Traes_7DS_B0D50DF2A,Traes_5AL_EE59BB19D,Traes_2BS_0D1935045
GO:0046351	disaccharide biosynthetic process	biological_process	0.0094372	0.218	11	4609	79	77980	5	Traes_1DL_1F96A4D49,Traes_7AS_9DEA62A9E,Traes_1BL_4EC167332,Traes_1AL_68FA687CC,Traes_1BL_68729B056	6	Traes_1AL_48D8916DD,Traes_5DL_6AF673654,Traes_5BL_94F42F9A7,Traes_1DL_48CC7D8E0,Traes_5DL_7BF5AD398,Traes_5AL_EE59BB19D
GO:0006665	sphingolipid metabolic process	biological_process	0.0096732	0.22239	8	4609	47	77980	6	Traes_5DL_8BB7752C1,Traes_1BL_2AE952A77,Traes_1DL_50B29C62B,Traes_1AL_7531AC097,Traes_5AL_65685B3A0,Traes_4BS_01F7AC2E3	2	Traes_4DL_875174B05,Traes_4BL_0D296D74A
GO:0006733	oxidoreduction coenzyme metabolic process	biological_process	0.0099843	0.22704	43	4609	483	77980	17	Traes_3DS_116082A6F,Traes_7AL_A1F318992,TRAES3BF031200020CFD_g,Traes_7DS_B30C70553,Traes_3AL_7CC0C8632,Traes_5BL_7F59B65A3,Traes_7DS_A60E1357C,Traes_2DL_488816050,Traes_2BL_0ED5DCF4B,Traes_7BL_8F226AC0C,Traes_5DL_1D17F685A,Traes_7BS_7222935B8,Traes_3DL_C5F603601,Traes_2DL_B896BF8FB,Traes_2AL_4885854CD,Traes_5BL_219FAA6D8,Traes_7AS_712114E89	26	Traes_1AL_7C91EF27D,Traes_1DL_76EEDEA29,Traes_5DL_E274F1733,Traes_3DL_7FF5BA66B,Traes_1AS_AEED1F1D7,Traes_4BS_D12DBE6D3,Traes_7BS_D206DFBF2,Traes_1DS_B73475505,Traes_3DL_E466ACA13,Traes_7DS_560CDB862,Traes_7AS_3DFC2683E,Traes_1AL_5B26F6A14,Traes_4DS_04FD1AFDB,Traes_5DL_FEA0E2142,Traes_4AL_D5CB9E356,Traes_3DL_E3B38D142,Traes_5AL_C14B0076E,Traes_7BS_873511EFA,Traes_1DL_14CCD1497,Traes_5BS_CE5746B51…
GO:0016433	rRNA (adenine) methyltransferase activity	molecular_function	0.010012	0.22704	11	4609	78	77980	6	Traes_1DL_CD211C1E2,Traes_7DL_A95A11A9C,Novel03696,Traes_1AL_00E379EFF,Traes_1DL_82E126A2A,Traes_1BL_22EDF8650	5	Traes_2BS_0D1935045,Traes_1BL_6FD27DB24,Traes_6DL_36529FEF2,Traes_6BL_5ACBB86F4,Traes_2AS_B78968A63
GO:0006541	glutamine metabolic process	biological_process	0.010016	0.22704	11	4609	79	77980	4	Traes_1AL_48BACBEB6,Traes_1DL_268FC750B,Traes_1BL_D633DA4E8,Traes_1BL_6C424F111	7	Traes_2AL_3D221F120,Traes_2BL_342BDEA35,Traes_2DL_62DA30872,Traes_4AS_E54C88DDB,Traes_4BL_52F044A40,Traes_4DL_CB8E1061C,Traes_4BL_CF4451CAA
GO:1901565	organonitrogen compound catabolic process	biological_process	0.010195	0.22965	36	4609	393	77980	22	Traes_1DS_ADB14F6F8,Traes_7BL_8F226AC0C,TRAES3BF111700040CFD_g,Traes_6AS_72E47604B,Traes_2DL_2CD927FDA,Novel05939,Traes_5BL_6CC10C135,Traes_2DS_8979AA079,Traes_6AS_013DBE630,Novel12443,Traes_4AL_F2093E4D3,Novel14226,Traes_6DS_8CB5C0B1E,Traes_4AS_C10CD24DD,Traes_7AS_A93890FE4,Traes_1AL_2C64052F0,Traes_5DL_97455E379,Traes_2BL_7C6E23A64,Traes_2BL_E366A5226,Traes_7DS_4EB9095AA,Traes_1AL_2AC682D6D,Tra…	14	Traes_1AL_E96C0662D,Traes_1BL_A5FCA9094,Traes_5AL_7E134CAB9,Traes_1DL_95936DC50,Traes_6DL_C8292F26F,Traes_2DL_D814281E8,Traes_2AL_2E2DFB904,Traes_6DS_B6E53FECE,Traes_1DL_4EF40E197,Traes_5BL_8AB291400,Traes_6AL_CDC715B50,Traes_5BL_D4E7387C9,Traes_5AL_CE646C4CA,Traes_2BL_2768AE3B1
GO:0070566	adenylyltransferase activity	molecular_function	0.010227	0.22965	12	4609	87	77980	5	Traes_5BL_8E201CCCE,Traes_5AL_F96AEDDB8,Traes_5DL_7DFD41129,Traes_4AL_4A747B462,Traes_5AL_A2B2D25CA	7	Traes_7DL_C52927EA4,Traes_2DS_F661EA0C4,Traes_7AL_1415D04BF,Traes_2AS_E0AFA6D18,Traes_2BS_F70FE410B,Traes_4BL_FFCC0CF00,Traes_4AS_056FE69B7
GO:0080019	fatty-acyl-CoA reductase (alcohol-forming) activity	molecular_function	0.010527	0.23529	7	4609	38	77980	3	Traes_7DS_DFF4A032D,Traes_7AS_63A586587,Traes_7DS_93F9ED9BE	4	Traes_4DL_9480F40CF,Traes_5DL_5597A11EC,Traes_4BS_36443C7B7,Traes_5AL_5785267FA
GO:0004356	glutamate-ammonia ligase activity	molecular_function	0.010576	0.23529	6	4609	31	77980	0		6	Traes_2DL_B574C3BD1,Traes_2AL_3D221F120,Traes_2BL_342BDEA35,Traes_4BL_52F044A40,Traes_4DL_CB8E1061C,Traes_2DL_62DA30872
GO:0006820	anion transport	biological_process	0.010741	0.23789	47	4609	535	77980	15	Traes_3AL_D0219E53B,Traes_5BL_A2F507F1E,Traes_2BL_09118A173,Traes_1AL_BE4FF7D92,Traes_2BL_01647D965,Traes_7DL_B7958BAA7,Traes_2AL_C463CE949,Traes_3AL_E95E3E278,Traes_4AS_6D625D7BF,Traes_1BL_019A334D8,Traes_6AS_212F397F5,Novel06258,Traes_2AL_3B49FB6D4,Traes_1DL_7CD81B7C1,TRAES3BF179600010CFD_g	32	TRAES3BF035200150CFD_g,Traes_7DL_F631D2D2E,Traes_6BS_27BE3E745,Traes_1AS_2CEE031FB,Traes_1DS_2D8B491A5,Traes_1BS_3761C242C,Traes_4DL_5612CF456,Traes_4DL_58C874E07,Traes_1DS_7833DAAB5,Traes_2AL_219852336,Traes_7AL_34D47090A,TRAES3BF279900010CFD_g,Traes_4DS_CD3A1E1DD,Traes_6AS_C3B032C57,Traes_6BL_6BC705098,Traes_3DL_8B572DD71,Traes_5AS_F58AC31EE,Novel16137,Traes_2DL_E7D9F12E0,Traes_2BL_07A9BD160,Tr…
GO:0004601	peroxidase activity	molecular_function	0.010969	0.24182	58	4609	759	77980	15	Novel05150,TRAES3BF111700080CFD_g,Novel10458,Novel10963,Traes_2BL_A25152F2A,Traes_2BL_8A9C739DA,Traes_2DL_59D2939D1,Traes_3AL_67BEA8DDA,Novel00161,Traes_2BL_FE218C93D,Traes_7DS_17B21E0D4,Traes_2AL_CF07AD4C3,Traes_5DL_98AA0CF23,Traes_3DL_8C6D663C5,Traes_6BL_8360C77EF	43	Traes_2BL_C6A0AF0E7,Traes_6AL_80FD46553,Novel16434,Traes_7DL_0594B66DA,Traes_4DL_EAD3F2C03,Traes_6DL_3EF3193D0,Traes_6AS_DE7524DF1,TRAES3BF007600010CFD_g,Traes_2AL_520618712,Traes_7AS_7232546E1,Traes_5DL_011018E3C,Traes_2DL_41F54E049,Traes_2DL_CAE4AEC4D,Traes_6AS_ADF96853B,Traes_2BL_8CD42B820,Traes_2BL_E3222439E,Traes_1AS_EAC96C4AF,Traes_2DL_09743F9A9,Traes_2DS_708F03DA3,Traes_2BS_430425C78,Traes…
GO:0006749	glutathione metabolic process	biological_process	0.011448	0.25122	8	4609	51	77980	3	Traes_3AS_51DE1D50C,Novel12720,Traes_3DL_8C6D663C5	5	Traes_2DL_502A50864,Traes_2AL_4314A430B,Traes_2AL_68F3EFE25,Traes_2BL_552B2D5A0,Traes_2DL_0BF85B80E
GO:0004519	endonuclease activity	molecular_function	0.011909	0.25894	46	4609	538	77980	33	Novel14558,Novel10746,Traes_2DL_FE7C9635F,Traes_2AL_A6788778F,Traes_2DL_9FC19CCF8,Traes_2BL_36B344F6B,Traes_6DL_E4582581B,Traes_4BL_413C72B37,Traes_2DS_DE115609C,Traes_2AS_FE37D420B,Traes_3AS_2091C5215,Traes_6BL_798EC1015,Traes_7BS_B6E41024D,Traes_2AL_3F1A87585,Traes_2DL_5379C1D05,Traes_2AL_52FFAC556,Novel07264,Traes_3DL_E1FF14504,Traes_2DL_D54054567,Traes_6AL_91F3E548F,Traes_2DL_4F7AA077F,Traes_…	13	Traes_1DL_DF8F3A1CA,Traes_5BL_D20CD7D08,Traes_5BL_1DE088A30,Traes_2AL_603644722,Traes_2BL_B8D0A7061,Traes_1BS_2F6DD776E,Traes_5DL_2ADCB64B3,Traes_2DS_BB50DEEF8,Traes_2AL_DB64E18A1,Traes_5AL_3EED2020C,Traes_4DS_745FEF53E,Traes_4BL_E65703779,Traes_5DS_27BF60D68
GO:0050661	NADP binding	molecular_function	0.012149	0.25894	28	4609	306	77980	4	Traes_1AL_22B3A3A3C,Traes_6BL_3430205E8,Traes_6AL_6D310D2B0,Traes_6DL_B78A92435	24	Traes_5DL_F24D69A49,Novel10273,Traes_7DS_D6C6A0808,Traes_1BL_EC3E899FE,Novel06738,Traes_1BS_ABD495014,Traes_2AS_67222868A,Traes_4BS_A8F01CCC5,Novel08133,Traes_1AL_5B26F6A14,Traes_1DS_B73475505,Traes_4AL_9A01E952D,Traes_5AS_330E54B6F,Traes_5AL_EAE1A5561,Traes_1AS_AEED1F1D7,Traes_3DL_7FF5BA66B,Traes_5DS_3C8141FE3,Traes_7BS_873511EFA,Traes_5BL_ACB7F4365,Novel07043,Traes_1DL_76EEDEA29,Traes_5DL_A1598…
GO:0016787	hydrolase activity	molecular_function	0.012206	0.25894	927	4609	14308	77980	497	Novel12546,Traes_4BS_77D1E043F,Traes_1DS_7B8426507,Traes_4DS_2B466B861,Traes_4BL_D24EDABCB,Traes_7DS_4756776BE,Traes_7AL_07460F582,Traes_2AL_A6788778F,Traes_5BL_7F06AEF8B,TRAES3BF083100020CFD_g,Traes_7BS_81AD0B25D,Traes_1BL_D633DA4E8,TRAES3BF045500270CFD_g,TRAES3BF053500170CFD_g,Traes_4BL_F2DFDCC69,Traes_3DL_EFB2D973B,Traes_2BS_B2FA6EBBC,Traes_4AS_A3EAF8C80,Traes_3AL_0E45676B4,Traes_7DL_8D02A2581…	430	Traes_1DS_EE357F5D6,Traes_7AS_AEC623576,Novel05448,Traes_6DS_4DD2D9807,Traes_3DS_A49C7987F,Traes_4AL_BDC0356FF,TRAES3BF004400050CFD_g,TRAES3BF002700050CFD_g,Traes_5DL_9867BCA21,Traes_1AL_A22448033,Traes_5AS_FECFF9702,Novel07947,Traes_7AS_CB60FA3AE,Traes_5BL_441EF4D2C,Traes_3DL_0F9BF7CDD,Traes_1AS_62729A31C,Traes_5DL_B23075AF1,Traes_7DS_392354EC2,Traes_2BS_18ED569DB,Traes_5AL_38C03A806,Traes_5AL_C…
GO:0019203	carbohydrate phosphatase activity	molecular_function	0.012207	0.25894	7	4609	42	77980	1	Traes_7AS_9DEA62A9E	6	Traes_3AL_B8ED39820,Traes_3AL_392D17B3C,Traes_3DL_5A99ADB9E,Traes_5BL_51C858A97,Traes_5DL_E82D6D246,TRAES3BF142500040CFD_g
GO:0050308	sugar-phosphatase activity	molecular_function	0.012207	0.25894	7	4609	42	77980	1	Traes_7AS_9DEA62A9E	6	Traes_3DL_5A99ADB9E,Traes_3AL_392D17B3C,Traes_3AL_B8ED39820,Traes_5DL_E82D6D246,TRAES3BF142500040CFD_g,Traes_5BL_51C858A97
GO:0007548	sex differentiation	biological_process	0.012221	0.25894	6	4609	32	77980	4	Novel02084,Traes_3AL_D99C70317,Traes_6DL_518F5BCCC,Traes_2BS_B2FA6EBBC	2	Traes_2AL_CA75501A81,TRAES3BF020100090CFD_g
GO:0000097	sulfur amino acid biosynthetic process	biological_process	0.012239	0.25894	8	4609	51	77980	5	Traes_7BS_00381B7AE,Traes_5BS_E431D5D9D,Traes_5AS_5C5BA8A57,Traes_1AL_429B0B989,Traes_5DS_1BD5492E6	3	Traes_4AS_AA3629BB5,TRAES3BF079300010CFD_g,Traes_4BL_C9595C3D8
GO:0000079	regulation of cyclin-dependent protein serine/threonine kinase activity	biological_process	0.012372	0.25894	5	4609	24	77980	0		5	Traes_2AL_47236A6AC,Traes_2BL_18F5DFBF1,Traes_2DL_3E5F7A490,Traes_2BL_2C28188FF,Traes_2DL_E793A6FA8
GO:0071900	regulation of protein serine/threonine kinase activity	biological_process	0.012372	0.25894	5	4609	24	77980	0		5	Traes_2AL_47236A6AC,Traes_2BL_18F5DFBF1,Traes_2DL_3E5F7A490,Traes_2BL_2C28188FF,Traes_2DL_E793A6FA8
GO:1904029	regulation of cyclin-dependent protein kinase activity	biological_process	0.012372	0.25894	5	4609	24	77980	0		5	Traes_2AL_47236A6AC,Traes_2BL_18F5DFBF1,Traes_2DL_3E5F7A490,Traes_2DL_E793A6FA8,Traes_2BL_2C28188FF
GO:0004556	alpha-amylase activity	molecular_function	0.012389	0.25894	7	4609	42	77980	6	Traes_7DL_EBEF5B3FC,Traes_2BS_BD49453B7,Traes_5DL_91B56C21D,Traes_7DL_69E2EA435,Traes_7DL_B1B3571A7,Novel10519	1	Traes_3DL_0F9BF7CDD
GO:0008233	peptidase activity	molecular_function	0.012566	0.26149	224	4609	3195	77980	133	Traes_3AL_0E45676B4,Traes_4BL_E35969C6B,TRAES3BF116200400CFD_g,Traes_2AL_6033383E5,TRAES3BF116200360CFD_g,Traes_4AL_9FCF82324,Traes_2DL_CF8D26731,Traes_7AS_00217394C,Traes_7DS_1FFC35E70,Traes_1DL_88DD1E468,TRAES3BF092700010CFD_g,Traes_5AL_857A0C6DE,Traes_1BL_995B94F17,Traes_6BL_4A85141F8,Traes_6DL_70039DA8C,Traes_3DL_B4379510B,Traes_2DL_53A05E1A8,Traes_1DS_7B8426507,Traes_4BS_77D1E043F,Traes_6DL_…	91	Traes_1AS_A5202F273,Traes_5AL_DCAB39442,Traes_5DL_B23075AF1,Traes_1AS_62729A31C,Traes_2BS_18ED569DB,Traes_7AL_7C99238B0,Traes_6DL_D5710F970,Traes_2DS_CB9F42CCD,Traes_5DL_34C4CB69F,Traes_4AL_4EBA3F323,Traes_1DS_EE357F5D6,Traes_5AL_8D5A83BF8,TRAES3BF004400050CFD_g,Traes_2BS_466607233,Traes_5DS_2177C8BF4,Traes_1BS_3761C242C,Traes_3DS_A49C7987F,Traes_5AS_3E2895138,Traes_2AS_18BA58F8D,Traes_5DS_286CDF…
GO:0001071	nucleic acid binding transcription factor activity	molecular_function	0.012878	0.26571	173	4609	2431	77980	112	Traes_4DS_FAFED0328,Traes_2BL_E5F50498D,Traes_4AS_70DF607CC,TRAES3BF020300060CFD_g,Traes_5DL_75AEE92BB,TRAES3BF057100010CFD_g,Traes_1DL_23D036A85,Traes_4BL_71E35BBC1,Traes_1AL_F18EC96DF,Traes_7BS_8F1C8872E,Traes_6DS_D50A0F246,Traes_5BL_A448C81F0,Traes_5DS_011851EE7,Traes_4BL_A8C6FBEB6,Traes_2BS_8A1FE01EE,Novel08956,Traes_2BL_19B3E60AA,Traes_4DS_AFBE29C20,Traes_1BL_AC5FE4599,Traes_3AL_17988A22C,TR…	61	Traes_6BL_D3C5D9675,TRAES3BF051200110CFD_g,Traes_7DS_3CC764005,Traes_5AL_5A2A6E1FF,Traes_1AS_97CE311BA,Traes_5BL_199A847E4,Novel15608,Traes_5DL_BFA40F938,Traes_4DL_CA4C446CE,Traes_4DS_F3750ABFD,Traes_4AL_BC54910D5,Novel02144,TRAES3BF091900080CFD_g,Traes_2AL_48B239DD6,Traes_3AS_FD018268B,TRAES3BF046300130CFD_g,Traes_6DS_82E1E85A4,Novel11020,Traes_4BS_3DB087DC8,TRAES3BF098200010CFD_g,Traes_5BL_D16B…
GO:0003700	transcription factor activity, sequence-specific DNA binding	molecular_function	0.012878	0.26571	173	4609	2431	77980	112	Traes_3AL_6518E15DB,Traes_2BS_A95B28510,Traes_4AS_1E79E1072,Traes_2AL_BD0C7A9A5,Traes_7DS_D97817E6A,Traes_4DL_FA07D8414,Traes_5DL_385FA8772,Traes_5BL_7F84602F3,Traes_1BL_C5FEAF06E,TRAES3BF025700050CFD_g,Traes_2AL_BFB0C6D4C,TRAES3BF019000220CFD_g,Traes_5DL_7E2053226,Traes_7DL_82722EDAD,Traes_4BL_B64C157DC,Traes_7BL_625F55A12,Novel17635,Traes_4DS_FE97492F2,Traes_2AL_6B6086A7C,Traes_6BS_43B59D772,No…	61	Traes_1BL_5A84B4DA2,Traes_5BS_B2CD001D1,TRAES3BF009500100CFD_g,Traes_4AL_C2CCF108E,TRAES3BF091400270CFD_g,Traes_7AS_48E294724,Traes_2DS_4F83E987A,Traes_4AS_8A64DBE8E,Novel13694,Traes_1DL_3F4A8E2D6,Traes_7BS_CCA195724,Traes_2AL_236251E71,Traes_2AL_158F8EE88,Novel15759,Traes_5DS_610F46B5A,Novel06229,Traes_4DS_72FD89941,TRAES3BF073300120CFD_g,Novel13436,Traes_2BL_CF47A74CC,Traes_2DL_51FF05F66,Traes_…
GO:0016627	oxidoreductase activity, acting on the CH-CH group of donors	molecular_function	0.013001	0.26709	39	4609	447	77980	19	TRAES3BF172000030CFD_g,Traes_2DL_3A69DD453,Traes_6DL_A4CE8D26B,Traes_6AL_6D310D2B0,Traes_6DL_B78A92435,Traes_7DL_0493FCEE3,Traes_1DL_CA060EFAD,Traes_2AL_3315250C9,Traes_2BL_22224159C,Traes_6BL_C433D70A3,Traes_6BL_3430205E8,Traes_2BS_23E0AC565,Traes_6AL_562AE8B6E,Traes_2BL_6A38C0C23,Traes_1BS_716EA1208,Traes_2DL_488816050,Traes_2DL_7399173C7,Traes_2BL_2825A3D0F,Traes_6BS_7E02A04C4	20	Traes_2BS_DEC12328A,Traes_4BS_A8F01CCC5,Traes_2BL_D33683EE9,Traes_1AL_5B26F6A14,Traes_1DS_B73475505,Traes_1AS_AEED1F1D7,Traes_2AL_0553F7051,Traes_5DS_3C8141FE3,Traes_1AS_901DE7BD0,Traes_1DL_76EEDEA29,Traes_1BL_EC3E899FE,Traes_1DS_B29100811,Traes_1BS_ABD495014,Traes_2BL_C7F69725E,Traes_5DL_FAD2E7C7E,Traes_2BL_1B7BF234B,Traes_7BS_873511EFA,Traes_5BL_ACB7F4365,Novel07043,TRAES3BF039900020CFD_g
GO:0006073	cellular glucan metabolic process	biological_process	0.013356	0.27208	36	4609	402	77980	17	Traes_2BL_232323148,Traes_2BS_F0846FCC2,Traes_4AL_25853E685,Traes_7DL_B1B3571A7,Traes_7DL_EBEF5B3FC,Traes_2BL_5DFE6B3311,Traes_5BL_A918D6888,Traes_5DL_91B56C21D,Traes_2BS_83944806B,Traes_4DS_6B94D4FA6,Traes_3DL_A2127ABF7,Traes_2AL_8DF1244C4,TRAES3BF003200130CFD_g,Traes_7AL_8C4A9BEBF,Traes_2DS_270EB3BAE,Traes_7BL_8A421AAB2,Traes_4DL_2DBB03D7E	19	Traes_3DL_B2FD2FBFA,Traes_6AL_299517E0D,Traes_1AL_22BFD3F69,TRAES3BF171700040CFD_g,TRAES3BF028900030CFD_g,Traes_1BL_B34FCB150,Traes_2BS_18ED569DB,Traes_2DS_0EB3B8C4E,Traes_2DS_7BFBC3007,Traes_1AS_2CEE031FB,Traes_1AL_F420A1BBE,Traes_5DL_E82D6D246,Traes_3AL_21871C22D,Traes_1BL_7ACAB786A,Traes_3DL_940A89913,TRAES3BF043500030CFD_g,Traes_5AL_9C9E55228,Traes_5BL_51C858A97,Traes_5BL_329730191
GO:0044042	glucan metabolic process	biological_process	0.013356	0.27208	36	4609	402	77980	17	Traes_4AL_25853E685,Traes_2BL_232323148,Traes_2BS_F0846FCC2,Traes_7DL_EBEF5B3FC,Traes_2BL_5DFE6B3311,Traes_5BL_A918D6888,Traes_7DL_B1B3571A7,Traes_4DS_6B94D4FA6,Traes_5DL_91B56C21D,Traes_2BS_83944806B,Traes_2AL_8DF1244C4,Traes_3DL_A2127ABF7,Traes_7AL_8C4A9BEBF,TRAES3BF003200130CFD_g,Traes_2DS_270EB3BAE,Traes_4DL_2DBB03D7E,Traes_7BL_8A421AAB2	19	Traes_1AL_22BFD3F69,Traes_3DL_B2FD2FBFA,Traes_6AL_299517E0D,TRAES3BF171700040CFD_g,TRAES3BF028900030CFD_g,Traes_2DS_0EB3B8C4E,Traes_1BL_B34FCB150,Traes_2BS_18ED569DB,Traes_1AL_F420A1BBE,Traes_2DS_7BFBC3007,Traes_1AS_2CEE031FB,Traes_3AL_21871C22D,Traes_1BL_7ACAB786A,Traes_5DL_E82D6D246,Traes_3DL_940A89913,Traes_5BL_329730191,Traes_5AL_9C9E55228,Traes_5BL_51C858A97,TRAES3BF043500030CFD_g
GO:0042602	riboflavin reductase (NADPH) activity	molecular_function	0.013516	0.27419	3	4609	9	77980	0		3	Traes_2AS_57C9CAC3C,Traes_2BS_62A407EAB,Traes_2DS_9D4521586
GO:0003849	3-deoxy-7-phosphoheptulonate synthase activity	molecular_function	0.014083	0.28449	3	4609	9	77980	0		3	Traes_2BS_B6E90913E,Traes_2DS_E231054BE,Traes_2AS_BEC9B768B
GO:0006221	pyrimidine nucleotide biosynthetic process	biological_process	0.014158	0.28468	13	4609	107	77980	10	Traes_6AL_562AE8B6E,Traes_2AS_7B612C346,Traes_1DL_8C08BB27F,Traes_1DL_DC7BDE229,Traes_6DL_A4CE8D26B,Traes_2DL_3A69DD453,Traes_6BL_C433D70A3,Traes_1BL_D633DA4E8,Traes_2BL_6A38C0C23,Traes_7AS_5F16EEFFD	3	Traes_2BS_94C42CB70,Traes_2BS_9C52B176E,Traes_2DS_FCCFA0BE1
GO:0015849	organic acid transport	biological_process	0.014269	0.28468	29	4609	308	77980	8	Traes_4AS_6D625D7BF,Traes_2BL_09118A173,Traes_3AL_D0219E53B,Traes_6AS_212F397F5,Traes_7DL_B7958BAA7,Novel06258,Traes_3AL_E95E3E278,TRAES3BF179600010CFD_g	21	Traes_6AS_C3B032C57,TRAES3BF035200150CFD_g,Traes_7DL_F631D2D2E,Traes_6BS_27BE3E745,Traes_2BL_07A9BD160,Traes_2DL_E7D9F12E0,Novel16137,Traes_5AS_F58AC31EE,Traes_2DS_CA9E8EEC2,Traes_3AS_B09E8B029,Traes_1AS_2CEE031FB,Traes_1DS_2D8B491A5,Traes_1BL_A98B89218,Traes_1DS_7833DAAB5,Traes_1DL_9D130D406,Traes_6BL_EF428EFF2,Traes_2AL_219852336,TRAES3BF279900010CFD_g,Traes_1BS_0A858EB86,Traes_4DS_CD3A1E1DD,Tr…
GO:0046942	carboxylic acid transport	biological_process	0.014269	0.28468	29	4609	308	77980	8	Traes_3AL_E95E3E278,TRAES3BF179600010CFD_g,Traes_6AS_212F397F5,Traes_7DL_B7958BAA7,Novel06258,Traes_4AS_6D625D7BF,Traes_2BL_09118A173,Traes_3AL_D0219E53B	21	Traes_6BL_EF428EFF2,Traes_2AL_219852336,TRAES3BF279900010CFD_g,Traes_1BS_0A858EB86,Traes_4DS_CD3A1E1DD,Traes_4BS_B36D53E8B,Traes_1DS_7833DAAB5,Traes_1DL_9D130D406,Traes_2DS_CA9E8EEC2,Traes_3AS_B09E8B029,Traes_1AS_2CEE031FB,Traes_1DS_2D8B491A5,Traes_1BL_A98B89218,Traes_6AS_C3B032C57,TRAES3BF035200150CFD_g,Traes_7DL_F631D2D2E,Traes_6BS_27BE3E745,Traes_2DL_E7D9F12E0,Traes_2BL_07A9BD160,Novel16137,Tr…
GO:0000179	rRNA (adenine-N6,N6-)-dimethyltransferase activity	molecular_function	0.014481	0.28664	10	4609	71	77980	5	Traes_7DL_A95A11A9C,Traes_1DL_CD211C1E2,Traes_1DL_82E126A2A,Traes_1AL_00E379EFF,Traes_1BL_22EDF8650	5	Traes_2BS_0D1935045,Traes_1BL_6FD27DB24,Traes_6DL_36529FEF2,Traes_2AS_B78968A63,Traes_6BL_5ACBB86F4
GO:0006563	L-serine metabolic process	biological_process	0.014508	0.28664	5	4609	24	77980	2	Traes_2AL_44855EDCA,Traes_2DL_342FDBCBD	3	Traes_4BL_C9595C3D8,TRAES3BF079300010CFD_g,Traes_4AS_AA3629BB5
GO:0006633	fatty acid biosynthetic process	biological_process	0.014546	0.28664	33	4609	359	77980	20	Traes_1BL_A2A76A427,Traes_4BL_BC34849FB,Traes_4DL_4DC86DBED,Traes_6DL_3447CB76A,Traes_1DL_9079F93AE,Traes_6DS_D41FE990E,Traes_1AL_429AA3929,Traes_4AL_FDBF6AA87,Traes_4AL_96EF1A5FF,Traes_4DS_542118A8D,Traes_7DL_CB741047A,Traes_6AS_A40580BCA,Traes_6AS_84C92FCA6,Traes_1DL_FF4A6C312,Traes_1DL_B466DF47A,Traes_4AS_E1B651375,Traes_6AL_569E20972,TRAES3BF061500090CFD_g,Traes_4DL_CBBA40A58,Traes_4BS_913A67…	13	Traes_2AL_ED4D3BEC1,Traes_2BS_4AC3D17E8,TRAES3BF005700010CFD_g,Traes_2DS_8827E95F0,Traes_1AL_B331E8B19,Traes_7AS_48E294724,Traes_2AL_3E4F9254A,Traes_5BS_4CC4F38C6,Traes_2DS_B9D014DE1,Traes_1AS_522839777,Traes_2DL_BC7F606B9,Traes_2BL_07EC87598,Traes_6AL_64A7E528C
GO:0003840	gamma-glutamyltransferase activity	molecular_function	0.014881	0.29205	4	4609	18	77980	0		4	Traes_2BL_552B2D5A0,Traes_2AL_68F3EFE25,Traes_2AL_4314A430B,Traes_2DL_502A50864
GO:0009521	photosystem	cellular_component	0.015354	0.30013	63	4609	933	77980	18	Novel01062,Traes_5BL_E092B6259,Traes_3AS_529205E34,Traes_2AL_D24C65691,Traes_7DS_01A3143F5,Traes_1AL_0C0DFBE2C,Traes_2DL_0556EE4CB,Traes_7DS_9E843FE96,Traes_5BL_FCB1625F3,Traes_2BL_CF3CFE8FE,Traes_5BL_E42733524,Traes_2BL_459E09695,Traes_3AL_3445B0339,Traes_2BS_E6B0749F7,Novel08336,Traes_4DS_1D6698102,Traes_6DL_8C4A14CEB,Traes_2DL_6FCEC8D0D	45	Traes_3AL_84EE0045F,Traes_4AS_757DD8D72,Traes_2AS_D26D32A7C,Traes_2AL_0A039E562,Traes_7AS_1839BE651,Traes_5DS_C93A8B915,Traes_2DL_6E913E1A4,Traes_2BL_4B8B77E73,Traes_2BL_ACD272701,Traes_4BL_536016EDD,Novel03348,Traes_2DL_E075C5750,Traes_5DL_B45396EC4,Traes_5BL_6E029E99B,Traes_6DL_8D2D914D7,TRAES3BF116200020CFD_g,Traes_3DS_4EF0DAA39,Traes_4DS_2941A5643,Traes_2AL_14B62F6C1,Traes_5BL_044AAF401,Traes…
GO:0015700	arsenite transport	biological_process	0.015766	0.3057	4	4609	16	77980	4	Traes_1AL_BE4FF7D92,Traes_1DL_7CD81B7C1,Traes_1BL_019A334D8,Traes_5BL_A2F507F1E	0
GO:0015105	arsenite transmembrane transporter activity	molecular_function	0.015766	0.3057	4	4609	16	77980	4	Traes_1AL_BE4FF7D92,Traes_1DL_7CD81B7C1,Traes_5BL_A2F507F1E,Traes_1BL_019A334D8	0
GO:0004013	adenosylhomocysteinase activity	molecular_function	0.016374	0.3137	4	4609	18	77980	4	Traes_2BL_2825A3D0F,Traes_2DL_488816050,Traes_2AL_3315250C9,Traes_2AL_39E120EC8	0
GO:0016801	hydrolase activity, acting on ether bonds	molecular_function	0.016374	0.3137	4	4609	18	77980	4	Traes_2DL_488816050,Traes_2BL_2825A3D0F,Traes_2AL_39E120EC8,Traes_2AL_3315250C9	0
GO:0016802	trialkylsulfonium hydrolase activity	molecular_function	0.016374	0.3137	4	4609	18	77980	4	Traes_2AL_39E120EC8,Traes_2AL_3315250C9,Traes_2DL_488816050,Traes_2BL_2825A3D0F	0
GO:0046537	2,3-bisphosphoglycerate-independent phosphoglycerate mutase activity	molecular_function	0.016719	0.31882	2	4609	4	77980	0		2	Novel08553,Novel08554
GO:0007281	germ cell development	biological_process	0.016773	0.31882	10	4609	75	77980	7	Traes_2AL_07405FB60,Traes_1AL_5E4EECFBC,Traes_1BL_46DCF8472,Traes_7DS_5BDB31EE6,Traes_7DL_2F413CF0E,Traes_6AL_033D6C680,Traes_6DL_B28B5501C	3	Traes_4DS_BEC810C3D,Traes_4BS_7C4CA591A,Novel14300
GO:0003682	chromatin binding	molecular_function	0.016866	0.31932	68	4609	871	77980	21	Traes_5BL_486D0D865,Traes_6AS_DBE4E3146,Traes_2DS_8EA143F67,TRAES3BF040600080CFD_g,Traes_3AS_5E49D47AF,Traes_5DL_1D036F8B5,Traes_7DL_090D0E08E,Traes_6DL_D1B5EA05F,Traes_2AS_28B163E7C,TRAES3BF110700050CFD_g,Traes_4AL_3193F9838,TRAES3BF096900180CFD_g,Traes_6DS_20D189350,Traes_2DL_31EED5C94,TRAES3BF044400110CFD_g,Traes_2AL_9E68ABA72,Traes_4DS_D770B519F,TRAES3BF186800050CFD_g,Traes_5DL_92CBBE968,Trae…	47	Traes_1BL_C25B5DDB4,Traes_7BL_998EC9F74,Traes_6AL_362F82EAD,Traes_6AL_BB730675A,Traes_4BS_5690C215A,Traes_3DL_D82CA7827,Traes_1AL_BB4298457,Traes_6DL_30F715B53,Traes_4BL_6199EF553,Traes_2BL_FA727026F,Traes_1BL_F0A1D1118,TRAES3BF018800030CFD_g,Traes_1BL_FDBBC5E8F,Traes_5BL_557E7700B,Traes_3AL_07519F86C,TRAES3BF020200120CFD_g,Traes_1DL_2B4ACCA61,Traes_2DL_7B1FE2F5B,Traes_4AL_40E835A94,Traes_1AL_A27…
GO:0090599	alpha-glucosidase activity	molecular_function	0.017008	0.32076	16	4609	144	77980	12	Traes_4AL_FE0C5AEF4,Traes_5BL_9EDCFE72A,Traes_6AS_73BB49D01,Traes_5BL_43C3BDED2,Traes_4DL_BC04763DE,Traes_6AS_375237984,Traes_6DS_7088F2B17,Traes_6DS_B8F70E63B,Traes_5DL_A7B727074,Traes_6AS_AC24F31A6,Traes_6DS_204661A07,Traes_3DL_E7E17D8A9	4	Traes_7DL_80C87787A,Traes_4BS_5AEFE4F30,Traes_1AS_2CEE031FB,Traes_5AL_173CCF772
GO:0051274	beta-glucan biosynthetic process	biological_process	0.017455	0.32792	25	4609	263	77980	8	Traes_3DL_A2127ABF7,Traes_4DL_2DBB03D7E,Traes_2DS_270EB3BAE,Traes_2BS_83944806B,TRAES3BF003200130CFD_g,Traes_2BL_5DFE6B3311,Traes_5BL_A918D6888,Traes_2BS_F0846FCC2	17	Traes_2BS_18ED569DB,Traes_5AL_9C9E55228,TRAES3BF043500030CFD_g,Traes_5BL_51C858A97,Traes_1BL_B34FCB150,Traes_2DS_0EB3B8C4E,Traes_5BL_329730191,TRAES3BF028900030CFD_g,TRAES3BF171700040CFD_g,Traes_3DL_940A89913,Traes_5DL_E82D6D246,Traes_1BL_7ACAB786A,Traes_3AL_21871C22D,Traes_6AL_299517E0D,Traes_3DL_B2FD2FBFA,Traes_2DS_7BFBC3007,Traes_1AL_F420A1BBE
GO:0015711	organic anion transport	biological_process	0.017847	0.33397	29	4609	315	77980	8	Traes_3AL_E95E3E278,TRAES3BF179600010CFD_g,Traes_7DL_B7958BAA7,Novel06258,Traes_6AS_212F397F5,Traes_2BL_09118A173,Traes_3AL_D0219E53B,Traes_4AS_6D625D7BF	21	TRAES3BF279900010CFD_g,Traes_1BS_0A858EB86,Traes_4DS_CD3A1E1DD,Traes_4BS_B36D53E8B,Traes_6BL_EF428EFF2,Traes_2AL_219852336,Traes_1DL_9D130D406,Traes_1DS_7833DAAB5,Traes_1DS_2D8B491A5,Traes_1BL_A98B89218,Traes_2DS_CA9E8EEC2,Traes_3AS_B09E8B029,Traes_1AS_2CEE031FB,Traes_7DL_F631D2D2E,Traes_6BS_27BE3E745,Traes_2DL_E7D9F12E0,Novel16137,Traes_2BL_07A9BD160,Traes_5AS_F58AC31EE,Traes_6AS_C3B032C57,TRAES…
GO:0016888	endodeoxyribonuclease activity, producing 5'-phosphomonoesters	molecular_function	0.018171	0.33779	15	4609	131	77980	7	Traes_2BS_B0C8595DF,Traes_6BS_85060586F,Traes_2AS_FE37D420B,Traes_2DS_DE115609C,Novel10746,Novel07264,Traes_4BL_413C72B37	8	Traes_5AL_3EED2020C,Traes_2AL_DB64E18A1,Traes_2DS_BB50DEEF8,Traes_5DL_2ADCB64B3,Traes_5DS_27BF60D68,Traes_1BS_2F6DD776E,Traes_5BL_1DE088A30,Traes_4DS_745FEF53E
GO:0043169	cation binding	molecular_function	0.018291	0.33779	678	4609	10452	77980	324	Traes_1DL_3848914B3,Traes_7AS_124AAFA99,Traes_7DS_3A44BE7A3,Traes_4DL_8DADC2489,Traes_4BS_01F7AC2E3,Traes_2BL_19B3E60AA,Traes_1BL_EE6E6B808,Traes_7DL_69E2EA435,Traes_2BL_D31536F67,Traes_5BL_3A9D3CEEF,Traes_2AL_61DB03334,Traes_1DS_5A7302FDE,Traes_3DS_90FA62704,Traes_5AS_B85789CFB,Traes_4DS_542118A8D,Novel00741,Traes_3AL_0360C0D50,Traes_2BL_E9D5C5524,Traes_2BL_E05A72156,Novel14473,Traes_4DS_7868A8C…	354	Traes_2BL_4B8B77E73,Novel03155,Traes_6BL_C1AC5C2F6,Traes_4BS_F2051800C,Traes_2DS_B1C947D2B,Traes_5DL_198EDCDFC,Traes_6DS_89CCF9552,Traes_4BL_186398B8F,Novel03791,Traes_6DL_93CA86D99,Traes_5BS_904E61885,TRAES3BF116200020CFD_g,Traes_2DL_BF348914A,Traes_6DS_69570DBE2,Traes_5BL_094A50366,Traes_2AL_208CBF7C1,Traes_2BS_B6CB560AF1,Traes_5BS_C3FBD6E9C,Traes_2AS_F56764D58,Traes_4AL_127B0527D,Traes_7BL_C99…
GO:0015718	monocarboxylic acid transport	biological_process	0.018607	0.33779	9	4609	65	77980	3	Novel06258,Traes_3AL_D0219E53B,Traes_4AS_6D625D7BF	6	Traes_1DS_2D8B491A5,Traes_1BS_0A858EB86,Traes_1AS_2CEE031FB,Traes_2DS_CA9E8EEC2,Traes_1DS_7833DAAB5,Traes_6AS_C3B032C57
GO:0016628	oxidoreductase activity, acting on the CH-CH group of donors, NAD or NADP as acceptor	molecular_function	0.018841	0.33779	23	4609	240	77980	9	Traes_2DL_488816050,Traes_6BS_7E02A04C4,Traes_2BL_2825A3D0F,Traes_6DL_B78A92435,Traes_7DL_0493FCEE3,Traes_6AL_6D310D2B0,Traes_2BS_23E0AC565,Traes_6BL_3430205E8,Traes_2AL_3315250C9	14	Novel07043,Traes_1DL_76EEDEA29,Traes_5BL_ACB7F4365,Traes_1AS_901DE7BD0,Traes_1AS_AEED1F1D7,Traes_5DS_3C8141FE3,Traes_7BS_873511EFA,Traes_1DS_B73475505,Traes_1AL_5B26F6A14,Traes_4BS_A8F01CCC5,Traes_1BL_EC3E899FE,Traes_1BS_ABD495014,Traes_1DS_B29100811,Traes_2BS_DEC12328A
GO:0006535	cysteine biosynthetic process from serine	biological_process	0.018953	0.33779	3	4609	10	77980	0		3	Traes_4BL_C9595C3D8,TRAES3BF079300010CFD_g,Traes_4AS_AA3629BB5
GO:0019344	cysteine biosynthetic process	biological_process	0.018953	0.33779	3	4609	10	77980	0		3	Traes_4AS_AA3629BB5,Traes_4BL_C9595C3D8,TRAES3BF079300010CFD_g
GO:0009001	serine O-acetyltransferase activity	molecular_function	0.018953	0.33779	3	4609	10	77980	0		3	TRAES3BF079300010CFD_g,Traes_4BL_C9595C3D8,Traes_4AS_AA3629BB5
GO:0016412	serine O-acyltransferase activity	molecular_function	0.018953	0.33779	3	4609	10	77980	0		3	Traes_4AS_AA3629BB5,Traes_4BL_C9595C3D8,TRAES3BF079300010CFD_g
GO:0009690	cytokinin metabolic process	biological_process	0.019091	0.33779	6	4609	39	77980	3	TRAES3BF061600050CFD_g,Traes_3DL_FADFAB015,Traes_3AL_1BC9B0156	3	Traes_1AL_A2DA8A6AE,Traes_1DL_CB562D2D8,Traes_1BL_872B95FED
GO:0034754	cellular hormone metabolic process	biological_process	0.019091	0.33779	6	4609	39	77980	3	TRAES3BF061600050CFD_g,Traes_3AL_1BC9B0156,Traes_3DL_FADFAB015	3	Traes_1AL_A2DA8A6AE,Traes_1DL_CB562D2D8,Traes_1BL_872B95FED
GO:0019139	cytokinin dehydrogenase activity	molecular_function	0.019091	0.33779	6	4609	39	77980	3	Traes_3DL_FADFAB015,Traes_3AL_1BC9B0156,TRAES3BF061600050CFD_g	3	Traes_1BL_872B95FED,Traes_1AL_A2DA8A6AE,Traes_1DL_CB562D2D8
GO:0030100	regulation of endocytosis	biological_process	0.0191	0.33779	3	4609	10	77980	2	Traes_2AL_9E68ABA72,Traes_2BL_0B80B3876	1	Novel06703
GO:0045806	negative regulation of endocytosis	biological_process	0.0191	0.33779	3	4609	10	77980	2	Traes_2AL_9E68ABA72,Traes_2BL_0B80B3876	1	Novel06703
GO:0050764	regulation of phagocytosis	biological_process	0.0191	0.33779	3	4609	10	77980	2	Traes_2AL_9E68ABA72,Traes_2BL_0B80B3876	1	Novel06703
GO:0050765	negative regulation of phagocytosis	biological_process	0.0191	0.33779	3	4609	10	77980	2	Traes_2BL_0B80B3876,Traes_2AL_9E68ABA72	1	Novel06703
GO:0006865	amino acid transport	biological_process	0.019212	0.33829	18	4609	174	77980	5	Traes_6AS_212F397F5,Traes_7DL_B7958BAA7,Traes_2BL_09118A173,Traes_3AL_E95E3E278,TRAES3BF179600010CFD_g	13	Traes_3AS_B09E8B029,TRAES3BF035200150CFD_g,Traes_7DL_F631D2D2E,Traes_6BS_27BE3E745,Traes_2BL_07A9BD160,Traes_2DL_E7D9F12E0,Novel16137,Traes_5AS_F58AC31EE,Traes_6BL_EF428EFF2,Traes_2AL_219852336,TRAES3BF279900010CFD_g,Traes_4DS_CD3A1E1DD,Traes_4BS_B36D53E8B
GO:0003333	amino acid transmembrane transport	biological_process	0.019269	0.33829	16	4609	151	77980	5	TRAES3BF179600010CFD_g,Traes_3AL_E95E3E278,Traes_6AS_212F397F5,Traes_7DL_B7958BAA7,Traes_2BL_09118A173	11	Traes_2AL_219852336,Traes_6BL_EF428EFF2,Traes_4BS_B36D53E8B,TRAES3BF279900010CFD_g,Traes_4DS_CD3A1E1DD,Traes_3AS_B09E8B029,TRAES3BF035200150CFD_g,Traes_5AS_F58AC31EE,Traes_7DL_F631D2D2E,Traes_2BL_07A9BD160,Traes_2DL_E7D9F12E0
GO:0006526	arginine biosynthetic process	biological_process	0.019846	0.34717	3	4609	10	77980	0		3	Traes_1AL_D6A532C66,Traes_1BL_6401A85E7,Traes_1DL_93B8EB7D2
GO:0044272	sulfur compound biosynthetic process	biological_process	0.020081	0.35001	26	4609	295	77980	17	Traes_5DS_1BD5492E6,Traes_3DL_8C6D663C5,Novel12720,Traes_7DL_B5329F8E4,Traes_7BS_96598995D,Traes_2DL_3A69DD453,Traes_1AL_429B0B989,Traes_5AS_5C5BA8A57,Traes_3AS_51DE1D50C,Traes_6DL_1C00C93A5,Traes_6AL_C23861D1C,Traes_7BS_00381B7AE,Traes_5BS_E431D5D9D,Traes_6DL_A5FDD2415,Traes_6DL_F980A7D9A,Traes_7AS_6E2202D8C,Traes_2BL_6A38C0C23	9	Traes_2BL_C7F69725E,Novel05161,Traes_4AS_AA3629BB5,Traes_2AL_0553F7051,TRAES3BF079300010CFD_g,Traes_4BL_C9595C3D8,Traes_2DL_0BF85B80E,Traes_4BL_CF4451CAA,Traes_6AL_64BAE3CE7
GO:0006575	cellular modified amino acid metabolic process	biological_process	0.02024	0.3515	26	4609	298	77980	13	Traes_2DL_488816050,Traes_2BL_2825A3D0F,Traes_1AL_2CB1F6DC2,Traes_1DL_44FF6293E,Traes_6DL_F980A7D9A,TRAES3BF032000050CFD_g,Traes_6AL_C23861D1C,Traes_6DL_A5FDD2415,Traes_6DL_1C00C93A5,Traes_3AS_51DE1D50C,Novel12720,Traes_3DL_8C6D663C5,Traes_2AL_3315250C9	13	Traes_1DL_D72184AD9,Traes_2DL_0BF85B80E,Traes_2AL_4314A430B,Traes_2DL_502A50864,Traes_3DL_F1DB969A8,Novel06703,Traes_7DL_E9D7C13BC,Traes_2AL_40505963B,Traes_5AS_F58AC31EE,Traes_2BL_54FA866FD,Traes_2AL_68F3EFE25,Traes_5DL_5B423AA28,Traes_2BL_552B2D5A0
GO:0046660	female sex differentiation	biological_process	0.020345	0.35206	5	4609	26	77980	3	Novel02084,Traes_6DL_518F5BCCC,Traes_3AL_D99C70317	2	Traes_2AL_CA75501A81,TRAES3BF020100090CFD_g
GO:0006525	arginine metabolic process	biological_process	0.021164	0.36412	5	4609	26	77980	1	TRAES3BF032200040CFD_g	4	Traes_1BL_6401A85E7,Novel12714,Traes_1DL_93B8EB7D2,Traes_1AL_D6A532C66
GO:0022414	reproductive process	biological_process	0.021193	0.36412	50	4609	578	77980	17	Traes_7DL_2F413CF0E,Novel05990,Traes_2BS_B2FA6EBBC,Traes_6BL_A530B5920,Traes_6DL_B28B5501C,Traes_4DS_B07D4415A,Traes_7DS_5BDB31EE6,Traes_6DL_518F5BCCC,Novel02587,Traes_3AL_D99C70317,Traes_1BL_46DCF8472,Traes_1AL_5E4EECFBC,Traes_6AL_033D6C680,Novel02084,Traes_2AL_07405FB60,TRAES3BF181800020CFD_g,Traes_4AL_C6DDF9820	33	Traes_4BS_7C4CA591A,TRAES3BF032000020CFD_g,Traes_2AL_53CDF7BCB1,Traes_3AL_14FC597EB,Traes_2DL_1DD4B1069,Novel14300,Traes_1AL_BB4298457,Traes_7AL_43E61D0AB,Novel04780,Traes_2AL_F7B2DDD29,Traes_2BL_25DAD57C9,Novel02875,Traes_2AL_44D9171C8,Traes_2AL_6949EAB31,Traes_5DL_91EFA6E79,Traes_2BL_1452805FE,Traes_1DS_7868656E4,Traes_3AL_263E24D86,TRAES3BF020100090CFD_g,Traes_7DL_23E42FB00,Traes_5DS_8F276498A…
GO:0005506	iron ion binding	molecular_function	0.021305	0.36475	122	4609	1747	77980	57	Traes_3DS_E1D275C81,Traes_6BL_3430205E8,Traes_4AL_96EF1A5FF,TRAES3BF082300030CFD_g,Traes_7BL_FF48B06EB,TRAES3BF045500170CFD_g,TRAES3BF008400020CFD_g,Novel00527,Traes_2AS_AFA56788E,Traes_3B_6221A012E,Traes_5DL_F7C61A149,Traes_1BL_CC9CF3F5F,Traes_1AL_F4EC674B3,Traes_1DL_B466DF47A,Traes_5BL_13BD6BF11,Traes_4BS_913A67B0E,Traes_1DS_92D0315C6,Traes_4BL_BAFA18B1D,Traes_1DL_9079F93AE,TRAES3BF058100090CFD…	65	Traes_7DS_7DA7A6420,Traes_5DL_C9629897C,Traes_4AS_E4D61C2E6,Traes_7DS_760FDD8CD,Traes_1AL_7227291BB,Traes_1AL_C4B3AD41D,Traes_2BS_72DCCC2AA,Traes_5AS_3CAEBA9FD,Traes_7AL_06511392B,Novel02417,Traes_2DL_63CCFFFE4,Traes_7AS_324B88EA8,Traes_7DL_F87358368,Traes_4DL_AE3FFD2CA,Traes_6AL_64A7E528C,Traes_7DS_F5B0CE6B8,Traes_1BL_6C39CF535,Traes_2AS_E86358445,Traes_4BL_24065EC58,Traes_5AL_5FAD186CB,Traes_4D…
GO:1903825	organic acid transmembrane transport	biological_process	0.021671	0.36861	16	4609	153	77980	5	Traes_3AL_E95E3E278,TRAES3BF179600010CFD_g,Traes_2BL_09118A173,Traes_7DL_B7958BAA7,Traes_6AS_212F397F5	11	Traes_4DS_CD3A1E1DD,TRAES3BF279900010CFD_g,Traes_4BS_B36D53E8B,Traes_6BL_EF428EFF2,Traes_2AL_219852336,Traes_2DL_E7D9F12E0,Traes_2BL_07A9BD160,Traes_7DL_F631D2D2E,Traes_5AS_F58AC31EE,TRAES3BF035200150CFD_g,Traes_3AS_B09E8B029
GO:0020037	heme binding	molecular_function	0.021683	0.36861	152	4609	2257	77980	47	Traes_5BL_3B5A841AD,Traes_3AS_924A341AA,Traes_3AS_E5468D083,Traes_3AL_43AE787EC,Traes_2BL_FE218C93D,Traes_6AS_FA1AECDAD,Novel14085,Traes_3DS_D28CE63A8,Traes_2BL_A25152F2A,TRAES3BF006600010CFD_g,TRAES3BF008400030CFD_g,Traes_7AL_DE79AE0D6,Novel00527,TRAES3BF008400020CFD_g,TRAES3BF045500170CFD_g,Traes_7BL_AE498A8D8,Traes_3DS_E1D275C81,Traes_7BL_FF48B06EB,Traes_1DS_92D0315C6,Traes_2DL_59D2939D1,Traes…	105	Traes_1AL_5A7E85C4E,TRAES3BF091100060CFD_g,Traes_1DL_8809CD0A8,Traes_2BS_B6EBC0962,Traes_4BS_F094E8394,Traes_6BS_0BDACE205,Traes_2DS_577286E6C,Traes_4AL_31E568671,Traes_2DL_59588BD68,Traes_4BL_C125B70CA,TRAES3BF106100010CFD_g,Traes_5DL_D6B8658D6,Traes_2AL_C4FB0D2CF,Traes_2BS_430425C78,Traes_2DL_09743F9A9,Traes_1BL_37FC4C2ED,Traes_7AS_F627F2ED4,Traes_2BL_E3222439E,Traes_4AL_BCDF7086F,Traes_6AS_ADF…
GO:0006414	translational elongation	biological_process	0.022099	0.37437	25	4609	267	77980	14	Traes_2AL_C27231AAC,Traes_5DS_2730135CD,Traes_4DL_19620E86D,Traes_2DL_355E90C65,Traes_5AL_6C8BD96CB,Traes_2BS_C48CB635C,Traes_2BL_B805C339B,Traes_6AS_A5F88DE9A,Traes_4AL_A674B5C05,Traes_3AS_AC1FF5A12,Traes_4DS_26272902A,TRAES3BF160500030CFD_g,Traes_4DS_1765AEDD4,Traes_1AL_8A5C5F2EA	11	Traes_5DS_1BE0927E1,Traes_5DL_6B367A19C,Traes_2DS_001B0C217,Traes_4AL_4379980D7,TRAES3BF091400270CFD_g,TRAES3BF028000060CFD_g,Traes_5BL_D246200F4,Traes_2BL_24111235C,Traes_5AL_F490CE585,Traes_6DL_7865543E0,Traes_5BS_2A3494CEF
GO:0004779	sulfate adenylyltransferase activity	molecular_function	0.02252	0.37884	3	4609	10	77980	0		3	Traes_2BS_F70FE410B,Traes_2DS_F661EA0C4,Traes_2AS_E0AFA6D18
GO:0004781	sulfate adenylyltransferase (ATP) activity	molecular_function	0.02252	0.37884	3	4609	10	77980	0		3	Traes_2AS_E0AFA6D18,Traes_2BS_F70FE410B,Traes_2DS_F661EA0C4
GO:0006787	porphyrin-containing compound catabolic process	biological_process	0.023029	0.38413	13	4609	113	77980	9	Traes_4AS_C10CD24DD,Traes_5BL_6CC10C135,Traes_1AL_2C64052F0,Traes_6AS_72E47604B,Traes_2BL_7C6E23A64,Traes_3AL_EB28DB33C,Traes_4AL_F2093E4D3,Novel05939,Traes_5DL_97455E379	4	Traes_5AL_7E134CAB9,Traes_5BL_8AB291400,Traes_5BL_D4E7387C9,Traes_5AL_CE646C4CA
GO:0033015	tetrapyrrole catabolic process	biological_process	0.023029	0.38413	13	4609	113	77980	9	Traes_5DL_97455E379,Traes_4AL_F2093E4D3,Novel05939,Traes_2BL_7C6E23A64,Traes_3AL_EB28DB33C,Traes_6AS_72E47604B,Traes_1AL_2C64052F0,Traes_5BL_6CC10C135,Traes_4AS_C10CD24DD	4	Traes_5AL_CE646C4CA,Traes_5BL_8AB291400,Traes_5BL_D4E7387C9,Traes_5AL_7E134CAB9
GO:0022412	cellular process involved in reproduction in multicellular organism	biological_process	0.023073	0.38413	10	4609	79	77980	7	Traes_1BL_46DCF8472,Traes_1AL_5E4EECFBC,Traes_2AL_07405FB60,Traes_7DS_5BDB31EE6,Traes_7DL_2F413CF0E,Traes_6AL_033D6C680,Traes_6DL_B28B5501C	3	Traes_4DS_BEC810C3D,Novel14300,Traes_4BS_7C4CA591A
GO:0004573	mannosyl-oligosaccharide glucosidase activity	molecular_function	0.024784	0.4112	3	4609	10	77980	3	Traes_1BL_2AE952A77,Traes_1AL_7531AC097,Traes_1DL_50B29C62B	0
GO:0003919	FMN adenylyltransferase activity	molecular_function	0.024934	0.41226	4	4609	18	77980	3	Traes_5DL_7DFD41129,Traes_5AL_A2B2D25CA,Traes_5BL_8E201CCCE	1	Traes_7DL_C52927EA4
GO:0070085	glycosylation	biological_process	0.025407	0.41866	42	4609	499	77980	17	Traes_2BL_A1329E405,Traes_7DL_2EB3442BE,Traes_2BS_EB203E5F7,Traes_1DS_77E2F32B0,Traes_3AL_0B9758BF6,Traes_2BS_1B96DD5CC,Traes_5BL_DAFA62751,Traes_4AL_EC565F87F,Traes_5DL_D67E350F31,Traes_1BS_2482E3596,Traes_2DS_48FB7EC2D,Traes_5DL_D80B69113,Traes_2AL_DC63C5759,Traes_7DL_70FDF85F0,Traes_5BL_5964057A8,Traes_4AL_50F8115BB,Traes_5BL_E6785AAE7	25	Traes_5BL_1D785AE21,Traes_5DL_C5F888C9B,Traes_6AS_D68761CF8,Traes_5BL_27DA4F6E1,Traes_4BS_CC0473112,Traes_1DS_2E8605E5C,Traes_7BL_119F4C8C6,Traes_6AL_873D3160C,Traes_2DS_CA9E8EEC2,Traes_2DS_2C9438050,Traes_7BL_FA6132579,Traes_2BL_1F65F526D,Traes_1BL_964FFE7D9,Traes_6DL_D04DA5DFB,Traes_6AS_8DDE1D849,Traes_6DS_995C4235A,Traes_1BL_2135FE01E,TRAES3BF268000040CFD_g,Traes_2BS_6C74475F9,TRAES3BF01040011…
GO:0009070	serine family amino acid biosynthetic process	biological_process	0.025522	0.41911	4	4609	19	77980	1	TRAES3BF160500030CFD_g	3	Traes_4AS_AA3629BB5,Traes_4BL_C9595C3D8,TRAES3BF079300010CFD_g
GO:0072330	monocarboxylic acid biosynthetic process	biological_process	0.025628	0.41943	37	4609	436	77980	20	Traes_6AS_A40580BCA,Traes_6AS_84C92FCA6,Traes_1DL_FF4A6C312,Traes_7DL_CB741047A,Traes_4DS_542118A8D,Traes_4AL_FDBF6AA87,Traes_4AL_96EF1A5FF,Traes_1AL_429AA3929,Traes_4DL_CBBA40A58,Traes_4BS_913A67B0E,TRAES3BF061500090CFD_g,Traes_1DL_B466DF47A,Traes_4AS_E1B651375,Traes_6AL_569E20972,Traes_4DL_4DC86DBED,Traes_6DL_3447CB76A,Traes_1DL_9079F93AE,Traes_4BL_BC34849FB,Traes_1BL_A2A76A427,Traes_6DS_D41FE9…	17	Traes_2DL_BC7F606B9,Traes_2DS_B9D014DE1,Traes_1AS_522839777,Traes_6AL_64A7E528C,Traes_2BL_07EC87598,Traes_2AS_452FED53F,Traes_1DL_D72184AD9,Traes_2DS_FE40FC64C,Traes_3DL_F1DB969A8,Traes_7AS_48E294724,Traes_2AL_3E4F9254A,Traes_1AL_B331E8B19,Traes_5BS_4CC4F38C6,Traes_2DS_8827E95F0,TRAES3BF005700010CFD_g,Traes_2AL_ED4D3BEC1,Traes_2BS_4AC3D17E8
GO:0006813	potassium ion transport	biological_process	0.026056	0.42424	35	4609	388	77980	17	Traes_4AL_DA5D4FAE4,Traes_5DL_B68F9C403,Traes_6AL_22D6C7054,Traes_5BL_50A355E47,Traes_2BL_2825A3D0F,Traes_2DL_488816050,Traes_1AS_C1BD73C48,Traes_2AL_3315250C9,Traes_6BL_3430205E8,Traes_6BL_B1673B99B,Traes_7AS_0696B899B,Traes_6DL_B78A92435,Traes_5DS_BE567D7F1,Traes_3DL_E263BA799,Traes_2BL_0B80B3876,Traes_7BL_2C564E996,Traes_6AL_6D310D2B0	18	Traes_7BS_873511EFA,Novel10080,Traes_1BS_ABD495014,Traes_6DL_0BBFD317E,Traes_1BL_EC3E899FE,Traes_4BL_9254C78FD,Traes_4BL_0CD383B6E,Traes_1AS_AEED1F1D7,Traes_2BL_FA25ADA121,Traes_1DL_76EEDEA29,Traes_2AL_895F81BEB,Traes_4AL_40E835A94,Traes_2DS_835BF6175,Traes_4BS_A8F01CCC5,Traes_2DS_4779586F7,Novel13560,Traes_1AL_5B26F6A14,Traes_1DS_B73475505
GO:0042398	cellular modified amino acid biosynthetic process	biological_process	0.026098	0.42424	22	4609	249	77980	13	Traes_1AL_2CB1F6DC2,Traes_1DL_44FF6293E,Traes_2DL_488816050,Traes_2BL_2825A3D0F,Traes_6DL_F980A7D9A,Traes_6DL_1C00C93A5,TRAES3BF032000050CFD_g,Traes_6AL_C23861D1C,Traes_6DL_A5FDD2415,Novel12720,Traes_3DL_8C6D663C5,Traes_2AL_3315250C9,Traes_3AS_51DE1D50C	9	Traes_1DL_D72184AD9,Traes_2DL_0BF85B80E,Traes_7DL_E9D7C13BC,Traes_2AL_40505963B,Traes_3DL_F1DB969A8,Novel06703,Traes_5DL_5B423AA28,Traes_5AS_F58AC31EE,Traes_2BL_54FA866FD
GO:0005945	6-phosphofructokinase complex	cellular_component	0.026522	0.42714	7	4609	45	77980	4	Traes_2BL_0ED5DCF4B,Traes_3AL_7CC0C8632,Traes_2DL_B896BF8FB,Traes_2AL_4885854CD	3	Traes_7BS_D206DFBF2,Traes_7AS_3DFC2683E,Traes_7DS_560CDB862
GO:0009173	pyrimidine ribonucleoside monophosphate metabolic process	biological_process	0.026541	0.42714	6	4609	39	77980	6	Traes_6DL_A4CE8D26B,Traes_2DL_3A69DD453,Traes_7AS_5F16EEFFD,Traes_2BL_6A38C0C23,Traes_6AL_562AE8B6E,Traes_6BL_C433D70A3	0
GO:0009174	pyrimidine ribonucleoside monophosphate biosynthetic process	biological_process	0.026541	0.42714	6	4609	39	77980	6	Traes_7AS_5F16EEFFD,Traes_2DL_3A69DD453,Traes_6DL_A4CE8D26B,Traes_6AL_562AE8B6E,Traes_6BL_C433D70A3,Traes_2BL_6A38C0C23	0
GO:0033218	amide binding	molecular_function	0.026789	0.42968	7	4609	51	77980	4	Traes_1BL_1C3F70DC6,Traes_1DL_0B2F8C935,Traes_5BL_DECE49DFC,Traes_1AL_8A5C5F2EA	3	Novel09444,Traes_2BL_D195BD715,Traes_1AL_A7100841D
GO:0006544	glycine metabolic process	biological_process	0.027332	0.43426	9	4609	71	77980	3	TRAES3BF160500030CFD_g,Traes_2AL_44855EDCA,Traes_2DL_342FDBCBD	6	Traes_6AL_CDC715B50,Traes_2BL_2768AE3B1,Traes_6DS_B6E53FECE,Traes_6DL_C8292F26F,Traes_2AL_2E2DFB904,Traes_2DL_D814281E8
GO:0003993	acid phosphatase activity	molecular_function	0.027525	0.43426	9	4609	75	77980	4	Traes_7DS_4756776BE,Traes_2AS_EE80EF583,Traes_2DS_6634EACA7,Traes_3AL_2420CDA0C	5	Traes_4BS_77F5E1A28,Traes_4AL_BDC0356FF,Traes_7DS_0592095C8,Traes_7DL_BDE14D8F9,Traes_4DS_4E9831209
GO:0010817	regulation of hormone levels	biological_process	0.027603	0.43426	6	4609	42	77980	3	Traes_3DL_FADFAB015,Traes_3AL_1BC9B0156,TRAES3BF061600050CFD_g	3	Traes_1BL_872B95FED,Traes_1AL_A2DA8A6AE,Traes_1DL_CB562D2D8
GO:0042445	hormone metabolic process	biological_process	0.027603	0.43426	6	4609	42	77980	3	TRAES3BF061600050CFD_g,Traes_3DL_FADFAB015,Traes_3AL_1BC9B0156	3	Traes_1AL_A2DA8A6AE,Traes_1DL_CB562D2D8,Traes_1BL_872B95FED
GO:0003871	5-methyltetrahydropteroyltriglutamate-homocysteine S-methyltransferase activity	molecular_function	0.027614	0.43426	3	4609	10	77980	3	Traes_5AS_5C5BA8A57,Traes_5BS_E431D5D9D,Traes_5DS_1BD5492E6	0
GO:0042085	5-methyltetrahydropteroyltri-L-glutamate-dependent methyltransferase activity	molecular_function	0.027614	0.43426	3	4609	10	77980	3	Traes_5AS_5C5BA8A57,Traes_5BS_E431D5D9D,Traes_5DS_1BD5492E6	0
GO:0019236	response to pheromone	biological_process	0.028314	0.44383	4	4609	19	77980	3	Traes_5DL_11805C295,Traes_5BL_8BCE2D83D,Traes_5AL_E2A8A750D	1	Traes_6DL_556675019
GO:0098656	anion transmembrane transport	biological_process	0.028468	0.4448	16	4609	158	77980	5	Traes_6AS_212F397F5,Traes_7DL_B7958BAA7,Traes_2BL_09118A173,Traes_3AL_E95E3E278,TRAES3BF179600010CFD_g	11	Traes_3AS_B09E8B029,TRAES3BF035200150CFD_g,Traes_7DL_F631D2D2E,Traes_2DL_E7D9F12E0,Traes_2BL_07A9BD160,Traes_5AS_F58AC31EE,Traes_6BL_EF428EFF2,Traes_2AL_219852336,TRAES3BF279900010CFD_g,Traes_4DS_CD3A1E1DD,Traes_4BS_B36D53E8B
GO:0016872	intramolecular lyase activity	molecular_function	0.028796	0.44847	5	4609	31	77980	0		5	Traes_5BL_4F4E0B862,Novel16017,Traes_4DL_54A769EAC,Traes_4BL_0A8199503,Novel06653
GO:0060429	epithelium development	biological_process	0.028995	0.44852	12	4609	106	77980	8	Traes_6DL_B28B5501C,Traes_7DS_5BDB31EE6,Traes_7DL_2F413CF0E,Traes_6AL_033D6C680,Novel08964,Traes_1BL_46DCF8472,Traes_1AL_5E4EECFBC,Traes_2AL_07405FB60	4	Novel14300,Traes_4BS_7C4CA591A,Traes_4DS_BEC810C3D,Novel07755
GO:0051187	cofactor catabolic process	biological_process	0.029003	0.44852	13	4609	117	77980	9	Traes_6AS_72E47604B,Traes_5DL_97455E379,Novel05939,Traes_4AL_F2093E4D3,Traes_2BL_7C6E23A64,Traes_3AL_EB28DB33C,Traes_5BL_6CC10C135,Traes_4AS_C10CD24DD,Traes_1AL_2C64052F0	4	Traes_5BL_D4E7387C9,Traes_5BL_8AB291400,Traes_5AL_CE646C4CA,Traes_5AL_7E134CAB9
GO:0051273	beta-glucan metabolic process	biological_process	0.029292	0.44852	25	4609	275	77980	8	Traes_2DS_270EB3BAE,Traes_4DL_2DBB03D7E,Traes_3DL_A2127ABF7,Traes_2BS_83944806B,Traes_5BL_A918D6888,Traes_2BL_5DFE6B3311,TRAES3BF003200130CFD_g,Traes_2BS_F0846FCC2	17	Traes_2DS_0EB3B8C4E,Traes_5BL_329730191,Traes_5AL_9C9E55228,TRAES3BF043500030CFD_g,Traes_1BL_B34FCB150,Traes_5BL_51C858A97,Traes_2BS_18ED569DB,Traes_3DL_940A89913,TRAES3BF171700040CFD_g,TRAES3BF028900030CFD_g,Traes_3AL_21871C22D,Traes_1BL_7ACAB786A,Traes_5DL_E82D6D246,Traes_1AL_F420A1BBE,Traes_3DL_B2FD2FBFA,Traes_2DS_7BFBC3007,Traes_6AL_299517E0D
GO:0070011	peptidase activity, acting on L-amino acid peptides	molecular_function	0.029395	0.44852	203	4609	2954	77980	122	Novel07380,Traes_5DL_9FECCFD5F,Novel10746,Traes_4BL_29EF82F6F,Traes_7BL_8F226AC0C,Traes_5BL_F04718899,Traes_3DL_304C8DD67,Novel12531,Traes_4DL_5B46B102E,Traes_1BS_4D249391E,Traes_6DS_E7826C696,Traes_2BS_39BD6926A,Traes_6AL_FDF023AF6,Traes_4AS_1B1F8CCE2,Traes_6DS_CDCAD6797,Traes_5DL_97455E379,Traes_2DS_026684D32,Traes_2BL_7C6E23A64,Novel01802,Traes_5BL_0F4F3F17F,Novel16697,Traes_3AL_F91865164,Trae…	81	Traes_2DS_C65328D3C,Traes_7DS_794AEF142,Traes_7DS_63C37682F,Traes_2AL_3B445E81F,Traes_3DL_AB080A446,Traes_4AL_B012F9BFC,Traes_7AL_373698996,Traes_5BL_A71207B7A,Traes_1AL_E859722AF,Traes_2AS_134C1AAB9,Traes_3DL_ED4F942B4,Traes_4DL_78052B65C,Traes_5AL_7C57D0087,Traes_5BL_1F502BF71,Traes_5BL_769E8EB68,Traes_3AS_1B93CF819,TRAES3BF035300140CFD_g,Traes_3DL_FC3421573,Traes_6DL_2DA784B93,Traes_2AL_F536E1…
GO:0009913	epidermal cell differentiation	biological_process	0.029449	0.44852	2	4609	5	77980	1	Novel08964	1	Novel07755
GO:0030216	keratinocyte differentiation	biological_process	0.029449	0.44852	2	4609	5	77980	1	Novel08964	1	Novel07755
GO:0043588	skin development	biological_process	0.029449	0.44852	2	4609	5	77980	1	Novel08964	1	Novel07755
GO:0006082	organic acid metabolic process	biological_process	0.030467	0.46256	199	4609	2847	77980	101	Traes_7DL_0493FCEE3,Traes_6BS_85060586F,Traes_4AL_59C2F5FC5,Traes_6DS_D41FE990E,Traes_5DL_AA4815003,Traes_6DL_A4CE8D26B,Traes_1BL_A2A76A427,Traes_3AL_6518E15DB,TRAES3BF160500030CFD_g,Traes_4DL_CBBA40A58,Traes_2DL_31EED5C94,Traes_2BL_2825A3D0F,Traes_2AL_C463CE949,Traes_7BL_8F226AC0C,Traes_2BL_6A38C0C23,Traes_1DL_FF4A6C312,Traes_5BL_51AB2EDF1,Traes_6AS_A40580BCA,Traes_2AL_3315250C9,Traes_2DS_8979AA…	98	Traes_5DS_3C8141FE3,Traes_4DL_EAD3F2C03,Traes_5AS_0E5AB93FB,Traes_5BS_4CC4F38C6,Traes_7AS_48E294724,Traes_4BS_D12DBE6D3,Traes_2DS_E231054BE,Traes_6DS_B6E53FECE,Novel12714,Traes_2AL_ED4D3BEC1,Traes_2DS_FE40FC64C,Traes_7DL_1211AEDF2,Traes_2BL_2768AE3B1,Traes_7AS_3DFC2683E,Traes_4DS_04FD1AFDB,Traes_2AL_3D221F120,Traes_4AS_E54C88DDB,Traes_2BL_07EC87598,TRAES3BF042100010CFD_g,Traes_2BL_342BDEA35,Traes…
GO:0046872	metal ion binding	molecular_function	0.030949	0.46841	667	4609	10356	77980	316	Traes_2BS_821123BD4,Novel13183,Traes_3DS_116082A6F,Traes_5AL_55DC9EA17,Traes_2AL_31D45C987,Traes_3DS_363E689D6,Traes_6BL_D46A1B676,Traes_5DS_2188BE22C,Traes_6AS_629B39DCF,Traes_5BL_304FAFA26,Novel00529,Novel08319,Novel06280,Traes_2AS_8D2E46FBE,Traes_7DS_A60E1357C,Traes_2DL_6FCEC8D0D,Traes_1AL_F0648088C,Traes_3AL_A4F4BFD82,Traes_7BL_FF48B06EB,Traes_2AL_2B44F1C26,Traes_7DL_69B489A07,Traes_6BL_34302…	351	TRAES3BF279500010CFD_g,Traes_5DL_61ECD451B,Traes_5DL_17E38786F,Traes_1AL_762DB7548,Traes_1AL_7C91EF27D,Traes_2DL_C3E4608EC,Traes_5BL_CA43D0E3B,Traes_5AL_3AF3E7C87,Novel09811,Traes_2DS_5F1F6D808,Traes_4DL_A6EB59368,Traes_5BL_E3BC16326,Traes_1BL_6C39CF535,Traes_2AL_5C3A826A7,Traes_7AS_1839BE651,Traes_7DS_F5B0CE6B8,Novel14426,Traes_5DL_F24D69A49,Traes_7DS_D4832745D,Traes_7AS_324B88EA8,Traes_1BS_3761…
GO:1901070	guanosine-containing compound biosynthetic process	biological_process	0.031238	0.4713	5	4609	30	77980	3	Traes_2AS_7B612C346,Traes_1DL_DC7BDE229,Traes_1DL_8C08BB27F	2	Traes_2BS_94C42CB70,Traes_2DS_FCCFA0BE1
GO:0042168	heme metabolic process	biological_process	0.031882	0.47952	20	4609	210	77980	7	Traes_1AL_2C64052F0,Traes_2DL_488816050,Novel05939,Traes_2BL_2825A3D0F,Traes_6BS_7E02A04C4,Traes_2AL_3315250C9,Traes_2BS_23E0AC565	13	Traes_1AS_AEED1F1D7,Traes_5DS_3C8141FE3,Traes_7BS_873511EFA,Traes_5BL_ACB7F4365,Traes_1AS_901DE7BD0,Novel07043,Traes_1DL_76EEDEA29,Traes_2BS_DEC12328A,Traes_1BL_EC3E899FE,Traes_1DS_B29100811,Traes_1BS_ABD495014,Traes_1AL_5B26F6A14,Traes_1DS_B73475505
GO:0006559	L-phenylalanine catabolic process	biological_process	0.032259	0.4807	3	4609	12	77980	3	Traes_7DS_4EB9095AA,Traes_7AS_A93890FE4,Novel14226	0
GO:1902222	erythrose 4-phosphate/phosphoenolpyruvate family amino acid catabolic process	biological_process	0.032259	0.4807	3	4609	12	77980	3	Traes_7DS_4EB9095AA,Traes_7AS_A93890FE4,Novel14226	0
GO:0004411	homogentisate 1,2-dioxygenase activity	molecular_function	0.032259	0.4807	3	4609	12	77980	3	Novel14226,Traes_7AS_A93890FE4,Traes_7DS_4EB9095AA	0
GO:0016020	membrane	cellular_component	0.032739	0.48635	1040	4609	16454	77980	531	Traes_4BL_E35F776B8,TRAES3BF080500060CFD_g,Traes_7DS_4DEABD294,Traes_4BS_B4E081148,Traes_7DL_0A66485A2,Traes_2DL_54095DA5D,Traes_6DL_3447CB76A,Traes_5BL_EC11CEF6F,Traes_3AS_DD21AD44C,Traes_2BL_35037E6EB,Traes_6AL_22D6C7054,Traes_2DS_950360FF7,Traes_1DL_797D879AB,Traes_3B_6221A012E,Traes_4BL_27330C1B8,Traes_1BL_EC48F290A,Traes_7DL_21F5D4A77,Traes_7DL_945301767,Traes_3DS_5CB226A77,Traes_6AS_212F397…	509	Traes_7DL_A1EFFD36B,Traes_4AS_8944253DC,Traes_5DL_B45396EC4,TRAES3BF028900030CFD_g,Traes_3AL_8A13B22C7,Traes_7AL_74239EBEC,Traes_2BS_7E82A5E2A,Novel06538,Traes_2AL_7752BE2E8,Traes_4DL_7BB4E451B1,Traes_4AS_B9CD186CE,Traes_2AS_F0521C4F2,Novel00933,Traes_3AL_1FE30CADD,Traes_3AL_14FC597EB,Traes_7DL_FB75EA9C3,Traes_4AS_3C90613EE,Traes_1BL_1E2841006,Traes_4BS_D12DBE6D3,Traes_7DL_F2481C047,Traes_2AL_ED4…
GO:0030435	sporulation resulting in formation of a cellular spore	biological_process	0.033185	0.49147	4	4609	19	77980	3	Traes_7DS_C370D6DF8,TRAES3BF061300010CFD_g,TRAES3BF060500350CFD_g	1	Traes_1AL_F171CDC68
GO:0008443	phosphofructokinase activity	molecular_function	0.033782	0.49633	13	4609	115	77980	6	Traes_2DL_B896BF8FB,Traes_2BL_0ED5DCF4B,Traes_3AL_7CC0C8632,Traes_6BL_585BEC5D5,Traes_6DL_41E77A3BA,Traes_2AL_4885854CD	7	Traes_7AS_3DFC2683E,Traes_7DS_560CDB862,Traes_6AL_6378F9D26,Traes_7BS_D206DFBF2,Traes_1AS_68C560D6D,Traes_5DS_6674D49C0,Traes_4DS_C6648E862
GO:0006222	UMP biosynthetic process	biological_process	0.034028	0.49633	5	4609	31	77980	5	Traes_6BL_C433D70A3,Traes_6AL_562AE8B6E,Traes_2BL_6A38C0C23,Traes_2DL_3A69DD453,Traes_6DL_A4CE8D26B	0
GO:0046049	UMP metabolic process	biological_process	0.034028	0.49633	5	4609	31	77980	5	Traes_2BL_6A38C0C23,Traes_6AL_562AE8B6E,Traes_6BL_C433D70A3,Traes_6DL_A4CE8D26B,Traes_2DL_3A69DD453	0
GO:0004152	dihydroorotate dehydrogenase activity	molecular_function	0.034028	0.49633	5	4609	31	77980	5	Traes_6DL_A4CE8D26B,Traes_2DL_3A69DD453,Traes_6AL_562AE8B6E,Traes_6BL_C433D70A3,Traes_2BL_6A38C0C23	0
GO:0016635	oxidoreductase activity, acting on the CH-CH group of donors, quinone or related compound as acceptor	molecular_function	0.034028	0.49633	5	4609	31	77980	5	Traes_6AL_562AE8B6E,Traes_6BL_C433D70A3,Traes_2BL_6A38C0C23,Traes_6DL_A4CE8D26B,Traes_2DL_3A69DD453	0
GO:0004047	aminomethyltransferase activity	molecular_function	0.034224	0.49769	3	4609	13	77980	0		3	Traes_2BL_2768AE3B1,Traes_2DL_D814281E8,Traes_2AL_2E2DFB904
GO:0004497	monooxygenase activity	molecular_function	0.034741	0.50369	30	4609	360	77980	7	Traes_7AS_0A34CE0A2,Traes_7DS_85DB79658,Traes_6AL_B816DA4A2,Traes_2BL_6A38C0C23,Traes_1AL_22B3A3A3C,Traes_2DL_3A69DD453,Traes_7AS_166DF2F5D	23	Traes_6DL_C31C517B3,Traes_5DS_3C8141FE3,Traes_2AL_0553F7051,Novel08200,Traes_5DL_05AC3E858,Novel01463,Novel07043,Traes_4AL_273FA87E7,Traes_5BL_ACB7F4365,Traes_7DS_D6C6A0808,Traes_1BL_CC64CA41E,Novel06738,Traes_2AL_A3F599522,Novel10273,Traes_5DL_F24D69A49,Traes_4DS_7F3D9E4D9,Traes_1BL_EB5EF0E56,Traes_5AS_330E54B6F,Traes_4AL_9A01E952D,TRAES3BF057400030CFD_g,Novel08133,Traes_2BL_C7F69725E,Traes_6AL_…
GO:0042438	melanin biosynthetic process	biological_process	0.036129	0.52069	3	4609	12	77980	1	Traes_5BL_E568C8D6F	2	Novel06488,Traes_1AL_A37AB3144
GO:0046189	phenol-containing compound biosynthetic process	biological_process	0.036129	0.52069	3	4609	12	77980	1	Traes_5BL_E568C8D6F	2	Novel06488,Traes_1AL_A37AB3144
GO:1901617	organic hydroxy compound biosynthetic process	biological_process	0.036819	0.52721	7	4609	52	77980	1	Traes_5BL_E568C8D6F	6	Traes_1AL_A37AB3144,Traes_2AL_0553F7051,Traes_4DL_54A769EAC,Traes_4BL_0A8199503,Novel06488,Traes_2BL_C7F69725E
GO:0009308	amine metabolic process	biological_process	0.036937	0.52721	35	4609	420	77980	17	Traes_2DL_31EED5C94,Traes_3AL_1BC9B0156,Traes_3AL_9E1DC3D43,TRAES3BF061600050CFD_g,Traes_2AL_2F9F6DB1A,Traes_6AL_FDF023AF6,Traes_7AL_FDC2E2F77,TRAES3BF083100020CFD_g,Traes_7DL_8D02A2581,Traes_2BL_1395C82D5,Traes_5BL_0C2E9CD85,Traes_7BS_EC453C646,Traes_4DL_B138DF6FC,Traes_2BL_0EF162538,Traes_3DL_FADFAB015,Novel03638,Novel04635	18	Traes_7AS_7E99B3482,Traes_3AS_381EBE04B,Traes_4DL_C1E2F5364,Traes_2AS_452FED53F,Traes_7AS_DBD3F122D,Traes_5BL_71A26111C,Traes_3DL_365F92C64,Traes_2BL_FD8F6184B,Traes_1DL_F0F3E1096,Traes_4AS_3A59B23B6,Traes_1AL_A2DA8A6AE,Traes_1DL_CB562D2D8,Traes_7BS_408B54652,Traes_1BL_872B95FED,Traes_2BS_7E82A5E2A,Traes_4DL_D0ADE3477,Traes_2DS_FE40FC64C,Traes_7DS_DF7F45611
GO:0008831	dTDP-4-dehydrorhamnose reductase activity	molecular_function	0.036984	0.52721	17	4609	169	77980	6	Traes_7DS_93F9ED9BE,TRAES3BF271000010CFD_g,TRAES3BF026100070CFD_g,Traes_2DS_BCA5E00B5,Traes_7AS_63A586587,Traes_1AL_9D3A2CA99	11	Traes_5AL_5785267FA,Traes_2DL_94B48B5ED,Traes_1AL_9CC946A58,TRAES3BF239200010CFD_g,Traes_5DL_5597A11EC,Traes_2BL_F647AD1DE,Traes_5BS_4D44AE9D6,Traes_5BL_94F8310B1,Traes_4DL_9480F40CF,Traes_4BS_CEA607A1D,Traes_5BL_7C7817ACA
GO:0019901	protein kinase binding	molecular_function	0.037201	0.52721	7	4609	51	77980	1	Traes_6BL_A530B5920	6	Traes_2BL_2C28188FF,Traes_2DL_E793A6FA8,Novel02667,Traes_2BL_18F5DFBF1,Traes_2AL_47236A6AC,Traes_2DL_3E5F7A490
GO:0006007	glucose catabolic process	biological_process	0.037246	0.52721	3	4609	13	77980	3	Traes_4DL_2FA43439B,Traes_4BL_3A819B961,Traes_4DL_6C2F36471	0
GO:0019320	hexose catabolic process	biological_process	0.037246	0.52721	3	4609	13	77980	3	Traes_4DL_2FA43439B,Traes_4DL_6C2F36471,Traes_4BL_3A819B961	0
GO:0008649	rRNA methyltransferase activity	molecular_function	0.037346	0.52721	12	4609	107	77980	6	Traes_1BL_22EDF8650,Traes_1AL_00E379EFF,Traes_1DL_82E126A2A,Traes_1DL_CD211C1E2,Novel03696,Traes_7DL_A95A11A9C	6	Traes_6BL_5ACBB86F4,Traes_6AS_230E627FE,Traes_2AS_B78968A63,Traes_6DL_36529FEF2,Traes_1BL_6FD27DB24,Traes_2BS_0D1935045
GO:0015996	chlorophyll catabolic process	biological_process	0.037921	0.53222	11	4609	97	77980	7	Traes_4AS_C10CD24DD,Traes_5BL_6CC10C135,Traes_6AS_72E47604B,Traes_3AL_EB28DB33C,Traes_2BL_7C6E23A64,Traes_4AL_F2093E4D3,Traes_5DL_97455E379	4	Traes_5AL_7E134CAB9,Traes_5BL_D4E7387C9,Traes_5BL_8AB291400,Traes_5AL_CE646C4CA
GO:0047746	chlorophyllase activity	molecular_function	0.037921	0.53222	11	4609	97	77980	7	Traes_6AS_72E47604B,Traes_4AL_F2093E4D3,Traes_5DL_97455E379,Traes_2BL_7C6E23A64,Traes_3AL_EB28DB33C,Traes_5BL_6CC10C135,Traes_4AS_C10CD24DD	4	Traes_5BL_8AB291400,Traes_5BL_D4E7387C9,Traes_5AL_CE646C4CA,Traes_5AL_7E134CAB9
GO:0001533	cornified envelope	cellular_component	0.038928	0.54477	2	4609	6	77980	1	Novel08964	1	Novel07755
GO:0006570	tyrosine metabolic process	biological_process	0.040463	0.56461	4	4609	24	77980	4	Novel14226,Traes_7AS_A93890FE4,Traes_7DL_0493FCEE3,Traes_7DS_4EB9095AA	0
GO:0031012	extracellular matrix	cellular_component	0.040729	0.56668	34	4609	400	77980	23	Traes_7AL_E8D9120AA,Traes_2BL_31D360F79,Traes_7AL_48612DFF5,Traes_7BL_D59317D4E,Traes_5AL_F72B730FE,TRAES3BF103100010CFD_g,Traes_2AL_07405FB60,Traes_4AL_11797D6F1,Traes_2AL_D0C3751FD,Traes_1BL_4B5CD80AD,Traes_7DL_EE8CB71B9,Traes_1DS_282A18210,Traes_6AL_033D6C680,Traes_1DL_C3C98B159,Traes_1AS_7CB2CE2FF,Traes_1AL_80931BE4C,Traes_5BL_5D8E3A685,Traes_1DL_19FE03F27,Traes_3AL_0360C0D50,Traes_5DS_011851…	11	Traes_1DS_DBD5C802B,Traes_3AL_D23DC53CB,Traes_4DS_63F7CF3CE,Traes_2AS_6DA49285E,Traes_5DL_09EEB473D,Novel02595,TRAES3BF050100010CFD_g,Traes_2DS_153405778,Traes_2AL_BB7692067,Traes_2DL_BD9A8D711,Traes_7DS_3CC764005
GO:0019900	kinase binding	molecular_function	0.041201	0.5716	7	4609	52	77980	1	Traes_6BL_A530B5920	6	Traes_2DL_3E5F7A490,Traes_2BL_18F5DFBF1,Traes_2AL_47236A6AC,Traes_2BL_2C28188FF,Traes_2DL_E793A6FA8,Novel02667
GO:0003968	RNA-directed RNA polymerase activity	molecular_function	0.04173	0.57655	27	4609	302	77980	14	Traes_6DL_3C0C05516,Novel10381,Traes_4BL_E35969C6B,Traes_3DL_3E1F5426E,Traes_4AS_265001E06,Traes_6BL_AB15F6EF9,Traes_6BL_4A85141F8,Traes_1BL_4B5CD80AD,Traes_7AL_5CA0B5935,Novel14226,Traes_5BS_ECB15B15A,Traes_6AL_02ECEFFB7,Traes_6BS_03D367B75,Traes_7DS_4EB9095AA	13	Traes_2DS_C65328D3C,Traes_1AL_B331E8B19,Traes_4DL_78052B65C,Traes_2BS_6C74475F9,TRAES3BF025700060CFD_g,Traes_7AL_373698996,Traes_1AL_A22448033,Traes_2BL_4B8B77E73,Traes_1DL_48CC7D8E0,Traes_6AS_ADF96853B,Traes_7AL_FAB3B8591,Traes_7BS_1D2E83568,Traes_1AL_48D8916DD
GO:0045735	nutrient reservoir activity	molecular_function	0.041796	0.57655	24	4609	313	77980	10	Traes_6AL_5BFB40DEE,Traes_4BS_9BDCDFB99,TRAES3BF064300050CFD_g,Traes_7DL_2DF9C185B,Traes_4AS_E68E89AEC,Traes_4AL_71CD6D929,Traes_5BL_E16E15CFB,Traes_4BS_994BC287F,Novel14533,Novel15109	14	Traes_4DS_B563336E9,Novel04786,Traes_2BL_68C539313,Traes_3B_D982269FB,Novel03090,Traes_2BS_A0851924B,Traes_5AL_D7EB47D56,Traes_4BL_2A8052BFD,Traes_6AL_2BA9DA334,Traes_2AS_744F6C927,Traes_4DS_63083B4941,Traes_7DS_C44D1BDB7,Traes_4BL_03873D07C,Traes_2DS_2E5286F5D
GO:0031224	intrinsic component of membrane	cellular_component	0.042113	0.57926	480	4609	7328	77980	248	Traes_3AS_ACB424EA3,TRAES3BF086900020CFD_g,Traes_5BL_FFE442D18,Traes_7BL_923535853,Traes_7AS_69B4D2085,Traes_5BL_50A355E47,Traes_4AS_9421592BC,Traes_2AL_9C8ACA6B9,Novel03554,Novel02681,Traes_6BS_24EE22D04,Traes_3AL_5AC012F15,Traes_4DL_236A38092,Traes_4BL_71E35BBC1,Traes_1AL_F18EC96DF,Traes_1AL_BE4FF7D92,Traes_7BS_BB0FECDBE,Traes_4DL_B138DF6FC,Traes_2BL_6FFD5A5E0,Traes_3AL_FB468E2C7,Traes_7AL_6CF7…	232	Traes_4BL_379252EE1,Traes_6BS_69C33B7B0,Traes_1DL_E425CE2A3,Traes_2DS_001B0C217,Traes_5AS_9DD695C5E,Traes_5AL_CBEC2B9AD,Traes_7DS_F7F2E369E,Traes_4BL_202D66FCD,Traes_7DS_C44D1BDB7,Novel15188,Traes_5AS_14312D02F1,Traes_2BL_D7C4154FA,Traes_1AL_BF82E1ECF,Traes_6AS_1D812AB96,Traes_5DL_D85DBC184,Traes_5DL_64C6A2250,Traes_4BL_8D52C046B,Traes_7DS_207556D09,Traes_4DL_1D631D399,Traes_7DL_80C87787A,Novel01…
GO:0008653	lipopolysaccharide metabolic process	biological_process	0.042991	0.58799	56	4609	684	77980	33	Traes_5BS_ECB15B15A,Traes_2BL_B1883A8FA,Traes_2AS_520FE8D37,Traes_2DS_B42ACD09C,Traes_1DL_C3C98B159,Traes_5BL_12214988F,Traes_1AL_0FC07AEF4,Traes_2BS_0ABED462E,Traes_1AL_5FFFBAB47,TRAES3BF280100020CFD_g,Traes_1AL_E1701918C,Novel15741,Traes_2AS_6345FCE27,Traes_1DL_A332C35A8,Traes_1DL_E331E6071,Traes_5BL_C5AB6E915,Traes_4BS_0A234D9E6,Traes_1DL_2CFF8C1F6,Traes_2DL_2BA772DB5,Traes_1BL_AC5FE4599,Traes…	23	Traes_1BL_1E2841006,Traes_4AS_3C90613EE,Traes_7DL_FB75EA9C3,Traes_7BL_992E1F443,Traes_2BS_8506C57C5,Traes_7AL_81A545A54,Traes_3AS_0362B6EA8,Traes_6BL_B19331453,Traes_5BL_E7F873E45,Traes_5DL_C12A18354,Traes_2AS_F0521C4F2,Traes_2DS_153405778,Traes_4DL_7BB4E451B1,Traes_2BS_87FFE89A3,Traes_2AS_6DA49285E,Traes_4BS_77F5E1A28,Traes_4DS_63F7CF3CE,Traes_4DS_DBAA2CC451,Traes_1AL_05881352A,Traes_5BL_A20F4C5…
GO:0009103	lipopolysaccharide biosynthetic process	biological_process	0.042991	0.58799	56	4609	684	77980	33	Traes_1AL_5FFFBAB47,TRAES3BF280100020CFD_g,Traes_1AL_E1701918C,Traes_2BS_0ABED462E,Traes_1AL_0FC07AEF4,Traes_5BL_12214988F,Traes_1DL_C3C98B159,Traes_2DS_B42ACD09C,Traes_5BS_ECB15B15A,Traes_2BL_B1883A8FA,Traes_2AS_520FE8D37,Traes_7AS_9DEA62A9E,Traes_3DS_F0A479C5F,Traes_7AL_8A07184BC,Traes_7BL_95B1705A2,Traes_2AS_88441E683,Traes_1AL_30C4B017F,Traes_7DS_2565207CB,Traes_5AL_10F82280C,Traes_2DS_81BB52…	23	Traes_2DS_153405778,Traes_6BL_B19331453,Traes_5BL_E7F873E45,Traes_5DL_C12A18354,Traes_2AS_F0521C4F2,Traes_7BL_992E1F443,Traes_2BS_8506C57C5,Traes_7AL_81A545A54,Traes_3AS_0362B6EA8,Traes_7DL_FB75EA9C3,Traes_1BL_1E2841006,Traes_4AS_3C90613EE,Traes_6AS_AF8F7FABF,Traes_5BL_A20F4C525,Traes_1AL_05881352A,Traes_5AL_85763B6EB,Traes_6DL_8D2D914D7,Traes_4DS_63F7CF3CE,Traes_4DS_DBAA2CC451,Traes_2AS_6DA49285…
GO:0046149	pigment catabolic process	biological_process	0.043652	0.59535	11	4609	99	77980	7	Traes_2BL_7C6E23A64,Traes_3AL_EB28DB33C,Traes_4AL_F2093E4D3,Traes_5DL_97455E379,Traes_6AS_72E47604B,Traes_4AS_C10CD24DD,Traes_5BL_6CC10C135	4	Traes_5AL_CE646C4CA,Traes_5BL_D4E7387C9,Traes_5BL_8AB291400,Traes_5AL_7E134CAB9
GO:0051051	negative regulation of transport	biological_process	0.044105	0.59983	3	4609	14	77980	2	Traes_2BL_0B80B3876,Traes_2AL_9E68ABA72	1	Novel06703
GO:0008083	growth factor activity	molecular_function	0.044245	0.60004	16	4609	175	77980	9	TRAES3BF008400020CFD_g,Traes_2BS_B2FA6EBBC,Traes_5BL_1F78C01BF,Traes_5BL_CC18CAD72,Traes_6DS_20D189350,Traes_6AL_6518BC798,Traes_6DL_D9F5169D4,Traes_6BL_58BB13700,Traes_7BL_923535853	7	Traes_7AS_550EDD0F8,Traes_1AL_22BFD3F69,Traes_5BL_8C181ECA8,Novel08132,Traes_4AS_4521FE57B,Traes_4BL_F144E1C6A,Traes_4DL_870580350
GO:0044036	cell wall macromolecule metabolic process	biological_process	0.044426	0.60081	14	4609	151	77980	10	Novel12443,Traes_6BS_0C04E7178,TRAES3BF128700010CFD_g,Traes_2DL_2CD927FDA,Traes_1DL_CAE79B246,Traes_1BL_82AAF9AC3,Traes_1DS_ADB14F6F8,Traes_2BL_E366A5226,Novel04026,Traes_3DL_A4CE4413B	4	Traes_1AL_E96C0662D,Traes_1BL_A5FCA9094,Traes_1DL_4EF40E197,Traes_1DL_95936DC50
GO:0051382	kinetochore assembly	biological_process	0.045255	0.60861	8	4609	65	77980	4	Traes_5BL_F3018E8CA,Traes_5AL_9BC38814C,Novel09390,Traes_3AL_75B505500	4	Novel02667,Traes_4DL_F512146B2,Traes_4AS_73658DB91,Traes_5DL_E743F60DF
GO:0051383	kinetochore organization	biological_process	0.045255	0.60861	8	4609	65	77980	4	Traes_5BL_F3018E8CA,Traes_5AL_9BC38814C,Traes_3AL_75B505500,Novel09390	4	Novel02667,Traes_4AS_73658DB91,Traes_4DL_F512146B2,Traes_5DL_E743F60DF
GO:0008131	primary amine oxidase activity	molecular_function	0.045559	0.611	4	4609	21	77980	0		4	Traes_4DL_D0ADE3477,Traes_4AS_3A59B23B6,Traes_4DL_C1E2F5364,Traes_2BL_FD8F6184B
GO:0051015	actin filament binding	molecular_function	0.046011	0.61472	5	4609	31	77980	0		5	Traes_5BS_B593A6FB7,Traes_5BS_CD20C307C,Traes_1AS_C261D2216,Traes_5AS_8E999CE94,Traes_5DS_68BC2269E
GO:0009888	tissue development	biological_process	0.046153	0.61472	13	4609	125	77980	8	Traes_1AL_5E4EECFBC,Traes_1BL_46DCF8472,Novel08964,Traes_2AL_07405FB60,Traes_7DS_5BDB31EE6,Traes_7DL_2F413CF0E,Traes_6DL_B28B5501C,Traes_6AL_033D6C680	5	Traes_4DS_BEC810C3D,Novel07755,Traes_4BL_7DA2E017F,Novel14300,Traes_4BS_7C4CA591A
GO:0006790	sulfur compound metabolic process	biological_process	0.046219	0.61472	40	4609	510	77980	20	Traes_3AS_51DE1D50C,TRAES3BF057400020CFD_g,Traes_2DL_3A69DD453,Traes_5DS_1BD5492E6,Traes_5BS_E431D5D9D,TRAES3BF026500110CFD_g,Traes_6DL_1C00C93A5,Traes_6DL_F980A7D9A,Traes_1AL_429B0B989,Traes_5AS_5C5BA8A57,Novel12720,Traes_3DL_8C6D663C5,Traes_7DL_B5329F8E4,Traes_7BS_96598995D,Traes_3AL_504F7F2BB,Traes_6DL_A5FDD2415,Traes_7BS_00381B7AE,Traes_6AL_C23861D1C,Traes_7AS_6E2202D8C,Traes_2BL_6A38C0C23	20	Traes_3DL_47DECD49E,Traes_6AL_6378F9D26,Novel05161,TRAES3BF117700020CFD_g,Traes_2AL_0553F7051,Traes_4BL_CF4451CAA,Traes_4BL_C9595C3D8,Traes_2DL_0BF85B80E,TRAES3BF048900170CFD_g,Traes_2AL_68F3EFE25,Traes_4DS_C6648E862,Traes_2BL_552B2D5A0,Traes_4AS_AA3629BB5,Traes_2BL_05498B97F,Traes_2BL_C7F69725E,Traes_2AL_4314A430B,Traes_2DL_502A50864,Traes_6AL_64BAE3CE7,Traes_3AL_EF19996B2,TRAES3BF079300010CFD_g
GO:0008234	cysteine-type peptidase activity	molecular_function	0.046489	0.61662	54	4609	710	77980	33	Novel01802,Traes_5BL_0F4F3F17F,Traes_1DL_F9213AB33,Traes_6BL_22FB1D3F4,Traes_4BL_E35969C6B,Traes_7DS_4EB9095AA,Traes_6BS_03D367B75,Traes_4DS_B58ADAD15,Traes_7AS_BD45B6DF6,Traes_5AL_6284FBBD8,Traes_6BL_4A85141F8,TRAES3BF032700130CFD_g,TRAES3BF045500280CFD_g,Traes_4AS_265001E06,Traes_3DL_304C8DD67,Traes_3DL_C1FD5EB05,TRAES3BF032200040CFD_g,Novel10746,Traes_1AL_0C24CBB55,Novel07380,Novel10381,Traes_…	21	Traes_5AL_DCAB39442,Traes_7BL_A53C6F976,Traes_1BL_3F5FF1330,Traes_4DL_78052B65C,Traes_7AL_7C99238B0,Traes_7DL_0DAA7085B,Traes_1AL_48D8916DD,Traes_1DL_48CC7D8E0,TRAES3BF025700060CFD_g,TRAES3BF053500090CFD_g,Traes_2BS_3EF779D1A,Traes_2BS_466607233,Traes_5DS_2177C8BF4,Traes_4BL_80A2BD9E8,Traes_5AL_8D5A83BF8,Traes_2DS_C65328D3C,Traes_4BL_5F08C2BBF,Traes_5AL_922FE5C43,Traes_7AL_373698996,Traes_5BL_A71…
GO:0009069	serine family amino acid metabolic process	biological_process	0.047904	0.63364	12	4609	118	77980	3	TRAES3BF160500030CFD_g,Traes_2AL_44855EDCA,Traes_2DL_342FDBCBD	9	Traes_6AL_CDC715B50,Traes_4BL_C9595C3D8,TRAES3BF079300010CFD_g,Traes_4AS_AA3629BB5,Traes_2BL_2768AE3B1,Traes_6DS_B6E53FECE,Traes_6DL_C8292F26F,Traes_2AL_2E2DFB904,Traes_2DL_D814281E8
GO:0048468	cell development	biological_process	0.048533	0.63902	10	4609	88	77980	7	Traes_7DL_2F413CF0E,Traes_7DS_5BDB31EE6,Traes_6AL_033D6C680,Traes_6DL_B28B5501C,Traes_2AL_07405FB60,Traes_1BL_46DCF8472,Traes_1AL_5E4EECFBC	3	Traes_4BS_7C4CA591A,Novel14300,Traes_4DS_BEC810C3D
GO:0016782	transferase activity, transferring sulfur-containing groups	molecular_function	0.048663	0.63902	14	4609	148	77980	5	Traes_2DL_0556EE4CB,Traes_2DS_0B6EB8F1D,Traes_2DL_0E4C08BB7,Novel04060,Traes_1DL_57B5A67E2	9	Traes_3AL_4EC74A033,Traes_2DL_2EE1DA37D,Traes_4AL_D1B99269E,Traes_1AL_830763C49,Traes_7BL_75C016CF7,Traes_7BL_7F5D79997,Traes_2AL_E02047986,TRAES3BF154700140CFD_g,Traes_7BL_DE9710474
GO:0055070	copper ion homeostasis	biological_process	0.04876	0.63902	2	4609	6	77980	0		2	Traes_5AL_A33DF5E3A,Traes_5DL_17E38786F
GO:0006783	heme biosynthetic process	biological_process	0.048928	0.63902	18	4609	194	77980	5	Traes_2BS_23E0AC565,Traes_2AL_3315250C9,Traes_2BL_2825A3D0F,Traes_6BS_7E02A04C4,Traes_2DL_488816050	13	Traes_1AL_5B26F6A14,Traes_1DS_B73475505,Traes_2BS_DEC12328A,Traes_1BS_ABD495014,Traes_1DS_B29100811,Traes_1BL_EC3E899FE,Traes_1AS_901DE7BD0,Traes_5BL_ACB7F4365,Traes_1DL_76EEDEA29,Novel07043,Traes_5DS_3C8141FE3,Traes_7BS_873511EFA,Traes_1AS_AEED1F1D7
GO:0003674	molecular_function	molecular_function	0.048972	0.63902	4128	4609	69084	77980	1999		2129
GO:0017150	tRNA dihydrouridine synthase activity	molecular_function	0.049329	0.64115	5	4609	31	77980	2	Traes_6BL_C433D70A3,Traes_6AL_562AE8B6E	3	Traes_2AL_0553F7051,Traes_5DL_FAD2E7C7E,Traes_2BL_C7F69725E
GO:0045226	extracellular polysaccharide biosynthetic process	biological_process	0.049642	0.64115	17	4609	176	77980	6	Traes_7DS_93F9ED9BE,Traes_7AS_63A586587,Traes_1AL_9D3A2CA99,Traes_2DS_BCA5E00B5,TRAES3BF026100070CFD_g,TRAES3BF271000010CFD_g	11	Traes_5DL_5597A11EC,Traes_1AL_9CC946A58,TRAES3BF239200010CFD_g,Traes_2DL_94B48B5ED,Traes_5AL_5785267FA,Traes_4DL_9480F40CF,Traes_4BS_CEA607A1D,Traes_5BL_7C7817ACA,Traes_5BL_94F8310B1,Traes_5BS_4D44AE9D6,Traes_2BL_F647AD1DE
GO:0046379	extracellular polysaccharide metabolic process	biological_process	0.049642	0.64115	17	4609	176	77980	6	Traes_7DS_93F9ED9BE,Traes_7AS_63A586587,Traes_1AL_9D3A2CA99,Traes_2DS_BCA5E00B5,TRAES3BF026100070CFD_g,TRAES3BF271000010CFD_g	11	Traes_5DL_5597A11EC,Traes_1AL_9CC946A58,TRAES3BF239200010CFD_g,Traes_2DL_94B48B5ED,Traes_5AL_5785267FA,Traes_4DL_9480F40CF,Traes_4BS_CEA607A1D,Traes_5BL_7C7817ACA,Traes_5BL_94F8310B1,Traes_5BS_4D44AE9D6,Traes_2BL_F647AD1DE
GO:0030154	cell differentiation	biological_process	0.049667	0.64115	21	4609	226	77980	14	Traes_7BL_AE498A8D8,TRAES3BF025700030CFD_g,Traes_7DS_C370D6DF8,Traes_2AL_07405FB60,TRAES3BF060500350CFD_g,Traes_6AL_033D6C680,Traes_7DL_2F413CF0E,Novel07455,Traes_1BL_46DCF8472,Traes_1AL_5E4EECFBC,Novel08964,TRAES3BF061300010CFD_g,Traes_7DS_5BDB31EE6,Traes_6DL_B28B5501C	7	Traes_5BL_46DD9A9FB,Novel14300,Traes_4BS_7C4CA591A,Traes_4DS_BEC810C3D,Novel07755,Traes_1AL_F171CDC68,Traes_5DS_286CDF1FE1
GO:0003978	UDP-glucose 4-epimerase activity	molecular_function	0.050048	0.64435	3	4609	14	77980	1	Novel15741	2	Traes_4BS_77F5E1A28,Traes_6BL_B19331453
GO:0019184	nonribosomal peptide biosynthetic process	biological_process	0.051091	0.65452	6	4609	43	77980	4	Traes_2AL_DD1DA8BD1,Traes_3AS_51DE1D50C,Traes_3DL_8C6D663C5,Novel12720	2	Traes_2BS_559E90302,Traes_2DL_0BF85B80E
GO:0016021	integral component of membrane	cellular_component	0.051109	0.65452	472	4609	7235	77980	245	Traes_7AS_FD057D02F,Traes_3AS_DD21AD44C,Traes_7DL_0A66485A2,Traes_2DL_54095DA5D,TRAES3BF026500110CFD_g,Traes_7AS_5F16EEFFD,Traes_4BL_E35F776B8,Traes_7BL_BF02CF155,Traes_2DL_59DE7446E,Traes_2BL_1395C82D5,Traes_2DL_CF8D26731,Novel10127,Traes_1AL_30C4B017F,Traes_7DS_4DEABD294,Traes_7DL_9589FBBE5,Traes_2BL_520CC4677,Traes_4AL_23624E9EA,Traes_1BL_EC48F290A,Traes_5AL_B8B668113,Traes_7DL_8B9E4EDE0,Traes…	227	Novel06538,Traes_4AL_4EBA3F323,Traes_2AS_5273120F4,Traes_5AL_30E203667,Traes_5DL_F01094904,Traes_2AL_7752BE2E8,Traes_7DL_A1EFFD36B,Traes_4AS_8944253DC,Traes_5DS_1E2DA15FA,Traes_4BS_F1DDB0C41,Traes_7DL_2C743ED5E,Traes_5BL_C3C55741F,Traes_3AL_14FC597EB,Traes_5DL_391DF2590,Traes_3AL_1FE30CADD,Traes_3DS_33FD72C98,Traes_3DS_EE5D85DE2,Traes_1BL_AD11A927F,Traes_2AL_57FC9AD0A,Traes_5BL_99BAA4CB8,Traes_2B…
GO:0003872	6-phosphofructokinase activity	molecular_function	0.051779	0.66071	7	4609	52	77980	4	Traes_2AL_4885854CD,Traes_2DL_B896BF8FB,Traes_3AL_7CC0C8632,Traes_2BL_0ED5DCF4B	3	Traes_7DS_560CDB862,Traes_7BS_D206DFBF2,Traes_7AS_3DFC2683E
GO:0050497	transferase activity, transferring alkylthio groups	molecular_function	0.052003	0.66071	3	4609	14	77980	0		3	TRAES3BF154700140CFD_g,Traes_1AL_830763C49,Traes_3AL_4EC74A033
GO:0050524	coenzyme-B sulfoethylthiotransferase activity	molecular_function	0.052003	0.66071	3	4609	14	77980	0		3	Traes_1AL_830763C49,Traes_3AL_4EC74A033,TRAES3BF154700140CFD_g
GO:0006730	one-carbon metabolic process	biological_process	0.052168	0.66106	5	4609	36	77980	4	Traes_2AL_3315250C9,Traes_2AL_39E120EC8,Traes_2BL_2825A3D0F,Traes_2DL_488816050	1	Novel12519
GO:0009015	N-succinylarginine dihydrolase activity	molecular_function	0.052596	0.66475	2	4609	6	77980	1	TRAES3BF032200040CFD_g	1	Novel12714
GO:0004315	3-oxoacyl-[acyl-carrier-protein] synthase activity	molecular_function	0.053115	0.66955	15	4609	151	77980	7	Traes_6DL_3447CB76A,Traes_4DL_CBBA40A58,Traes_4BL_BC34849FB,TRAES3BF061500090CFD_g,Traes_4AL_FDBF6AA87,Traes_6AL_569E20972,Traes_4AS_E1B651375	8	Traes_2AL_3E4F9254A,Traes_7AS_48E294724,Traes_2DL_BC7F606B9,Traes_2DS_8827E95F0,Traes_2DS_B9D014DE1,Traes_2BL_07EC87598,Traes_2BS_4AC3D17E8,Traes_2AL_ED4D3BEC1
GO:0022804	active transmembrane transporter activity	molecular_function	0.053512	0.6728	85	4609	1149	77980	49	Traes_5DL_27EBF2358,Traes_4DS_F8096F2C2,Traes_2AL_3B49FB6D4,Traes_7AL_C0D018B9D,Traes_7DS_CDF069696,Traes_1DS_4D4EBDB6F,Traes_7BS_BB0FECDBE,Traes_3AL_9221B79A1,Traes_2BL_6FFD5A5E0,Traes_4DL_B138DF6FC,TRAES3BF036000060CFD_g,Traes_7DS_EB0ADD31F,TRAES3BF036000050CFD_g,Traes_7BS_37AA60A70,Traes_6DL_0CE0B6493,Traes_7AS_8CC30284A,Traes_4BS_668A7A78A,Traes_1DL_C4C0306FA,Traes_2AL_2F9F6DB1A,Traes_6DS_20D…	36	Traes_7AL_DA8343C6B,TRAES3BF048900170CFD_g,Traes_3AS_FD018268B,Traes_7BS_AE6547AC9,Traes_2BS_E1E541767,Traes_2BS_7093A1D1A,Traes_4DL_99A7B518C,Traes_2BL_173580E45,Traes_6BL_8384BADC5,Traes_7BL_FD4254327,Traes_4AL_BBCC88533,Traes_3DL_47DECD49E,TRAES3BF114600200CFD_g,Traes_6BL_5095A49D1,Novel17921,Traes_3AL_EF19996B2,Traes_7DL_F3CDF6DC8,Traes_2DS_28CA50371,Traes_4DL_4E5926A4D,Traes_2BL_05498B97F,Tr…
GO:0009877	nodulation	biological_process	0.054083	0.67822	11	4609	102	77980	4	Traes_1DL_CD211C1E2,Traes_1BL_22EDF8650,Traes_1DL_82E126A2A,Traes_1AL_00E379EFF	7	Traes_1BL_6FD27DB24,Traes_5DL_DBE8E64C4,Traes_2BS_0D1935045,Traes_2AS_B78968A63,Traes_1AL_C67577AB2,Traes_6BL_5ACBB86F4,Traes_5BS_409B24307
GO:0033013	tetrapyrrole metabolic process	biological_process	0.057805	0.72301	76	4609	1000	77980	31	Traes_2AL_3315250C9,Traes_2AL_9C8ACA6B9,Traes_2BS_23E0AC565,Traes_6BS_24EE22D04,Traes_2AL_2F9F6DB1A,Traes_2DL_488816050,Traes_2BL_2825A3D0F,TRAES3BF160500030CFD_g,Traes_7DS_D97817E6A,TRAES3BF011600010CFD_g,Traes_4AS_C10CD24DD,Traes_1AL_2C64052F0,Novel15061,Traes_4DL_B138DF6FC,Traes_2BL_7C6E23A64,Traes_1DS_C063CD45A,Traes_5DL_97455E379,Traes_5BL_6CC10C135,Traes_3DS_BB402655B,Traes_4AL_F2093E4D3,Tr…	45	Traes_7BL_82850CC15,Traes_5BL_71A26111C,Traes_1BL_EC3E899FE,Traes_1DS_B29100811,Traes_5BL_1DE088A30,Traes_4AL_2D1E33772,Traes_4AS_E54C88DDB,TRAES3BF055300010CFD_g,TRAES3BF050100010CFD_g,Traes_5BL_8AB291400,Traes_5BL_D4E7387C9,Traes_1DS_B73475505,Traes_6DS_5CD55B199,Traes_3AL_D23DC53CB,Traes_5AL_3EED2020C,Traes_5DS_3C8141FE3,Traes_3AS_FD018268B,Traes_5DL_2ADCB64B3,Traes_4BL_CF4451CAA,Traes_7DL_1A4…
GO:0034357	photosynthetic membrane	cellular_component	0.059667	0.74438	65	4609	1034	77980	19	Traes_3AS_529205E34,Traes_2AL_D24C65691,Traes_2AL_1CC5CC248,Traes_2DL_0556EE4CB,Traes_1AL_0C0DFBE2C,Traes_2BL_CF3CFE8FE,Traes_5BL_E42733524,Novel08336,Novel01062,Traes_5BL_E092B6259,Traes_7DS_01A3143F5,Traes_5BL_FCB1625F3,Traes_2BL_459E09695,Traes_7DS_9E843FE96,Traes_2BS_E6B0749F7,Traes_3AL_3445B0339,Traes_6DL_8C4A14CEB,Traes_2DL_6FCEC8D0D,Traes_4DS_1D6698102	46	Traes_4AS_757DD8D72,Traes_2DL_6E913E1A4,Traes_2BL_4B8B77E73,Traes_2BL_ACD272701,Traes_2DL_E075C5750,TRAES3BF116200020CFD_g,Traes_5DL_3B463825A,Traes_2BS_5D9CD75EE,Traes_7BS_1A1F101B1,Traes_6AL_D2CA55216,Traes_6DL_C160E8CEF,TRAES3BF154700090CFD_g,Traes_2BL_B8D0A7061,Traes_2DS_46C9F8F5F,Traes_2AL_0A039E562,Traes_3AL_84EE0045F,Traes_2AS_D26D32A7C,Traes_7AS_1839BE651,Traes_5DS_C93A8B915,Traes_4BL_536…
GO:0006732	coenzyme metabolic process	biological_process	0.059882	0.74513	64	4609	873	77980	30	Traes_2AL_4885854CD,Traes_7DL_B5329F8E4,Traes_2AL_3315250C9,Traes_6AL_C23861D1C,Traes_3DL_C5F603601,Traes_2DL_488816050,Traes_2BL_2825A3D0F,Traes_5BL_914F9D378,Traes_7BL_8F226AC0C,Traes_5BL_7F59B65A3,Traes_1DL_9DC127B0C,TRAES3BF031200020CFD_g,Traes_5AL_15765F705,Traes_7AS_712114E89,Traes_5BL_219FAA6D8,TRAES3BF032000050CFD_g,Traes_6DL_A5FDD2415,Traes_2DL_B896BF8FB,Traes_7BS_7222935B8,Traes_6DL_2A8…	34	Traes_1BL_EC3E899FE,TRAES3BF042100010CFD_g,Traes_5DL_5B423AA28,Traes_3DL_B7DA2C5EB,Traes_5BS_CE5746B51,Traes_5AL_C14B0076E,Traes_1DL_D72184AD9,Novel06703,Novel05161,Traes_1DS_B73475505,Traes_4DS_04FD1AFDB,Traes_7AS_3DFC2683E,Traes_2AL_0553F7051,Traes_4BS_D12DBE6D3,Traes_3DL_7FF5BA66B,Traes_5DL_E274F1733,Traes_3AL_1D9B2CE84,Traes_1BS_ABD495014,Traes_2BL_C7F69725E,Traes_1AS_7F350F271,Traes_1DL_14CC…
GO:0050853	B cell receptor signaling pathway	biological_process	0.060177	0.74688	2	4609	7	77980	1	Novel04694	1	Traes_4BS_FDE023114
GO:0019752	carboxylic acid metabolic process	biological_process	0.060626	0.75052	194	4609	2833	77980	99	Traes_2AL_3315250C9,Traes_2DS_8979AA079,Traes_7DL_CB741047A,Traes_1DL_FF4A6C312,Traes_6AS_A40580BCA,Traes_5BL_51AB2EDF1,Traes_4AL_FDBF6AA87,Traes_2DL_31EED5C94,Traes_4DL_CBBA40A58,Traes_7BL_8F226AC0C,Traes_2BL_6A38C0C23,Traes_2BL_2825A3D0F,Traes_2AL_C463CE949,Traes_5DL_AA4815003,Traes_6DL_A4CE8D26B,Traes_1BL_A2A76A427,Traes_3AL_6518E15DB,TRAES3BF160500030CFD_g,Traes_6BS_85060586F,Traes_7DL_0493FC…	95	Traes_2DS_B9D014DE1,TRAES3BF042100010CFD_g,Traes_2BL_342BDEA35,Traes_1DS_B29100811,Traes_2DL_BC7F606B9,Traes_5BS_36C5B305D,Traes_7BL_A85EC2311,Traes_4AS_E54C88DDB,Traes_2AL_3D221F120,Traes_2BL_07EC87598,Traes_2DS_FE40FC64C,Traes_7DL_1211AEDF2,Traes_7AS_3DFC2683E,Traes_4DS_04FD1AFDB,Traes_2BL_2768AE3B1,Traes_2DS_E231054BE,Traes_4DL_EAD3F2C03,Traes_5DS_3C8141FE3,Traes_5AS_0E5AB93FB,Traes_5BS_4CC4F3…
GO:0051186	cofactor metabolic process	biological_process	0.060944	0.75252	121	4609	1702	77980	55	Traes_6AS_67FD620BE,Traes_3DS_116082A6F,Traes_7AL_A1F318992,Traes_5DL_D0E006EBD,Traes_2BL_1395C82D5,Traes_6DL_F980A7D9A,Traes_7DS_B30C70553,Traes_3AS_AC1FF5A12,Traes_3AL_EB28DB33C,Traes_3AL_7CC0C8632,Traes_6DL_1C00C93A5,TRAES3BF057400020CFD_g,Traes_5DL_E83F92234,Traes_6BS_7E02A04C4,Novel05939,Traes_7DS_A60E1357C,Traes_6DL_2A8470A5D,TRAES3BF111700040CFD_g,Traes_2BL_0ED5DCF4B,Traes_5DL_1D17F685A,Tr…	66	Traes_1AL_7C91EF27D,Traes_1DL_76EEDEA29,Traes_1AS_901DE7BD0,Traes_6DL_AA4F914FF,Traes_1AS_AEED1F1D7,Traes_7BS_D206DFBF2,Traes_4AS_365CB9111,Traes_5AL_CE646C4CA,Traes_3DL_E466ACA13,Traes_3DL_F1DB969A8,Traes_7DS_560CDB862,Traes_1AL_5B26F6A14,Traes_2BL_D33683EE9,Traes_4DL_49B328F1F,Traes_2BS_DEC12328A,Traes_5DL_FEA0E2142,Traes_4AL_D5CB9E356,Traes_3DL_E3B38D142,Novel07043,Traes_1AL_5C8689E82,Traes_5B…
GO:0006582	melanin metabolic process	biological_process	0.061593	0.75859	3	4609	15	77980	1	Traes_5BL_E568C8D6F	2	Traes_1AL_A37AB3144,Novel06488
GO:0044703	multi-organism reproductive process	biological_process	0.061978	0.76061	44	4609	537	77980	13	Traes_2AL_07405FB60,Traes_6AL_033D6C680,TRAES3BF181800020CFD_g,Traes_4AL_C6DDF9820,Novel05990,Traes_7DL_2F413CF0E,Traes_6BL_A530B5920,Traes_1AL_5E4EECFBC,Traes_1BL_46DCF8472,Traes_6DL_B28B5501C,Traes_4DS_B07D4415A,Traes_7DS_5BDB31EE6,Novel02587	31	Traes_5DS_8F276498A,Traes_7DL_23E42FB00,Traes_3DL_0BA6A3FF4,Traes_6AL_149A16A84,Traes_7AL_D47DA2480,Traes_1DS_7868656E4,Traes_2BL_1452805FE,Traes_3AL_263E24D86,Traes_2AL_23BF15F48,Traes_2DL_458CEA548,Traes_4DS_BEC810C3D,Traes_2BL_0FD889840,Novel09994,Traes_2DL_6843A472A,Traes_2BL_D195BD715,Traes_2BL_FF82E196C,Traes_2BL_25DAD57C9,Traes_2AL_F7B2DDD29,Novel04780,Traes_2AL_44D9171C8,Novel02875,Traes_…
GO:0004675	transmembrane receptor protein serine/threonine kinase activity	molecular_function	0.062071	0.76061	5	4609	36	77980	4	Traes_4AS_501676A91,Traes_2AS_EE80EF583,Traes_7AS_0AB31350B,Novel15148	1	Traes_7BL_0FABEE965
GO:0043436	oxoacid metabolic process	biological_process	0.062283	0.76127	194	4609	2836	77980	99	Traes_5BL_7E69810D5,Traes_7DS_4EB9095AA,Traes_1AL_9D3A2CA99,Traes_4DL_4DC86DBED,Traes_4BL_BC34849FB,Traes_2DL_DB4D97814,Traes_4BL_3403452C0,Traes_6AL_B79748FE8,Traes_1BL_6C424F111,Traes_4AS_A78282154,Traes_1AL_429AA3929,Traes_2AL_4885854CD,Traes_2BL_FDEA6E1DB,Traes_2AL_BE5540B1E,Traes_4DS_542118A8D,Traes_2DL_488816050,Traes_1DL_44FF6293E,Traes_1AL_48BACBEB6,Traes_7DS_230BB1F56,Traes_6AL_562AE8B6E…	95	Novel06703,Traes_1DS_B73475505,Traes_4AS_3A0BFEDF9,Traes_4BL_CF4451CAA,TRAES3BF005700010CFD_g,Traes_6DL_C8292F26F,Traes_3DL_BD52F0DE9,Novel06264,Traes_5DL_5B423AA28,Traes_2BS_B6E90913E,Traes_2AS_452FED53F,Traes_1DL_D72184AD9,Traes_4AL_0129C8810,Traes_2AS_BEC9B768B,Traes_7AS_7E99B3482,Traes_3DL_F1DB969A8,Traes_5DL_CADFEAFEF,Traes_7DS_560CDB862,Traes_4BS_A8F01CCC5,Traes_5AS_F58AC31EE,Traes_2BL_54FA…
GO:0006979	response to oxidative stress	biological_process	0.063861	0.77567	51	4609	730	77980	12	Novel10963,Traes_2BL_A25152F2A,Novel05150,Novel10458,Traes_5DL_98AA0CF23,Traes_6BL_8360C77EF,Traes_2DL_59D2939D1,Traes_2BL_8A9C739DA,Traes_2BL_FE218C93D,Novel00161,Traes_7DS_17B21E0D4,Traes_2AL_CF07AD4C3	39	Traes_6DL_3EF3193D0,Traes_2AL_520618712,Traes_7AS_7232546E1,Traes_2DL_41F54E049,Traes_2DL_CAE4AEC4D,Traes_5DL_011018E3C,Traes_6AS_ADF96853B,Traes_2BL_8CD42B820,Traes_2BL_E3222439E,Novel16434,Traes_2BL_C6A0AF0E7,Traes_6AL_80FD46553,Traes_7DL_0594B66DA,Traes_4DL_EAD3F2C03,Traes_1DS_D1434EA1A,Traes_2DS_577286E6C,Traes_6BS_0BDACE205,Traes_2BS_8F766B5E9,Traes_2BS_B6EBC0962,Traes_6AS_5BAD56BB6,TRAES3BF…
GO:0004555	alpha,alpha-trehalase activity	molecular_function	0.064161	0.77567	3	4609	15	77980	3	Traes_1BL_2AE952A77,Traes_1AL_7531AC097,Traes_1DL_50B29C62B	0
GO:0015927	trehalase activity	molecular_function	0.064161	0.77567	3	4609	15	77980	3	Traes_1BL_2AE952A77,Traes_1AL_7531AC097,Traes_1DL_50B29C62B	0
GO:0006546	glycine catabolic process	biological_process	0.064264	0.77567	6	4609	48	77980	0		6	Traes_2AL_2E2DFB904,Traes_2DL_D814281E8,Traes_6AL_CDC715B50,Traes_6DL_C8292F26F,Traes_6DS_B6E53FECE,Traes_2BL_2768AE3B1
GO:0009071	serine family amino acid catabolic process	biological_process	0.064264	0.77567	6	4609	48	77980	0		6	Traes_6AL_CDC715B50,Traes_2DL_D814281E8,Traes_2AL_2E2DFB904,Traes_2BL_2768AE3B1,Traes_6DL_C8292F26F,Traes_6DS_B6E53FECE
GO:0042600	chorion	cellular_component	0.065204	0.78505	13	4609	132	77980	7	Traes_7DS_5BDB31EE6,Traes_7DL_2F413CF0E,Traes_6DL_B28B5501C,Traes_6AL_033D6C680,Traes_2AL_07405FB60,Traes_1BL_46DCF8472,Traes_1AL_5E4EECFBC	6	Novel00675,Traes_4BS_7C4CA591A,Traes_5DL_EF1C26105,Novel14300,Traes_5AL_9BB8F318F,Traes_4DS_BEC810C3D
GO:0006778	porphyrin-containing compound metabolic process	biological_process	0.065983	0.79245	64	4609	829	77980	26	Traes_5DL_E83F92234,Traes_3AL_EB28DB33C,Traes_3AS_AC1FF5A12,Traes_2BL_1395C82D5,Traes_6AS_67FD620BE,Traes_5BL_6CC10C135,Traes_4AL_F2093E4D3,Traes_3DS_BB402655B,Traes_1DL_09806EAD5,Traes_6BS_7E02A04C4,Novel05939,Traes_6AS_72E47604B,TRAES3BF111700040CFD_g,TRAES3BF160500030CFD_g,Traes_1AL_2C64052F0,Traes_4DL_B138DF6FC,Traes_4AS_C10CD24DD,Traes_2BL_7C6E23A64,Traes_5DL_97455E379,Traes_2AL_9C8ACA6B9,Tr…	38	Traes_4DL_49B328F1F,Traes_2BS_DEC12328A,Traes_5AL_CE646C4CA,Traes_1AL_5B26F6A14,Traes_2BL_D33683EE9,Traes_1AS_AEED1F1D7,Traes_4AS_365CB9111,Traes_1DL_76EEDEA29,Traes_6DL_AA4F914FF,Traes_1AS_901DE7BD0,Traes_1BL_A1A6E39BD,Traes_1BS_ABD495014,Traes_5AL_7E134CAB9,Traes_2BL_1B7BF234B,Traes_1DL_30F34E129,Traes_7BS_873511EFA,Traes_1BS_3761C242C,Novel07043,Traes_5BL_ACB7F4365,Traes_1AL_5C8689E82,Traes_5B…
GO:0006004	fucose metabolic process	biological_process	0.066484	0.79442	3	4609	15	77980	0		3	TRAES3BF010100020CFD_g,Traes_3AL_6B2120DEC,TRAES3BF010300020CFD_g
GO:0008736	L-fucose isomerase activity	molecular_function	0.066484	0.79442	3	4609	15	77980	0		3	TRAES3BF010100020CFD_g,Traes_3AL_6B2120DEC,TRAES3BF010300020CFD_g
GO:0005542	folic acid binding	molecular_function	0.066805	0.79442	2	4609	7	77980	1	Traes_1AL_8A5C5F2EA	1	Traes_1AL_A7100841D
GO:0072341	modified amino acid binding	molecular_function	0.066805	0.79442	2	4609	7	77980	1	Traes_1AL_8A5C5F2EA	1	Traes_1AL_A7100841D
GO:0016638	oxidoreductase activity, acting on the CH-NH2 group of donors	molecular_function	0.067713	0.80059	13	4609	130	77980	6	Traes_6DL_A4CE8D26B,Traes_2DL_3A69DD453,Traes_6AL_562AE8B6E,Traes_6DL_763A2ADFB,Traes_2BL_6A38C0C23,Traes_6BL_C433D70A3	7	Traes_4DL_C1E2F5364,Traes_2BL_FD8F6184B,Traes_4DL_D0ADE3477,Traes_2AS_57C9CAC3C,Traes_2DS_9D4521586,Traes_4AS_3A59B23B6,Traes_2BS_62A407EAB
GO:0019200	carbohydrate kinase activity	molecular_function	0.06792	0.80059	13	4609	128	77980	6	Traes_6DL_41E77A3BA,Traes_2AL_4885854CD,Traes_2DL_B896BF8FB,Traes_3AL_7CC0C8632,Traes_2BL_0ED5DCF4B,Traes_6BL_585BEC5D5	7	Traes_7BS_D206DFBF2,Traes_1AS_68C560D6D,Traes_5DS_6674D49C0,Traes_4DS_C6648E862,Traes_7AS_3DFC2683E,Traes_7DS_560CDB862,Traes_6AL_6378F9D26
GO:0044877	macromolecular complex binding	molecular_function	0.068353	0.80059	109	4609	1541	77980	31	TRAES3BF040600080CFD_g,Traes_2DS_8EA143F67,Traes_6AS_DBE4E3146,Traes_5BL_486D0D865,Traes_7DS_17B21E0D4,Traes_7DL_090D0E08E,Traes_7AL_FDC2E2F77,Traes_5DL_1D036F8B5,Traes_3AS_5E49D47AF,Traes_2AS_28B163E7C,Traes_6DL_D1B5EA05F,Traes_7DL_8D02A2581,Traes_6BL_585BEC5D5,Traes_4AL_3193F9838,Traes_3AS_DD21AD44C,TRAES3BF110700050CFD_g,Traes_7BS_E9AB12665,Traes_6DS_20D189350,TRAES3BF096900180CFD_g,Traes_2DL_…	78	Traes_4BS_5690C215A,Traes_6AL_BB730675A,Traes_6AL_362F82EAD,Traes_2BL_051AAAA05,Traes_1DS_EE357F5D6,Traes_2DL_46DDA4126,Traes_6DL_A07757F7A,Novel10319,Traes_3DL_D82CA7827,Traes_5DS_6674D49C0,Traes_1BL_C25B5DDB4,Traes_5AS_8E999CE94,Novel07693,Traes_7BL_998EC9F74,Traes_4BL_6199EF553,Traes_2BL_FA727026F,Traes_1AL_BB4298457,Traes_1AS_C261D2216,Traes_7AS_110F3413D,Traes_6DL_30F715B53,Traes_7DS_24153A3…
GO:0005026	transforming growth factor beta receptor activity, type II	molecular_function	0.068386	0.80059	2	4609	7	77980	1	Traes_2AS_EE80EF583	1	Traes_7BL_0FABEE965
GO:0005960	glycine cleavage complex	cellular_component	0.06846	0.80059	3	4609	16	77980	0		3	Traes_6DS_B6E53FECE,Traes_6DL_C8292F26F,Traes_6AL_CDC715B50
GO:0050852	T cell receptor signaling pathway	biological_process	0.068776	0.80059	3	4609	16	77980	1	Novel04694	2	Traes_5AL_678EA44B2,Traes_4BS_FDE023114
GO:0015695	organic cation transport	biological_process	0.069479	0.80059	1	4609	1	77980	1	Traes_5DL_0282E7F50	0
GO:0015837	amine transport	biological_process	0.069479	0.80059	1	4609	1	77980	1	Traes_5DL_0282E7F50	0
GO:0034229	ethanolamine transport	biological_process	0.069479	0.80059	1	4609	1	77980	1	Traes_5DL_0282E7F50	0
GO:0005275	amine transmembrane transporter activity	molecular_function	0.069479	0.80059	1	4609	1	77980	1	Traes_5DL_0282E7F50	0
GO:0015101	organic cation transmembrane transporter activity	molecular_function	0.069479	0.80059	1	4609	1	77980	1	Traes_5DL_0282E7F50	0
GO:0015665	alcohol transmembrane transporter activity	molecular_function	0.069479	0.80059	1	4609	1	77980	1	Traes_5DL_0282E7F50	0
GO:0034228	ethanolamine transmembrane transporter activity	molecular_function	0.069479	0.80059	1	4609	1	77980	1	Traes_5DL_0282E7F50	0
GO:0031072	heat shock protein binding	molecular_function	0.070664	0.81022	9	4609	86	77980	0		9	Traes_1BS_5ACFA11B3,Traes_4DL_1233D47E2,Traes_6AS_E5254BC5B,Traes_4AS_93E2E2D19,Traes_7DL_BC3073792,Traes_7BL_44F199ED8,Traes_1DS_C3F67FDFB,Traes_1AS_10A0B5BBF,Traes_7AL_3518CAFAC
GO:0015675	nickel cation transport	biological_process	0.070818	0.81022	3	4609	16	77980	1	Traes_2BL_4288159C3	2	Traes_4AL_B3963A0E7,Traes_4AL_FCF107EEE
GO:0015099	nickel cation transmembrane transporter activity	molecular_function	0.070818	0.81022	3	4609	16	77980	1	Traes_2BL_4288159C3	2	Traes_4AL_B3963A0E7,Traes_4AL_FCF107EEE
GO:0009129	pyrimidine nucleoside monophosphate metabolic process	biological_process	0.072091	0.82088	7	4609	61	77980	6	Traes_7AS_5F16EEFFD,Traes_2DL_3A69DD453,Traes_6DL_A4CE8D26B,Traes_6BL_C433D70A3,Traes_6AL_562AE8B6E,Traes_2BL_6A38C0C23	1	Traes_2BS_9C52B176E
GO:0009130	pyrimidine nucleoside monophosphate biosynthetic process	biological_process	0.072091	0.82088	7	4609	61	77980	6	Traes_2BL_6A38C0C23,Traes_6AL_562AE8B6E,Traes_6BL_C433D70A3,Traes_6DL_A4CE8D26B,Traes_2DL_3A69DD453,Traes_7AS_5F16EEFFD	1	Traes_2BS_9C52B176E
GO:0015291	secondary active transmembrane transporter activity	molecular_function	0.072883	0.82795	45	4609	593	77980	27	Traes_2BL_E5EBE00BB,Traes_4BS_668A7A78A,Traes_1DL_C4C0306FA,Traes_7BS_37AA60A70,TRAES3BF036000050CFD_g,TRAES3BF036000120CFD_g,Traes_7DS_380AC22D6,TRAES3BF019800040CFD_g,TRAES3BF036000060CFD_g,Traes_1DS_387FADABB,Traes_1DS_4D4EBDB6F,Traes_7BS_6A8DBF06C,Traes_2AL_9B14BE32B,Traes_4DS_F8096F2C2,Traes_5DL_27EBF2358,Traes_2AL_3B49FB6D4,Traes_4AL_E7397A416,TRAES3BF036000100CFD_g,Traes_5BL_A2F507F1E,Trae…	18	Traes_6BL_6BC705098,Traes_5BL_4AACBDDAA,TRAES3BF114600200CFD_g,Traes_4AS_53C6E4470,Traes_6BL_5095A49D1,Traes_6BL_8384BADC5,Traes_5DL_F01094904,Traes_4AL_BBCC88533,Traes_2BL_173580E45,Traes_2BS_7093A1D1A,Traes_2BS_E1E541767,Traes_7BS_AE6547AC9,Traes_6BS_27BE3E745,Traes_4DL_BB649EDF9,TRAES3BF111700060CFD_g,Traes_2AL_19C1560D1,Traes_2DS_28CA50371,Novel17921
GO:0016645	oxidoreductase activity, acting on the CH-NH group of donors	molecular_function	0.073115	0.82864	17	4609	193	77980	8	Traes_2AL_3315250C9,TRAES3BF160500030CFD_g,TRAES3BF032000050CFD_g,Traes_3AL_1BC9B0156,TRAES3BF061600050CFD_g,Traes_2DL_488816050,Traes_3DL_FADFAB015,Traes_2BL_2825A3D0F	9	Traes_5DL_5B423AA28,Novel17212,Traes_7DS_CFC7B03D6,Traes_2AS_57C9CAC3C,Traes_2BS_62A407EAB,Traes_1AL_A2DA8A6AE,Traes_1DL_CB562D2D8,Traes_1BL_872B95FED,Traes_2DS_9D4521586
GO:0018580	nitronate monooxygenase activity	molecular_function	0.074012	0.83275	5	4609	38	77980	2	Traes_2DL_3A69DD453,Traes_2BL_6A38C0C23	3	Traes_2AL_0553F7051,Traes_4AL_273FA87E7,Traes_2BL_C7F69725E
GO:0009579	thylakoid	cellular_component	0.07404	0.83275	70	4609	1146	77980	21	Traes_5BL_E092B6259,Novel01062,Traes_7DS_01A3143F5,Traes_2DL_6FCEC8D0D,Traes_6DL_8C4A14CEB,Traes_2BL_A1FC125D1,Traes_4DS_1D6698102,Traes_2BS_E6B0749F7,Traes_3AL_3445B0339,Traes_2BL_459E09695,Traes_5BL_FCB1625F3,Traes_7DS_9E843FE96,Traes_2AL_1CC5CC248,Traes_2AL_D24C65691,Traes_3AS_529205E34,Novel08336,Traes_1BL_5CD8FB94C,Traes_2DL_0556EE4CB,Traes_1AL_0C0DFBE2C,Traes_5BL_E42733524,Traes_2BL_CF3CFE8…	49	Traes_3DS_4EF0DAA39,Traes_6DL_8D2D914D7,Traes_5BL_6E029E99B,Traes_5DL_B45396EC4,Novel03348,Traes_2DS_5814764C5,Traes_4DS_35423C70B,Traes_5BL_4B280E015,Traes_5BL_044AAF401,Traes_2AL_14B62F6C1,Traes_4DS_2941A5643,Traes_5DS_C93A8B915,Traes_7AS_1839BE651,Traes_2AL_0A039E562,Traes_2AS_D26D32A7C,Traes_3AL_84EE0045F,Traes_4BL_536016EDD,Traes_5DL_3BDD70A0F,Traes_5BL_7EDE873F5,Traes_4AL_39D319FBC,Traes_2B…
GO:0044436	thylakoid part	cellular_component	0.07404	0.83275	70	4609	1146	77980	21	Traes_2DL_6FCEC8D0D,Traes_6DL_8C4A14CEB,Traes_2BL_A1FC125D1,Traes_4DS_1D6698102,Traes_2BS_E6B0749F7,Traes_3AL_3445B0339,Traes_2BL_459E09695,Traes_5BL_FCB1625F3,Traes_7DS_9E843FE96,Traes_7DS_01A3143F5,Traes_5BL_E092B6259,Novel01062,Novel08336,Traes_5BL_E42733524,Traes_2BL_CF3CFE8FE,Traes_1BL_5CD8FB94C,Traes_2DL_0556EE4CB,Traes_1AL_0C0DFBE2C,Traes_2AL_1CC5CC248,Traes_2AL_D24C65691,Traes_3AS_529205E…	49	Traes_1AS_F798C735B,Traes_3B_3793EBCBE,Traes_2BL_B614F03D1,Traes_1AL_C42DE440F,Traes_4AL_39D319FBC,Traes_2BL_476B6147F,Traes_5BL_7EDE873F5,Traes_5DL_23458B3EB,Traes_4DS_DCFA35650,Traes_7DS_D4832745D,Traes_4DL_6EBF0647F,Traes_4DL_357EA96FB1,Traes_2AL_264BF03F4,Traes_5DL_C9629897C,Traes_2DS_28E23A3D3,Traes_2DS_5814764C5,Traes_4DS_35423C70B,Traes_5BL_044AAF401,Traes_5BL_4B280E015,Traes_4DS_2941A5643…
GO:0006644	phospholipid metabolic process	biological_process	0.074168	0.83275	48	4609	614	77980	30	Traes_1AL_F18EC96DF,Traes_4BL_6EDBB5BEB,Traes_2DL_CA59383D7,Traes_2BL_01647D965,Novel05677,Traes_5AL_E42DCF414,TRAES3BF026700050CFD_g,Traes_1DL_44FF6293E,Traes_4BS_590ABA25F,Traes_3DS_D3F460A69,Traes_2DL_75CB85812,Traes_6AS_5A2E2A058,Traes_3DL_29859D3EE,Traes_2AS_64994F26C,Traes_7DS_D12C876C5,Traes_1DL_0FB30E20D,Novel04514,Traes_2DS_3F4E4E00D,Traes_7AL_C0D018B9D,Traes_2BS_1F655F5E3,Traes_1AL_2CB1…	18	Traes_6AL_2BA9DA334,Traes_2AL_40505963B,Traes_7DL_E9D7C13BC,TRAES3BF057400030CFD_g,Novel01118,Novel00334,Traes_3AL_392D17B3C,Traes_4DL_54A769EAC,Traes_4BL_09B870E26,Traes_4BL_0A8199503,Traes_3AL_A08E063F0,Traes_7BS_2CAF57700,Traes_4BL_03873D07C,Traes_2BL_54FA866FD,Traes_5AS_F58AC31EE,Traes_7DS_B0D50DF2A,Traes_2BL_68C539313,Traes_5AL_D7EB47D56
GO:0046836	glycolipid transport	biological_process	0.07506	0.83693	4	4609	27	77980	1	Traes_4AL_F3BA3F9FB	3	Traes_6BL_B363FB1EE,Traes_2DL_A2092E8B2,Traes_4BL_FCEA75450
GO:0017089	glycolipid transporter activity	molecular_function	0.07506	0.83693	4	4609	27	77980	1	Traes_4AL_F3BA3F9FB	3	Traes_2DL_A2092E8B2,Traes_4BL_FCEA75450,Traes_6BL_B363FB1EE
GO:0051861	glycolipid binding	molecular_function	0.07506	0.83693	4	4609	27	77980	1	Traes_4AL_F3BA3F9FB	3	Traes_4BL_FCEA75450,Traes_2DL_A2092E8B2,Traes_6BL_B363FB1EE
GO:0046406	magnesium protoporphyrin IX methyltransferase activity	molecular_function	0.076118	0.84677	2	4609	8	77980	0		2	Traes_6DL_AA4F914FF,Traes_4AL_2D1E33772
GO:0008218	bioluminescence	biological_process	0.076837	0.8517	3	4609	16	77980	3	Traes_6BS_AE6B30731,Traes_2BL_22224159C,Traes_2DL_7399173C7	0
GO:0008037	cell recognition	biological_process	0.076914	0.8517	27	4609	301	77980	4	Traes_6BL_A530B5920,TRAES3BF181800020CFD_g,Traes_4DS_B07D4415A,Traes_4AL_C6DDF9820	23	Traes_7DL_23E42FB00,Traes_2AL_F7B2DDD29,Traes_7AL_D47DA2480,Traes_6AL_149A16A84,Novel02875,Traes_2AL_44D9171C8,Traes_3DL_0BA6A3FF4,Traes_2AL_53CDF7BCB1,TRAES3BF032000020CFD_g,Traes_2BL_1452805FE,Traes_1DS_7868656E4,Traes_3AL_14FC597EB,Traes_2DL_1DD4B1069,Traes_7AL_43E61D0AB,Traes_3AL_263E24D86,Traes_2AL_6949EAB31,Traes_2DL_458CEA548,Traes_2AL_23BF15F48,Traes_5DL_91EFA6E79,Traes_2BL_0FD889840,Trae…
GO:0008725	DNA-3-methyladenine glycosylase activity	molecular_function	0.078778	0.86189	3	4609	17	77980	1	Traes_2AL_467C9DDC4	2	Traes_3DL_A162F2A81,TRAES3BF094200090CFD_g
GO:0043733	DNA-3-methylbase glycosylase activity	molecular_function	0.078778	0.86189	3	4609	17	77980	1	Traes_2AL_467C9DDC4	2	TRAES3BF094200090CFD_g,Traes_3DL_A162F2A81
GO:0046486	glycerolipid metabolic process	biological_process	0.07895	0.86189	44	4609	560	77980	29	Traes_2DL_CA59383D7,Traes_2BL_01647D965,Traes_1AL_F18EC96DF,TRAES3BF060500350CFD_g,Novel05677,Traes_5AL_E42DCF414,Traes_3DS_D3F460A69,Traes_1DL_44FF6293E,Traes_4BS_590ABA25F,Traes_6AS_5A2E2A058,Traes_3DL_29859D3EE,TRAES3BF061300010CFD_g,Traes_1DL_0FB30E20D,Traes_2AS_64994F26C,Traes_2DS_3F4E4E00D,Novel04514,Traes_1AL_30C4B017F,Traes_2AL_9B14BE32B,Traes_2BL_35F5052E2,Traes_6DL_70288AD38,Traes_7AL_C…	15	TRAES3BF057400030CFD_g,Traes_2AL_40505963B,Traes_6AL_2BA9DA334,Traes_7DL_E9D7C13BC,Novel00334,Novel01118,Traes_3AL_392D17B3C,Traes_3AL_A08E063F0,Traes_4BL_09B870E26,Traes_2BL_54FA866FD,Traes_5AS_F58AC31EE,Traes_4BL_03873D07C,Traes_6DS_86273F96F,Traes_2BL_68C539313,Traes_5AL_D7EB47D56
GO:0006458	'de novo' protein folding	biological_process	0.079083	0.86189	9	4609	81	77980	2	Traes_6BS_24EE22D04,Traes_5DL_E83F92234	7	Traes_4AL_B128F1907,Traes_5AS_23EA62AFA,Traes_7AS_C581BE57E,Traes_4BS_176348978,TRAES3BF050100010CFD_g,Traes_4DS_5C2095EE7,Traes_5BL_71A26111C
GO:0051084	'de novo' posttranslational protein folding	biological_process	0.079083	0.86189	9	4609	81	77980	2	Traes_6BS_24EE22D04,Traes_5DL_E83F92234	7	Traes_5AS_23EA62AFA,Traes_4AL_B128F1907,TRAES3BF050100010CFD_g,Traes_4BS_176348978,Traes_7AS_C581BE57E,Traes_4DS_5C2095EE7,Traes_5BL_71A26111C
GO:0051085	chaperone mediated protein folding requiring cofactor	biological_process	0.079083	0.86189	9	4609	81	77980	2	Traes_5DL_E83F92234,Traes_6BS_24EE22D04	7	Traes_5BL_71A26111C,Traes_4DS_5C2095EE7,Traes_7AS_C581BE57E,TRAES3BF050100010CFD_g,Traes_4BS_176348978,Traes_5AS_23EA62AFA,Traes_4AL_B128F1907
GO:0061077	chaperone-mediated protein folding	biological_process	0.079083	0.86189	9	4609	81	77980	2	Traes_5DL_E83F92234,Traes_6BS_24EE22D04	7	Traes_5BL_71A26111C,Traes_4DS_5C2095EE7,Traes_7AS_C581BE57E,TRAES3BF050100010CFD_g,Traes_4BS_176348978,Traes_5AS_23EA62AFA,Traes_4AL_B128F1907
GO:0042440	pigment metabolic process	biological_process	0.079455	0.86398	70	4609	926	77980	28	Traes_1DL_09806EAD5,Novel05939,Traes_6BS_7E02A04C4,Traes_6AS_72E47604B,TRAES3BF111700040CFD_g,Traes_5BL_6CC10C135,Traes_4AL_F2093E4D3,Traes_3DS_BB402655B,Traes_2BL_1395C82D5,Traes_4DL_EDC45A21F,Traes_6AS_67FD620BE,Traes_5BL_E568C8D6F,Traes_5DL_E83F92234,Traes_3AL_EB28DB33C,Traes_3AS_AC1FF5A12,Traes_2DL_488816050,Traes_2AL_2F9F6DB1A,Traes_2BL_2825A3D0F,Traes_2AL_9C8ACA6B9,Traes_2AL_3315250C9,Traes…	42	Traes_1DL_30F34E129,Traes_7BS_873511EFA,Traes_1BS_3761C242C,Novel07043,Traes_1AL_5C8689E82,Traes_5BL_ACB7F4365,Traes_5BL_2994AAF19,Traes_1BL_A1A6E39BD,Traes_1BS_ABD495014,Traes_5AL_7E134CAB9,Traes_1AL_A37AB3144,Traes_1AS_AEED1F1D7,Traes_4AS_365CB9111,Traes_1DL_76EEDEA29,Traes_6DL_AA4F914FF,Traes_1AS_901DE7BD0,Traes_4DL_49B328F1F,Traes_2BS_DEC12328A,Traes_4BL_74AFCFF05,Traes_5AL_CE646C4CA,Traes_4A…
GO:0050790	regulation of catalytic activity	biological_process	0.079897	0.86684	26	4609	319	77980	15	Traes_6DL_70039DA8C,Traes_7AS_BD45B6DF6,Traes_5AL_857A0C6DE,Traes_6DL_4DEEDF72D,Traes_2DS_3663CF5CF,Novel17957,Traes_1BL_A2A76A427,Novel10737,Traes_6AL_BB536BB82,Novel17175,Traes_5BL_B58E08F2F,TRAES3BF098900070CFD_g,Traes_5BL_F04718899,Traes_3AL_0E45676B4,Novel09409	11	Traes_5AS_FECFF9702,Traes_2DL_3E5F7A490,Traes_3AS_1B93CF819,TRAES3BF035300140CFD_g,Traes_2BL_18F5DFBF1,Traes_7DL_DE462CCB4,Traes_2DL_E793A6FA8,Traes_3AS_F35A01B78,Traes_2BL_2C28188FF,Traes_2AL_47236A6AC,Traes_7DS_794AEF142
GO:0004312	fatty acid synthase activity	molecular_function	0.081157	0.86935	15	4609	161	77980	7	Traes_4BL_BC34849FB,TRAES3BF061500090CFD_g,Traes_6DL_3447CB76A,Traes_4DL_CBBA40A58,Traes_6AL_569E20972,Traes_4AS_E1B651375,Traes_4AL_FDBF6AA87	8	Traes_2DS_8827E95F0,Traes_2DS_B9D014DE1,Traes_2DL_BC7F606B9,Traes_7AS_48E294724,Traes_2AL_3E4F9254A,Traes_2BS_4AC3D17E8,Traes_2AL_ED4D3BEC1,Traes_2BL_07EC87598
GO:0002253	activation of immune response	biological_process	0.081209	0.86935	3	4609	17	77980	1	Novel04694	2	Traes_5AL_678EA44B2,Traes_4BS_FDE023114
GO:0002429	immune response-activating cell surface receptor signaling pathway	biological_process	0.081209	0.86935	3	4609	17	77980	1	Novel04694	2	Traes_4BS_FDE023114,Traes_5AL_678EA44B2
GO:0002757	immune response-activating signal transduction	biological_process	0.081209	0.86935	3	4609	17	77980	1	Novel04694	2	Traes_5AL_678EA44B2,Traes_4BS_FDE023114
GO:0002768	immune response-regulating cell surface receptor signaling pathway	biological_process	0.081209	0.86935	3	4609	17	77980	1	Novel04694	2	Traes_5AL_678EA44B2,Traes_4BS_FDE023114
GO:0050851	antigen receptor-mediated signaling pathway	biological_process	0.081209	0.86935	3	4609	17	77980	1	Novel04694	2	Traes_5AL_678EA44B2,Traes_4BS_FDE023114
GO:0042254	ribosome biogenesis	biological_process	0.081765	0.87336	36	4609	458	77980	17	Traes_7DL_A95A11A9C,Novel08341,Traes_1DL_CD211C1E2,Novel09755,Traes_4DL_9A51D1EB2,Novel02370,Traes_6DS_905702C89,Traes_3AS_DD21AD44C,Traes_1DL_82E126A2A,TRAES3BF118700040CFD_g,Traes_4DS_F4A320B41,Novel08336,Traes_1BL_22EDF8650,Traes_6AS_73BB49D01,Novel09331,Traes_1AL_00E379EFF,Traes_1DL_B70F2C775	19	Traes_2BS_0D1935045,Traes_5BS_2C2072466,TRAES3BF171700040CFD_g,Traes_1BL_E9A5CDC40,Traes_5DL_3098148D3,Traes_5BS_409B24307,Traes_2AS_B78968A63,Traes_5BS_31F189259,Traes_5DS_286CDF1FE1,TRAES3BF028000060CFD_g,Novel00021,Traes_5DS_7FD4F7284,Traes_6DL_36529FEF2,Traes_5DS_3186C8F7D,Traes_6AS_230E627FE,Traes_1BL_6FD27DB24,Traes_5AS_6F72B9C96,Traes_1BL_804FC5C57,Traes_6BL_5ACBB86F4
GO:0018958	phenol-containing compound metabolic process	biological_process	0.082579	0.88011	3	4609	17	77980	1	Traes_5BL_E568C8D6F	2	Traes_1AL_A37AB3144,Novel06488
GO:0046906	tetrapyrrole binding	molecular_function	0.083855	0.88988	155	4609	2433	77980	49	Novel10963,Traes_2BL_43261FCED,Novel00529,Novel10458,Traes_3DS_B88C2F1AC,Traes_3DS_363E689D6,Traes_7BL_AE498A8D8,Traes_3DS_E1D275C81,Traes_7BL_FF48B06EB,Traes_1AL_429B0B989,Novel00527,TRAES3BF045500170CFD_g,TRAES3BF008400020CFD_g,Traes_2DL_59D2939D1,Traes_3B_6221A012E,Traes_1DS_92D0315C6,Traes_2BL_A25152F2A,TRAES3BF006600010CFD_g,Traes_3DS_D28CE63A8,TRAES3BF008400030CFD_g,Traes_7AL_DE79AE0D6,Trae…	106	Traes_2DL_CAE4AEC4D,Traes_2AL_520618712,Traes_7AS_7232546E1,Traes_7DS_F5B0CE6B8,Traes_2AS_E86358445,Traes_1BL_6C39CF535,Traes_2BL_8CD42B820,Traes_5AL_5FAD186CB,Traes_4AL_37B6568C5,Traes_4DL_E3A58D0A5,Novel00324,Traes_1AL_762DB7548,Traes_4BL_C43A8DD0D,TRAES3BF279500010CFD_g,Traes_3AS_A621195BE,Traes_7DL_A1EFFD36B,Traes_2AS_CAC40C0D8,Traes_7DL_0594B66DA,Traes_4AS_E4D61C2E6,Traes_2BS_8F766B5E9,Traes…
GO:0009678	hydrogen-translocating pyrophosphatase activity	molecular_function	0.084104	0.88988	4	4609	26	77980	3	Traes_2BL_A34360A6C,Traes_1DL_1F003CA3A,Traes_7AS_0EA301557	1	Traes_7BL_FD4254327
GO:1903509	liposaccharide metabolic process	biological_process	0.084207	0.88988	82	4609	1104	77980	49	Traes_2AS_64994F26C,Traes_1DL_A332C35A8,Traes_2AS_6345FCE27,Traes_1DL_0FB30E20D,Traes_1DL_2CFF8C1F6,Traes_1DL_E331E6071,Traes_1BL_AC5FE4599,Traes_2DL_C5A0BDC60,Traes_2DS_3F4E4E00D,Traes_1BL_2DE020CC0,Traes_7DS_2565207CB,Traes_2BS_1F655F5E3,Traes_2AS_88441E683,Traes_4DS_70BB7099D,Traes_7AL_8A07184BC,Traes_3DS_F0A479C5F,Traes_3AL_9221B79A1,Traes_1AL_F18EC96DF,Traes_5BS_ECB15B15A,Traes_2BL_01647D965…	33	Traes_2BS_87FFE89A3,Traes_4BL_03873D07C,Traes_4DS_DBAA2CC451,Traes_4DS_63F7CF3CE,Traes_2BL_68C539313,Traes_7DS_B0D50DF2A,Traes_5AL_85763B6EB,Traes_5BL_A20F4C525,Traes_1AL_05881352A,Traes_5AL_D7EB47D56,Traes_6AS_AF8F7FABF,TRAES3BF057400030CFD_g,Traes_3AS_0362B6EA8,Traes_7AL_81A545A54,Traes_7BL_992E1F443,Traes_4BL_09B870E26,Traes_6BL_B19331453,Traes_2DS_153405778,Traes_3AL_A08E063F0,Traes_4DL_7BB4E…
GO:0019239	deaminase activity	molecular_function	0.084233	0.88988	6	4609	48	77980	6	Traes_2AS_37D2F45AF,Traes_2DS_6E504ACA9,Traes_1AL_BA83A9010,Traes_2AS_1ECC1BEDE,Traes_2DS_9920CC85C,TRAES3BF111700040CFD_g	0
GO:0044767	single-organism developmental process	biological_process	0.085255	0.89871	68	4609	922	77980	44	Traes_7AS_3F89B0516,Traes_3AL_D99C70317,Traes_7AS_B8B7D3BF9,Traes_1BL_46DCF8472,Traes_5DS_011851EE7,Traes_7DS_5BDB31EE6,Traes_5BL_CFDD87D18,Traes_4BS_B386725C0,Novel02084,Traes_4DS_BE0C2FDDF,Traes_5BL_281A4A114,Traes_6AL_2063C3615,Traes_2AL_D0C3751FD,Novel08964,Novel07455,Traes_2BS_FF5A68083,Novel05649,TRAES3BF025700030CFD_g,Traes_7BL_AE498A8D8,Traes_5BL_1187EA2151,Traes_4AL_E47637735,Traes_7DL_2…	24	Traes_7AS_9A759DD28,Traes_4BL_7DA2E017F,TRAES3BF264600050CFD_g,Traes_4BS_7C4CA591A,Traes_1AS_97CE311BA,Traes_5AL_9BB8F318F,Traes_5BL_46DD9A9FB,Traes_5BS_409B24307,Traes_7AS_35615909F,TRAES3BF020100090CFD_g,Traes_5DL_EF1C26105,Traes_4DS_BEC810C3D,Traes_2AL_CA75501A81,Traes_2DL_BD9A8D711,Traes_7BS_BEA71AF3F,Novel00675,Novel14300,Novel07755,Traes_5AL_922FDD124,Traes_4AL_45EC959541,Traes_1BS_3761C242…
GO:0006465	signal peptide processing	biological_process	0.085788	0.9004	7	4609	61	77980	3	Traes_2DS_950360FF7,Novel13621,Traes_3DS_5CB226A77	4	Traes_1DL_984DBD9C3,Novel12629,Traes_5DL_C10A6C491,Traes_7DS_C44D1BDB7
GO:0005787	signal peptidase complex	cellular_component	0.085788	0.9004	7	4609	61	77980	3	Traes_3DS_5CB226A77,Novel13621,Traes_2DS_950360FF7	4	Traes_7DS_C44D1BDB7,Novel12629,Traes_5DL_C10A6C491,Traes_1DL_984DBD9C3
GO:0042493	response to drug	biological_process	0.086936	0.91047	23	4609	293	77980	16	Novel06709,Traes_7BS_37AA60A70,TRAES3BF036000050CFD_g,TRAES3BF036000120CFD_g,TRAES3BF036000100CFD_g,Traes_7AS_F5EA3D498,Traes_5AL_9697E163B,Traes_7BS_6A8DBF06C,Traes_4AL_E7397A416,Traes_6AL_D6553A9CA,Traes_5DL_27EBF2358,Traes_4DS_F8096F2C2,TRAES3BF036000060CFD_g,Traes_7DS_380AC22D6,Traes_1DS_4D4EBDB6F,Traes_1DS_387FADABB	7	Traes_4AL_BBCC88533,Traes_7DS_CFC7B03D6,Traes_2BL_173580E45,Traes_2AL_19C1560D1,Traes_7BS_AE6547AC9,Novel17921,Traes_2BS_7093A1D1A
GO:0003864	3-methyl-2-oxobutanoate hydroxymethyltransferase activity	molecular_function	0.087384	0.91318	2	4609	9	77980	0		2	Traes_1DL_D72184AD9,Traes_3DL_F1DB969A8
GO:0016832	aldehyde-lyase activity	molecular_function	0.088958	0.92762	7	4609	71	77980	6	Traes_7BS_79CA0E99D,Traes_7BL_8F226AC0C,Traes_7AS_E14E2CD4B,Traes_7AL_A1F318992,Traes_7BS_E9AB12665,Traes_7DS_A60E1357C	1	Traes_4BS_D12DBE6D3
GO:0005024	transforming growth factor beta-activated receptor activity	molecular_function	0.089232	0.92847	2	4609	8	77980	1	Traes_2AS_EE80EF583	1	Traes_7BL_0FABEE965
GO:0050664	oxidoreductase activity, acting on NAD(P)H, oxygen as acceptor	molecular_function	0.089994	0.93156	4	4609	28	77980	0		4	Traes_3DL_13AAFCE3D,Traes_3AL_F201EE65D,TRAES3BF007600010CFD_g,Traes_6AS_DE7524DF1
GO:0006855	drug transmembrane transport	biological_process	0.090107	0.93156	22	4609	281	77980	16	Traes_5AL_9697E163B,Traes_7AS_F5EA3D498,TRAES3BF036000100CFD_g,TRAES3BF036000120CFD_g,TRAES3BF036000050CFD_g,Traes_7BS_37AA60A70,Novel06709,Traes_1DS_387FADABB,Traes_1DS_4D4EBDB6F,Traes_7DS_380AC22D6,TRAES3BF036000060CFD_g,Traes_6AL_D6553A9CA,Traes_5DL_27EBF2358,Traes_4DS_F8096F2C2,Traes_4AL_E7397A416,Traes_7BS_6A8DBF06C	6	Traes_2BL_173580E45,Traes_2AL_19C1560D1,Traes_4AL_BBCC88533,Traes_2BS_7093A1D1A,Novel17921,Traes_7BS_AE6547AC9
GO:0015893	drug transport	biological_process	0.090107	0.93156	22	4609	281	77980	16	Traes_4DS_F8096F2C2,Traes_5DL_27EBF2358,Traes_6AL_D6553A9CA,Traes_4AL_E7397A416,Traes_7BS_6A8DBF06C,Traes_1DS_387FADABB,Traes_1DS_4D4EBDB6F,Traes_7DS_380AC22D6,TRAES3BF036000060CFD_g,TRAES3BF036000120CFD_g,TRAES3BF036000050CFD_g,Traes_7BS_37AA60A70,Novel06709,Traes_5AL_9697E163B,Traes_7AS_F5EA3D498,TRAES3BF036000100CFD_g	6	Novel17921,Traes_7BS_AE6547AC9,Traes_2BS_7093A1D1A,Traes_2AL_19C1560D1,Traes_2BL_173580E45,Traes_4AL_BBCC88533
GO:0015103	inorganic anion transmembrane transporter activity	molecular_function	0.090537	0.93387	13	4609	136	77980	5	Traes_2BL_01647D965,Traes_1DL_7CD81B7C1,Traes_1AL_BE4FF7D92,Traes_1BL_019A334D8,Traes_5BL_A2F507F1E	8	Traes_2AL_B8FF3EDD9,TRAES3BF132100020CFD_g,Traes_4BL_A9FAA75A9,Traes_7AL_34D47090A,Traes_3DL_8B572DD71,Traes_4AS_8944253DC,Traes_4DL_58C874E07,Traes_4DL_5612CF456
GO:0016746	transferase activity, transferring acyl groups	molecular_function	0.090833	0.93387	99	4609	1434	77980	59	Traes_6AL_3477B969D,Traes_4BS_844C35B49,Traes_4AL_92A7B1118,Traes_2AL_BE5540B1E,TRAES3BF026700050CFD_g,Novel07135,Traes_2DS_43C0C8BBD,Traes_4AL_FDBF6AA87,Traes_6DS_E34FC6279,Novel01762,Novel05153,Traes_6AS_1DAD86BDD,Traes_4DL_CBBA40A58,Traes_6AL_D8A91F983,Novel13508,Traes_4BS_590ABA25F,Traes_5AL_D57725ABD,Traes_4BL_BC34849FB,Traes_7AL_78EC96ECB,Traes_5BL_DECE49DFC,Traes_7AS_25F9FEF52,Traes_1DS_FD…	40	Traes_2DS_B9D014DE1,Traes_4AL_760B62367,Traes_2AL_68F3EFE25,Traes_2DL_BC7F606B9,Traes_2BL_47B0E1A1A,Traes_4BL_09B870E26,Traes_2AL_4314A430B,Traes_2DL_502A50864,Traes_7DS_5969C1C34,Traes_7DS_0F7D18E5D,Traes_2BL_07EC87598,Traes_2DL_01CACA64F,TRAES3BF077100010CFD_g,TRAES3BF076000010CFD_g,Traes_5BL_6240DE6BA,Traes_7DL_2C9925B25,Traes_4AL_19DB79A91,Traes_7AS_48E294724,Traes_4DL_B306ACDD5,Traes_6DS_862…
GO:0006520	cellular amino acid metabolic process	biological_process	0.090963	0.93387	119	4609	1705	77980	62	Traes_2AL_44855EDCA,Traes_5BS_E431D5D9D,Novel00875,Traes_6AL_6D310D2B0,Traes_3AS_51DE1D50C,Traes_2DL_3A69DD453,Traes_6DL_9D98387E7,Traes_5DS_1BD5492E6,Traes_2DL_342FDBCBD,Traes_1AL_2CB1F6DC2,Traes_2BL_9CDEB96B1,Traes_7AS_A93890FE4,Traes_6DL_B78A92435,Novel13713,Novel00810,Traes_7BS_00381B7AE,Traes_6DS_6115C576B,TRAES3BF032000050CFD_g,Traes_5DL_299466B1F,Novel14226,Traes_6BL_3430205E8,Traes_4BS_A7…	57	Traes_4BS_A8F01CCC5,Traes_6AL_CDC715B50,Traes_2DL_D9637AC56,Traes_5AS_F58AC31EE,Traes_1AL_1E7404054,Traes_2BL_54FA866FD,Traes_2DL_62DA30872,Traes_3AL_81E83DE91,Traes_2AS_7D65E81D0,Traes_4BL_C9595C3D8,Traes_2BS_62A407EAB,Traes_4DL_38D0D149A,Traes_1AS_AEED1F1D7,Traes_4BL_52F044A40,Traes_2AS_57C9CAC3C,Traes_1AS_B716E0B0E,Traes_2BL_AB3E5E825,Traes_4AL_4690A5BB7,Traes_2DL_D814281E8,Traes_2AL_2E2DFB904…
GO:0043549	regulation of kinase activity	biological_process	0.092209	0.93387	5	4609	39	77980	0		5	Traes_2BL_18F5DFBF1,Traes_2AL_47236A6AC,Traes_2DL_3E5F7A490,Traes_2BL_2C28188FF,Traes_2DL_E793A6FA8
GO:0045859	regulation of protein kinase activity	biological_process	0.092209	0.93387	5	4609	39	77980	0		5	Traes_2BL_18F5DFBF1,Traes_2AL_47236A6AC,Traes_2DL_3E5F7A490,Traes_2BL_2C28188FF,Traes_2DL_E793A6FA8
GO:0004470	malic enzyme activity	molecular_function	0.092219	0.93387	6	4609	52	77980	6	Traes_2BL_2825A3D0F,Novel11978,Traes_2DL_488816050,Traes_3DL_6DE7463D7,Traes_2AL_3315250C9,TRAES3BF066900080CFD_g	0
GO:0004471	malate dehydrogenase (decarboxylating) (NAD+) activity	molecular_function	0.092219	0.93387	6	4609	52	77980	6	Traes_2AL_3315250C9,TRAES3BF066900080CFD_g,Novel11978,Traes_2BL_2825A3D0F,Traes_3DL_6DE7463D7,Traes_2DL_488816050	0
GO:0009085	lysine biosynthetic process	biological_process	0.092395	0.93387	8	4609	77	77980	3	Traes_6DL_B78A92435,Traes_6BL_3430205E8,Traes_6AL_6D310D2B0	5	Traes_1AS_AEED1F1D7,Traes_1BS_ABD495014,Traes_5AS_0E5AB93FB,Traes_1DS_B73475505,Traes_4BS_A8F01CCC5
GO:0009089	lysine biosynthetic process via diaminopimelate	biological_process	0.092395	0.93387	8	4609	77	77980	3	Traes_6DL_B78A92435,Traes_6BL_3430205E8,Traes_6AL_6D310D2B0	5	Traes_1AS_AEED1F1D7,Traes_1BS_ABD495014,Traes_5AS_0E5AB93FB,Traes_1DS_B73475505,Traes_4BS_A8F01CCC5
GO:0046451	diaminopimelate metabolic process	biological_process	0.092395	0.93387	8	4609	77	77980	3	Traes_6DL_B78A92435,Traes_6BL_3430205E8,Traes_6AL_6D310D2B0	5	Traes_1AS_AEED1F1D7,Traes_1BS_ABD495014,Traes_5AS_0E5AB93FB,Traes_4BS_A8F01CCC5,Traes_1DS_B73475505
GO:0006650	glycerophospholipid metabolic process	biological_process	0.092619	0.93387	40	4609	511	77980	26	Traes_3DL_29859D3EE,Traes_6AS_5A2E2A058,Traes_3DS_D3F460A69,Traes_4BS_590ABA25F,Traes_1DL_44FF6293E,Traes_5AL_E42DCF414,Novel05677,Traes_2BL_01647D965,Traes_2DL_CA59383D7,Traes_1AL_F18EC96DF,Traes_3AL_9221B79A1,Traes_6BS_21E4C03A3,TRAES3BF116200400CFD_g,Traes_1DS_9C1960402,Traes_4DS_70BB7099D,Traes_6DL_70288AD38,Traes_2BL_35F5052E2,Traes_2AL_9B14BE32B,Traes_1AL_30C4B017F,Traes_1AL_2CB1F6DC2,Traes…	14	Traes_3AL_A08E063F0,Traes_4BL_09B870E26,Traes_3AL_392D17B3C,Novel00334,Novel01118,Traes_7DL_E9D7C13BC,Traes_2AL_40505963B,Traes_6AL_2BA9DA334,TRAES3BF057400030CFD_g,Traes_5AL_D7EB47D56,Traes_2BL_68C539313,Traes_5AS_F58AC31EE,Traes_2BL_54FA866FD,Traes_4BL_03873D07C
GO:0006631	fatty acid metabolic process	biological_process	0.092902	0.93387	47	4609	627	77980	26	Traes_6DS_D41FE990E,Traes_1BL_A2A76A427,Traes_4BL_BC34849FB,Traes_1AL_9D3A2CA99,Traes_4DL_4DC86DBED,Traes_6DL_3447CB76A,Traes_1DL_9079F93AE,Traes_4AS_E1B651375,Traes_1DL_B466DF47A,Traes_6AL_569E20972,Traes_2DL_488816050,Traes_7DS_A60E1357C,Traes_2BL_2825A3D0F,Traes_6BS_7E02A04C4,TRAES3BF061500090CFD_g,Traes_4DL_CBBA40A58,Traes_4BS_913A67B0E,Traes_1AL_429AA3929,Traes_4AL_FDBF6AA87,Traes_4AL_96EF1A…	21	Traes_2AL_ED4D3BEC1,Traes_2BS_4AC3D17E8,Traes_1AS_901DE7BD0,TRAES3BF005700010CFD_g,Traes_2DS_8827E95F0,Traes_7AS_48E294724,Traes_1AL_B331E8B19,Traes_2AL_3E4F9254A,Traes_5BS_4CC4F38C6,Traes_5DL_CADFEAFEF,Traes_4AL_D5CB9E356,Traes_4BL_74AFCFF05,Traes_2BL_07EC87598,Traes_3DL_E3B38D142,Traes_6AL_64A7E528C,Traes_7BS_873511EFA,Traes_1AS_522839777,Traes_2DS_B9D014DE1,Traes_2DL_BC7F606B9,Traes_1DS_B29100…
GO:0072519	parasitism	biological_process	0.092921	0.93387	2	4609	8	77980	1	Traes_6DS_20D189350	1	Traes_7AS_0F0291904
GO:0022613	ribonucleoprotein complex biogenesis	biological_process	0.093039	0.93387	38	4609	492	77980	17	Novel09755,Traes_4DL_9A51D1EB2,Novel02370,Traes_7DL_A95A11A9C,Novel08341,Traes_1DL_CD211C1E2,Traes_1DL_82E126A2A,TRAES3BF118700040CFD_g,Traes_6DS_905702C89,Traes_3AS_DD21AD44C,Traes_1BL_22EDF8650,Traes_6AS_73BB49D01,Traes_4DS_F4A320B41,Novel08336,Traes_1AL_00E379EFF,Traes_1DL_B70F2C775,Novel09331	21	Traes_3B_9F56F8D79,Traes_5BS_2C2072466,TRAES3BF171700040CFD_g,Traes_1BL_E9A5CDC40,Traes_2BS_0D1935045,Traes_5BS_409B24307,Traes_2AS_B78968A63,Traes_5BS_31F189259,Traes_5DL_3098148D3,Traes_5DS_7FD4F7284,Novel00021,Traes_6DL_36529FEF2,Traes_5DS_3186C8F7D,Traes_6AS_230E627FE,Traes_5DS_286CDF1FE1,TRAES3BF028000060CFD_g,Traes_1AS_7F350F271,Traes_6BL_5ACBB86F4,Traes_1BL_6FD27DB24,Traes_1BL_804FC5C57,Tr…
GO:1901681	sulfur compound binding	molecular_function	0.093346	0.93501	16	4609	180	77980	10	Traes_5DL_A352668BD,Novel15809,Traes_7DS_3A44BE7A3,Traes_5BL_DECE49DFC,Traes_5DL_432CC0CB0,Traes_4BS_F66ADAFF1,Traes_2AL_D0C3751FD,Traes_7AS_15546E52B,Novel11359,Traes_5BL_BCA9D4B2F	6	Novel05161,Traes_6DL_362AC234C,Traes_2AS_F485758C1,Traes_7DS_42F8FD2BD,Traes_3DS_9C313E1BB,Traes_2BL_D195BD715
GO:0016884	carbon-nitrogen ligase activity, with glutamine as amido-N-donor	molecular_function	0.095123	0.94947	12	4609	131	77980	8	Traes_5BL_7E69810D5,Traes_4AS_C19AB3A1A,Traes_3AS_51DE1D50C,Traes_5BL_51AB2EDF1,Traes_4DL_A369CA2B0,Traes_5AL_4210A8A6E,Traes_3AL_C54BA55C5,Traes_5DL_70E5AA8DF	4	Traes_2DS_72F7DC581,Traes_1BL_6401A85E7,Traes_4BS_CAB49F977,Traes_1AL_D6A532C66
GO:0005758	mitochondrial intermembrane space	cellular_component	0.095774	0.94947	3	4609	19	77980	1	Traes_2BS_7C1819D12	2	Traes_1DL_14CCD1497,Traes_1AL_7C91EF27D
GO:0031970	organelle envelope lumen	cellular_component	0.095774	0.94947	3	4609	19	77980	1	Traes_2BS_7C1819D12	2	Traes_1AL_7C91EF27D,Traes_1DL_14CCD1497
GO:0016530	metallochaperone activity	molecular_function	0.095774	0.94947	3	4609	19	77980	1	Traes_2BS_7C1819D12	2	Traes_1AL_7C91EF27D,Traes_1DL_14CCD1497
GO:0016531	copper chaperone activity	molecular_function	0.095774	0.94947	3	4609	19	77980	1	Traes_2BS_7C1819D12	2	Traes_1AL_7C91EF27D,Traes_1DL_14CCD1497
GO:0016702	oxidoreductase activity, acting on single donors with incorporation of molecular oxygen, incorporation of two atoms of oxygen	molecular_function	0.09597	0.94947	15	4609	181	77980	10	Traes_4BS_83AF90FC5,Traes_7DS_4EB9095AA,Novel14226,Traes_4BS_994BC287F,Traes_4DS_E39A952AD,Traes_5BL_304FAFA26,Traes_2DL_870C5A674,Traes_4DS_7868A8C2E,Traes_7AS_A93890FE4,Traes_7DS_E4A098B12	5	Traes_4BL_EE67C6282,Traes_2DL_01CACA64F,Traes_4BL_C4C4076B7,Traes_5AL_D7EB47D56,Traes_5DS_A281EFAB4
GO:0034755	iron ion transmembrane transport	biological_process	0.096268	0.95047	3	4609	18	77980	0		3	Traes_4DL_D938DE72D,Traes_4AS_BD329DB4B,Traes_4BL_379252EE1
GO:0051726	regulation of cell cycle	biological_process	0.096913	0.95185	14	4609	156	77980	5	TRAES3BF065800020CFD_g,Novel00448,Novel14423,Traes_3DL_3E215D878,Traes_6AS_39669EAFD	9	Traes_1AS_D591D0535,Traes_2DL_3E5F7A490,Traes_2AL_47236A6AC,Traes_4AS_0C71E39B4,Traes_7BS_2CAF57700,Traes_2BL_2C28188FF,Traes_7DS_B0D50DF2A,Traes_2DL_E793A6FA8,Traes_2BL_18F5DFBF1
GO:0016841	ammonia-lyase activity	molecular_function	0.097123	0.95185	9	4609	91	77980	1	Traes_2AS_7B612C346	8	Traes_6DL_1AEA7B869,Traes_2BS_94C42CB70,Traes_2BL_13D5272D7,Traes_6DL_04CD7E82C,Traes_2DS_FCCFA0BE1,Traes_2DS_28CA50371,Traes_2DL_8C21AAAEF,Traes_4AL_892C47ED5
GO:0030173	integral component of Golgi membrane	cellular_component	0.09758	0.95185	5	4609	43	77980	3	Novel09229,Novel03554,Traes_3AS_DD21AD44C	2	Traes_2AL_236251E71,Traes_2DL_BD9A8D711
GO:0031228	intrinsic component of Golgi membrane	cellular_component	0.09758	0.95185	5	4609	43	77980	3	Novel03554,Traes_3AS_DD21AD44C,Novel09229	2	Traes_2AL_236251E71,Traes_2DL_BD9A8D711
GO:0004655	porphobilinogen synthase activity	molecular_function	0.097762	0.95185	3	4609	18	77980	1	Novel15061	2	Traes_6DS_5CD55B199,Traes_6BS_0726A0A88
GO:0065004	protein-DNA complex assembly	biological_process	0.097787	0.95185	14	4609	158	77980	5	Traes_2AL_7D28234D0,Traes_3AL_75B505500,Novel09390,Traes_5BL_F3018E8CA,Traes_5AL_9BC38814C	9	TRAES3BF033800030CFD_g,Traes_5DL_E743F60DF,Traes_5BL_A8B4F5EC6,Traes_5DL_AB1CA60FD,Traes_5BL_2C797FB98,Novel02667,Traes_5BL_BC17E1F6F,Traes_4AS_73658DB91,Traes_4DL_F512146B2
GO:0071824	protein-DNA complex subunit organization	biological_process	0.097787	0.95185	14	4609	158	77980	5	Traes_3AL_75B505500,Traes_2AL_7D28234D0,Novel09390,Traes_5AL_9BC38814C,Traes_5BL_F3018E8CA	9	Traes_5BL_A8B4F5EC6,Traes_5BL_2C797FB98,Traes_5DL_AB1CA60FD,Traes_5DL_E743F60DF,TRAES3BF033800030CFD_g,Traes_5BL_BC17E1F6F,Traes_4DL_F512146B2,Traes_4AS_73658DB91,Novel02667
GO:0045017	glycerolipid biosynthetic process	biological_process	0.099884	0.9703	22	4609	263	77980	11	TRAES3BF061300010CFD_g,Traes_1DS_9C1960402,Traes_3AL_9221B79A1,TRAES3BF016700070CFD_g,Traes_1DL_44FF6293E,Traes_1AL_2CB1F6DC2,Traes_1AL_30C4B017F,TRAES3BF060500350CFD_g,Traes_1AL_F18EC96DF,Traes_1DL_0FB30E20D,Traes_2BL_01647D965	11	Traes_5AL_D7EB47D56,Traes_3AL_A08E063F0,Traes_6DS_86273F96F,Traes_2BL_68C539313,Traes_4BL_03873D07C,Traes_2BL_54FA866FD,Traes_5AS_F58AC31EE,Traes_2AL_40505963B,Traes_7DL_E9D7C13BC,Traes_6AL_2BA9DA334,TRAES3BF057400030CFD_g
GO:0008374	O-acyltransferase activity	molecular_function	0.10018	0.97125	15	4609	168	77980	7	TRAES3BF060500350CFD_g,TRAES3BF061300010CFD_g,Traes_5AL_E42DCF414,Novel04719,TRAES3BF016700070CFD_g,Novel13508,Traes_4BS_590ABA25F	8	Traes_1AL_A47B8A0A3,Traes_4BL_09B870E26,Novel01118,Traes_4AS_AA3629BB5,Novel12759,Traes_6DS_86273F96F,Traes_4BL_C9595C3D8,TRAES3BF079300010CFD_g
GO:0050776	regulation of immune response	biological_process	0.10038	0.97125	4	4609	29	77980	1	Novel04694	3	Novel18028,Traes_5AL_678EA44B2,Traes_4BS_FDE023114
GO:0015698	inorganic anion transport	biological_process	0.10148	0.97839	17	4609	191	77980	7	Traes_1BL_019A334D8,Traes_5BL_A2F507F1E,Traes_1AL_BE4FF7D92,Traes_2BL_01647D965,Traes_1DL_7CD81B7C1,Traes_2AL_3B49FB6D4,Traes_2AL_C463CE949	10	Traes_3DL_8B572DD71,Traes_6BL_6BC705098,Traes_6BL_8384BADC5,Traes_4BL_A9FAA75A9,Traes_2AL_B8FF3EDD9,Traes_4DL_5612CF456,Traes_4AS_8944253DC,Traes_4DL_58C874E07,Traes_7AL_34D47090A,TRAES3BF132100020CFD_g
GO:0008839	4-hydroxy-tetrahydrodipicolinate reductase	molecular_function	0.10153	0.97839	7	4609	65	77980	3	Traes_6BL_3430205E8,Traes_6AL_6D310D2B0,Traes_6DL_B78A92435	4	Traes_4BS_A8F01CCC5,Traes_1BS_ABD495014,Traes_1DS_B73475505,Traes_1AS_AEED1F1D7
GO:0043093	FtsZ-dependent cytokinesis	biological_process	0.10268	0.98749	14	4609	161	77980	10	Traes_1AL_2AC682D6D,Traes_5DL_75AEE92BB,Novel09390,Traes_4DS_FE97492F2,Traes_4DL_5640A8CC5,Traes_5BL_F3018E8CA,Traes_4AL_273ACCFFD,Traes_5AL_9BC38814C,Traes_5BL_5D8E3A685,TRAES3BF057400020CFD_g	4	Traes_2AL_48B239DD6,Traes_2DL_46DDA4126,Traes_5AS_14312D02F1,Traes_2AL_A3F599522
GO:0009445	putrescine metabolic process	biological_process	0.10335	0.98998	2	4609	9	77980	2	Traes_2BL_0EF162538,Traes_5BL_0C2E9CD85	0
GO:0009446	putrescine biosynthetic process	biological_process	0.10335	0.98998	2	4609	9	77980	2	Traes_2BL_0EF162538,Traes_5BL_0C2E9CD85	0
GO:1901264	carbohydrate derivative transport	biological_process	0.10355	0.98998	4	4609	30	77980	1	Traes_4AL_F3BA3F9FB	3	Traes_6BL_B363FB1EE,Traes_4BL_FCEA75450,Traes_2DL_A2092E8B2
GO:0000003	reproduction	biological_process	0.10465	0.99398	39	4609	516	77980	24	Traes_1AL_2AC682D6D,Novel09390,Traes_2AL_07405FB60,Traes_5AL_9BC38814C,TRAES3BF057400020CFD_g,Traes_6AL_033D6C680,Traes_4AL_273ACCFFD,Traes_4AS_61EEDA259,Traes_4AL_C6DDF9820,Traes_4DS_FE97492F2,Traes_5DL_75AEE92BB,Traes_1BL_78443376F,Traes_6BL_A530B5920,Novel05990,Traes_7DL_2F413CF0E,Traes_7AS_F5EA3D498,Traes_1AL_5E4EECFBC,Traes_1BL_46DCF8472,Traes_5BL_5D8E3A685,Novel02587,Traes_7DS_5BDB31EE6,Tra…	15	Traes_5DS_8F276498A,Traes_2AL_A3F599522,Traes_4DS_BEC810C3D,Traes_2AL_48B239DD6,Traes_2BS_E1E541767,Novel09994,Traes_5AS_14312D02F1,Traes_2BL_25DAD57C9,Novel04780,Traes_1AL_BB4298457,Novel14300,Traes_4DL_BB649EDF9,Traes_4BS_7C4CA591A,Traes_2DL_46DDA4126,Traes_4DL_5612CF456
GO:0072528	pyrimidine-containing compound biosynthetic process	biological_process	0.10541	0.99398	21	4609	253	77980	12	Traes_1BL_D633DA4E8,Traes_6BL_C433D70A3,Traes_7AS_5F16EEFFD,Traes_7BS_96598995D,Traes_6DL_A4CE8D26B,Traes_2DL_3A69DD453,Traes_1DL_8C08BB27F,Traes_2BL_6A38C0C23,Traes_6AL_562AE8B6E,Traes_2AS_7B612C346,Traes_1DL_DC7BDE229,Traes_7AS_6E2202D8C	9	Traes_2BL_C7F69725E,Traes_2BS_9C52B176E,Novel05161,Traes_2BS_94C42CB70,Traes_4BL_CF4451CAA,Traes_2DS_FCCFA0BE1,Traes_6AL_64BAE3CE7,Traes_2AL_0553F7051,Traes_2AS_B86EFFF66
GO:0016776	phosphotransferase activity, phosphate group as acceptor	molecular_function	0.10549	0.99398	6	4609	55	77980	4	Traes_2AS_7B612C346,Traes_1DL_DC7BDE229,Traes_7DL_A79EE6AAB,Traes_1DL_8C08BB27F	2	Traes_2BS_94C42CB70,Traes_2DS_FCCFA0BE1
GO:0005788	endoplasmic reticulum lumen	cellular_component	0.10584	0.99398	2	4609	10	77980	2	Traes_4BS_42361CB8D,Traes_4DS_26272902A	0
GO:0009074	aromatic amino acid family catabolic process	biological_process	0.106	0.99398	4	4609	29	77980	4	Traes_7AS_A93890FE4,Novel14226,Traes_7BL_8F226AC0C,Traes_7DS_4EB9095AA	0
GO:0005125	cytokine activity	molecular_function	0.10603	0.99398	4	4609	28	77980	3	Traes_7BL_923535853,Traes_7BL_5C6193647,Traes_6DS_20D189350	1	Traes_6DS_725915348
GO:0032787	monocarboxylic acid metabolic process	biological_process	0.10626	0.99398	72	4609	1016	77980	39	Traes_1DL_B466DF47A,Traes_4AS_E1B651375,Traes_6AL_569E20972,Traes_2BL_0ED5DCF4B,Traes_1AL_53F3380AF,Traes_6BS_7E02A04C4,Traes_7DS_A60E1357C,TRAES3BF061500090CFD_g,Traes_4BS_913A67B0E,Traes_2DL_B896BF8FB,Traes_4AL_96EF1A5FF,Traes_5BL_219FAA6D8,Traes_6AS_84C92FCA6,Traes_7AL_A1F318992,Traes_3DS_116082A6F,Traes_2DL_0AB0ABFD5,Traes_3AL_7CC0C8632,Traes_1DL_9079F93AE,Traes_6DL_3447CB76A,Traes_7BL_8F226A…	33	Traes_3DL_E3B38D142,Traes_3DS_9C313E1BB,Traes_6AL_64A7E528C,Traes_7BS_873511EFA,Traes_1DL_14CCD1497,Traes_1AS_522839777,Traes_2BS_4AC3D17E8,Traes_1AS_901DE7BD0,Traes_1AL_7C91EF27D,Traes_7BS_D206DFBF2,Traes_2DS_8827E95F0,Traes_1AL_B331E8B19,Traes_2AL_3E4F9254A,Traes_3DL_F1DB969A8,Traes_5DL_CADFEAFEF,Traes_7DS_560CDB862,Traes_4AL_D5CB9E356,Traes_4BL_74AFCFF05,Traes_2AS_452FED53F,Traes_1DL_D72184AD9…
GO:0032505	reproduction of a single-celled organism	biological_process	0.10646	0.99398	14	4609	162	77980	10	Traes_4DL_5640A8CC5,Traes_4AL_273ACCFFD,Traes_5BL_F3018E8CA,Traes_4DS_FE97492F2,TRAES3BF057400020CFD_g,Traes_5BL_5D8E3A685,Traes_5AL_9BC38814C,Novel09390,Traes_5DL_75AEE92BB,Traes_1AL_2AC682D6D	4	Traes_2AL_A3F599522,Traes_2AL_48B239DD6,Traes_5AS_14312D02F1,Traes_2DL_46DDA4126
GO:0006810	transport	biological_process	0.10716	0.99398	643	4609	10058	77980	343	Traes_3AS_C3557EA19,Traes_5BL_B40B6544E,Traes_1AL_F4EC674B3,Traes_4DL_BF0B81D38,TRAES3BF012500060CFD_g,Traes_5AL_9BC38814C,Traes_7DS_DD153C6CA,Traes_2BL_E5EBE00BB,Traes_4BL_F0D2B09D9,Traes_2AS_E796AA6BA,Traes_7AS_F6D17C029,Traes_6AL_6D310D2B0,Traes_4AL_F23B2CEFB,Traes_7AS_E28C6595A,Traes_6DL_36006E6FD,Traes_6BS_21E4C03A3,Traes_1AL_AB89C36F8,Novel07264,Traes_5DL_F4D2FB18B,Novel05455,Traes_5DS_2730…	300	Novel10080,Traes_6AS_1912751AF,Traes_2AL_93D483086,Novel05611,Traes_4BS_9CF0B2235,Traes_4AS_BD329DB4B,Traes_1AL_72D386699,Traes_4BS_A8F01CCC5,Traes_2DS_CA9E8EEC2,Traes_5BL_FC28B66D8,Traes_6AL_3487AC1C4,Traes_4BS_B36D53E8B,Traes_2AL_895F81BEB,Traes_5DL_A98953CFA,Traes_7DL_F631D2D2E,Novel13533,Traes_1AL_BF82E1ECF,Traes_3AL_BF8266724,Traes_2BL_D7C4154FA,Traes_5DL_64C6A2250,Traes_5AS_14312D02F1,Traes…
GO:0009086	methionine biosynthetic process	biological_process	0.10788	0.99398	5	4609	41	77980	5	Traes_5DS_1BD5492E6,Traes_1AL_429B0B989,Traes_5AS_5C5BA8A57,Traes_7BS_00381B7AE,Traes_5BS_E431D5D9D	0
GO:0002684	positive regulation of immune system process	biological_process	0.1082	0.99398	3	4609	19	77980	1	Novel04694	2	Traes_5AL_678EA44B2,Traes_4BS_FDE023114
GO:0050778	positive regulation of immune response	biological_process	0.1082	0.99398	3	4609	19	77980	1	Novel04694	2	Traes_5AL_678EA44B2,Traes_4BS_FDE023114
GO:0019199	transmembrane receptor protein kinase activity	molecular_function	0.10832	0.99398	5	4609	42	77980	4	Novel15148,Traes_7AS_0AB31350B,Traes_2AS_EE80EF583,Traes_4AS_501676A91	1	Traes_7BL_0FABEE965
GO:0002764	immune response-regulating signaling pathway	biological_process	0.10859	0.99398	3	4609	19	77980	1	Novel04694	2	Traes_4BS_FDE023114,Traes_5AL_678EA44B2
GO:0006021	inositol biosynthetic process	biological_process	0.10872	0.99398	2	4609	10	77980	0		2	Traes_4DL_54A769EAC,Traes_4BL_0A8199503
GO:0046173	polyol biosynthetic process	biological_process	0.10872	0.99398	2	4609	10	77980	0		2	Traes_4BL_0A8199503,Traes_4DL_54A769EAC
GO:0004512	inositol-3-phosphate synthase activity	molecular_function	0.10872	0.99398	2	4609	10	77980	0		2	Traes_4DL_54A769EAC,Traes_4BL_0A8199503
GO:0001932	regulation of protein phosphorylation	biological_process	0.10946	0.99398	6	4609	52	77980	1	Traes_3AL_B87D0DFB5	5	Traes_2DL_E793A6FA8,Traes_2BL_2C28188FF,Traes_2BL_18F5DFBF1,Traes_2DL_3E5F7A490,Traes_2AL_47236A6AC
GO:0051234	establishment of localization	biological_process	0.1102	0.99398	645	4609	10095	77980	344	Traes_1AL_AB89C36F8,Traes_6BS_21E4C03A3,Traes_6DL_36006E6FD,Traes_7AS_E28C6595A,Traes_1BL_99C748D51,Traes_5DS_2730135CD,Traes_2AL_9B14BE32B,Novel05455,Traes_5DL_F4D2FB18B,Novel07264,Traes_2AS_E796AA6BA,Traes_4BL_F0D2B09D9,Traes_5AL_9BC38814C,Traes_7DS_DD153C6CA,Traes_2BL_E5EBE00BB,TRAES3BF012500060CFD_g,Traes_4AL_F23B2CEFB,Traes_6AL_6D310D2B0,Traes_7AS_F6D17C029,Traes_4DL_BF0B81D38,Traes_5BL_B40B…	301	Traes_5BL_FC28B66D8,Traes_5DL_A98953CFA,Traes_2AL_895F81BEB,Traes_4BS_B36D53E8B,Traes_6AL_3487AC1C4,Traes_1AL_72D386699,Traes_4AS_BD329DB4B,Traes_2DS_CA9E8EEC2,Traes_4BS_A8F01CCC5,Traes_4BS_9CF0B2235,Traes_2AL_93D483086,Traes_6AS_1912751AF,Novel10080,Novel05611,Traes_4BL_8D52C046B,Novel02144,Traes_3AS_FD018268B,Novel10943,Traes_3DL_8B572DD71,Traes_4DS_A903AA984,Traes_5BL_1FB170E61,Traes_4BL_37925…
GO:0016879	ligase activity, forming carbon-nitrogen bonds	molecular_function	0.11028	0.99398	43	4609	591	77980	24	Traes_5DS_00D643B81,Traes_3B_DD72949C7,Traes_6BS_72F59E261,Traes_4AS_C19AB3A1A,Traes_5DL_70E5AA8DF,Traes_5AL_4210A8A6E,Traes_5AL_E2A8A750D,Traes_6AS_1DAD86BDD,Traes_6BS_0A38324FC,Traes_7DS_230BB1F56,Traes_1BL_D633DA4E8,Traes_5AS_AC11F9C6B,Traes_5BS_9E62F6722,Traes_4DL_A369CA2B0,Traes_2BS_BD49453B7,Traes_5DL_C1EBB8876,Traes_3AL_C54BA55C5,Traes_5BL_51AB2EDF1,Novel12720,Traes_3DL_8C6D663C5,Traes_4DL…	19	Traes_4DS_EC313BA2F,Traes_2DS_72F7DC581,Traes_1AL_D6A532C66,Traes_3AL_CC0F71D92,Traes_2AL_3D221F120,Traes_4BS_CAB49F977,Traes_4DL_CB8E1061C,Traes_1DL_93B8EB7D2,Traes_2BL_342BDEA35,Traes_1BS_ABD495014,Traes_1BL_6401A85E7,Traes_7AL_EB3F7A0BF,Traes_2DL_C795EACF1,Traes_2DL_0BF85B80E,Traes_6AS_E011BC5BB,Traes_4BL_52F044A40,Novel06703,Traes_2DL_B574C3BD1,Traes_2DL_62DA30872
GO:0000155	phosphorelay sensor kinase activity	molecular_function	0.11045	0.99398	14	4609	152	77980	4	Traes_7DL_EE8CB71B9,Traes_7AL_48612DFF5,Traes_4BL_71E35BBC1,Traes_1AL_6997FB707	10	Traes_7BL_82850CC15,Traes_5AL_5A2A6E1FF,Traes_4AL_31D497D7B,Traes_3DL_304126AEE,Traes_4DS_A0680809B,Traes_2DL_BD9A8D711,Novel13533,Traes_2AL_236251E71,Traes_7AS_B62D0E401,Traes_4BS_AF7E1097C
GO:0004144	diacylglycerol O-acyltransferase activity	molecular_function	0.11066	0.99398	7	4609	65	77980	5	TRAES3BF060500350CFD_g,Novel04719,Novel13508,TRAES3BF016700070CFD_g,TRAES3BF061300010CFD_g	2	Traes_1AL_A47B8A0A3,Traes_6DS_86273F96F
GO:0016411	acylglycerol O-acyltransferase activity	molecular_function	0.11066	0.99398	7	4609	65	77980	5	TRAES3BF060500350CFD_g,TRAES3BF016700070CFD_g,TRAES3BF061300010CFD_g,Novel04719,Novel13508	2	Traes_1AL_A47B8A0A3,Traes_6DS_86273F96F
GO:0005351	sugar:proton symporter activity	molecular_function	0.11191	0.99398	11	4609	112	77980	6	Traes_2AL_9B14BE32B,Traes_4AL_B674B528F,Traes_2BL_E5EBE00BB,Traes_6DS_20D189350,Traes_7AL_18F7A4930,Traes_4BS_668A7A78A	5	Traes_5DL_F01094904,Traes_6BL_5095A49D1,Traes_2BS_E1E541767,Traes_4DL_BB649EDF9,TRAES3BF114600200CFD_g
GO:0015295	solute:proton symporter activity	molecular_function	0.11191	0.99398	11	4609	112	77980	6	Traes_2AL_9B14BE32B,Traes_7AL_18F7A4930,Traes_4BS_668A7A78A,Traes_4AL_B674B528F,Traes_6DS_20D189350,Traes_2BL_E5EBE00BB	5	Traes_5DL_F01094904,Traes_6BL_5095A49D1,TRAES3BF114600200CFD_g,Traes_2BS_E1E541767,Traes_4DL_BB649EDF9
GO:0015385	sodium:proton antiporter activity	molecular_function	0.1121	0.99398	3	4609	19	77980	2	Traes_5BL_A2F507F1E,Traes_1DL_C4C0306FA	1	TRAES3BF111700060CFD_g
GO:0003847	1-alkyl-2-acetylglycerophosphocholine esterase activity	molecular_function	0.11278	0.99398	3	4609	21	77980	2	Traes_4DS_70BB7099D,Traes_6AS_72E47604B	1	Traes_5AL_CE646C4CA
GO:0003854	3-beta-hydroxy-delta5-steroid dehydrogenase activity	molecular_function	0.11305	0.99398	28	4609	363	77980	11	Traes_7DS_93F9ED9BE,Traes_7DL_7CBA513CB,Traes_7DL_7511EEEC2,Traes_2DS_BCA5E00B5,Traes_4AL_A10C27077,Traes_2AS_D021605A2,Traes_1AL_9D3A2CA99,Traes_7AS_63A586587,TRAES3BF026100070CFD_g,Traes_2DS_3663CF5CF,Traes_2BS_23E0AC565	17	TRAES3BF239200010CFD_g,Traes_1AL_9CC946A58,Traes_5DL_5597A11EC,Traes_2DL_BCE40F3F4,Traes_5AL_5785267FA,Traes_5AL_AC73FACF3,Traes_2DL_94B48B5ED,Traes_5BL_28CCE5325,Traes_5BL_94F8310B1,Traes_5DL_3C2379192,Traes_4BS_CEA607A1D,Traes_4DL_9480F40CF,Traes_5BL_7C7817ACA,Traes_2BL_F647AD1DE,Traes_5BS_4D44AE9D6,Traes_5BL_44EFC1BBD,Traes_5BL_9C48DD2AC
GO:0016229	steroid dehydrogenase activity	molecular_function	0.11305	0.99398	28	4609	363	77980	11	Traes_1AL_9D3A2CA99,Traes_7AS_63A586587,Traes_2AS_D021605A2,Traes_4AL_A10C27077,Traes_2DS_BCA5E00B5,Traes_2BS_23E0AC565,Traes_2DS_3663CF5CF,TRAES3BF026100070CFD_g,Traes_7DS_93F9ED9BE,Traes_7DL_7511EEEC2,Traes_7DL_7CBA513CB	17	Traes_5BL_7C7817ACA,Traes_4BS_CEA607A1D,Traes_4DL_9480F40CF,Traes_5DL_3C2379192,Traes_5BL_28CCE5325,Traes_5BL_94F8310B1,Traes_5BL_9C48DD2AC,Traes_5BS_4D44AE9D6,Traes_5BL_44EFC1BBD,Traes_2BL_F647AD1DE,Traes_2DL_BCE40F3F4,Traes_5DL_5597A11EC,TRAES3BF239200010CFD_g,Traes_1AL_9CC946A58,Traes_2DL_94B48B5ED,Traes_5AL_AC73FACF3,Traes_5AL_5785267FA
GO:0033764	steroid dehydrogenase activity, acting on the CH-OH group of donors, NAD or NADP as acceptor	molecular_function	0.11305	0.99398	28	4609	363	77980	11	Traes_7DL_7CBA513CB,Traes_7DL_7511EEEC2,Traes_7DS_93F9ED9BE,TRAES3BF026100070CFD_g,Traes_2DS_3663CF5CF,Traes_2BS_23E0AC565,Traes_2DS_BCA5E00B5,Traes_4AL_A10C27077,Traes_2AS_D021605A2,Traes_7AS_63A586587,Traes_1AL_9D3A2CA99	17	Traes_5AL_5785267FA,Traes_5AL_AC73FACF3,Traes_2DL_94B48B5ED,Traes_1AL_9CC946A58,TRAES3BF239200010CFD_g,Traes_5DL_5597A11EC,Traes_2DL_BCE40F3F4,Traes_2BL_F647AD1DE,Traes_5BL_44EFC1BBD,Traes_5BS_4D44AE9D6,Traes_5BL_9C48DD2AC,Traes_5DL_3C2379192,Traes_5BL_94F8310B1,Traes_5BL_28CCE5325,Traes_4DL_9480F40CF,Traes_4BS_CEA607A1D,Traes_5BL_7C7817ACA
GO:0003913	DNA photolyase activity	molecular_function	0.11313	0.99398	4	4609	28	77980	1	Traes_4AL_57B7B4A87	3	Traes_7AS_30366404B,Traes_6DS_1EE244304,Traes_6BS_B0FFC3C42
GO:0009237	siderophore metabolic process	biological_process	0.11327	0.99398	2	4609	10	77980	1	Traes_2AL_DD1DA8BD1	1	Traes_2BS_559E90302
GO:0019290	siderophore biosynthetic process	biological_process	0.11327	0.99398	2	4609	10	77980	1	Traes_2AL_DD1DA8BD1	1	Traes_2BS_559E90302
GO:0015343	siderophore transmembrane transporter activity	molecular_function	0.11327	0.99398	2	4609	10	77980	1	Traes_2AL_DD1DA8BD1	1	Traes_2BS_559E90302
GO:0015603	iron chelate transmembrane transporter activity	molecular_function	0.11327	0.99398	2	4609	10	77980	1	Traes_2AL_DD1DA8BD1	1	Traes_2BS_559E90302
GO:0042927	siderophore transporter activity	molecular_function	0.11327	0.99398	2	4609	10	77980	1	Traes_2AL_DD1DA8BD1	1	Traes_2BS_559E90302
GO:0006216	cytidine catabolic process	biological_process	0.11344	0.99398	1	4609	2	77980	1	TRAES3BF111700040CFD_g	0
GO:0009164	nucleoside catabolic process	biological_process	0.11344	0.99398	1	4609	2	77980	1	TRAES3BF111700040CFD_g	0
GO:0009972	cytidine deamination	biological_process	0.11344	0.99398	1	4609	2	77980	1	TRAES3BF111700040CFD_g	0
GO:0042454	ribonucleoside catabolic process	biological_process	0.11344	0.99398	1	4609	2	77980	1	TRAES3BF111700040CFD_g	0
GO:0046087	cytidine metabolic process	biological_process	0.11344	0.99398	1	4609	2	77980	1	TRAES3BF111700040CFD_g	0
GO:0046133	pyrimidine ribonucleoside catabolic process	biological_process	0.11344	0.99398	1	4609	2	77980	1	TRAES3BF111700040CFD_g	0
GO:0046135	pyrimidine nucleoside catabolic process	biological_process	0.11344	0.99398	1	4609	2	77980	1	TRAES3BF111700040CFD_g	0
GO:0072529	pyrimidine-containing compound catabolic process	biological_process	0.11344	0.99398	1	4609	2	77980	1	TRAES3BF111700040CFD_g	0
GO:1901658	glycosyl compound catabolic process	biological_process	0.11344	0.99398	1	4609	2	77980	1	TRAES3BF111700040CFD_g	0
GO:0004126	cytidine deaminase activity	molecular_function	0.11344	0.99398	1	4609	2	77980	1	TRAES3BF111700040CFD_g	0
GO:0007275	multicellular organismal development	biological_process	0.11393	0.99641	41	4609	547	77980	23	Novel08964,Traes_7AS_04B7C0B3F,Traes_3AL_E4C860D31,Novel05649,Traes_6DS_AB7B103E6,Traes_4BS_B386725C0,Novel02084,Traes_2AL_D0C3751FD,Novel08975,Traes_5BL_281A4A114,Traes_4DS_BE0C2FDDF,Traes_6AL_2063C3615,Traes_7BS_9FE17120D,Traes_3AL_D99C70317,Traes_7AS_B8B7D3BF9,Traes_5BL_CFDD87D18,Traes_6DL_518F5BCCC,Traes_7DS_EDB582D21,Traes_5DS_011851EE7,Traes_5BL_1187EA2151,Traes_2BS_B2FA6EBBC,Traes_7AS_3F89…	18	Traes_2AL_CA75501A81,Traes_2BL_4DE8A07B7,Traes_5BL_46DD9A9FB,Traes_5BS_409B24307,Traes_7AS_35615909F,Traes_5DL_EF1C26105,TRAES3BF020100090CFD_g,Novel07755,Traes_5AL_922FDD124,Traes_5AL_9BB8F318F,Traes_1AS_97CE311BA,Traes_1BS_3761C242C,Traes_4AL_45EC959541,TRAES3BF264600050CFD_g,Traes_7AS_9A759DD28,Traes_2DL_BD9A8D711,Traes_7BS_BEA71AF3F,Novel00675
GO:0016998	cell wall macromolecule catabolic process	biological_process	0.11417	0.99641	11	4609	131	77980	7	Traes_1DS_ADB14F6F8,Traes_2BL_E366A5226,Traes_3DL_A4CE4413B,TRAES3BF128700010CFD_g,Novel12443,Traes_1BL_82AAF9AC3,Traes_2DL_2CD927FDA	4	Traes_1BL_A5FCA9094,Traes_1DL_95936DC50,Traes_1DL_4EF40E197,Traes_1AL_E96C0662D
GO:0009856	pollination	biological_process	0.11476	0.99641	25	4609	288	77980	2	Traes_4DS_B07D4415A,TRAES3BF181800020CFD_g	23	Traes_2AL_53CDF7BCB1,TRAES3BF032000020CFD_g,Traes_1DS_7868656E4,Traes_3AL_14FC597EB,Traes_2DL_1DD4B1069,Traes_2BL_1452805FE,Traes_7AL_43E61D0AB,Traes_3AL_263E24D86,Traes_7DL_23E42FB00,Traes_2AL_F7B2DDD29,Traes_7AL_D47DA2480,Traes_6AL_149A16A84,Novel02875,Traes_2AL_44D9171C8,Traes_3DL_0BA6A3FF4,Traes_2BL_0FD889840,Traes_2BL_D195BD715,Traes_2BL_FF82E196C,Traes_2DL_6843A472A,Traes_2DL_458CEA548,Trae…
GO:0009875	pollen-pistil interaction	biological_process	0.11476	0.99641	25	4609	288	77980	2	Traes_4DS_B07D4415A,TRAES3BF181800020CFD_g	23	Traes_2AL_23BF15F48,Traes_5DL_91EFA6E79,Traes_2AL_6949EAB31,Traes_2DL_458CEA548,Traes_2BL_0FD889840,Traes_2DL_6843A472A,Traes_2BL_FF82E196C,Traes_2BL_D195BD715,Traes_2AL_F7B2DDD29,Traes_7DL_23E42FB00,Traes_2AL_44D9171C8,Traes_3DL_0BA6A3FF4,Traes_6AL_149A16A84,Traes_7AL_D47DA2480,Novel02875,Traes_2BL_1452805FE,Traes_2DL_1DD4B1069,Traes_1DS_7868656E4,Traes_3AL_14FC597EB,TRAES3BF032000020CFD_g,Traes…
GO:0048544	recognition of pollen	biological_process	0.11476	0.99641	25	4609	288	77980	2	Traes_4DS_B07D4415A,TRAES3BF181800020CFD_g	23	Traes_5DL_91EFA6E79,Traes_2AL_23BF15F48,Traes_2DL_458CEA548,Traes_2AL_6949EAB31,Traes_2DL_6843A472A,Traes_2BL_D195BD715,Traes_2BL_FF82E196C,Traes_2BL_0FD889840,Traes_2AL_44D9171C8,Traes_3DL_0BA6A3FF4,Traes_7AL_D47DA2480,Traes_6AL_149A16A84,Novel02875,Traes_2AL_F7B2DDD29,Traes_7DL_23E42FB00,Traes_3AL_263E24D86,Traes_7AL_43E61D0AB,Traes_3AL_14FC597EB,Traes_1DS_7868656E4,Traes_2DL_1DD4B1069,Traes_2B…
GO:0005578	proteinaceous extracellular matrix	cellular_component	0.11495	0.99641	30	4609	383	77980	20	Traes_2AL_07405FB60,TRAES3BF103100010CFD_g,Traes_1DS_282A18210,Traes_2BL_D740F091E1,Traes_7DL_21F5D4A77,Traes_7DL_EE8CB71B9,Traes_7AS_41ADD88EC,Traes_1BL_4B5CD80AD,Traes_2AL_D0C3751FD,Traes_1DL_C3C98B159,Traes_7AL_E8D9120AA,Traes_5DS_011851EE7,Traes_7BL_D59317D4E,Traes_2BL_31D360F79,Traes_7AL_48612DFF5,Traes_3AL_0360C0D50,Traes_5BL_5D8E3A685,Traes_1AL_80931BE4C,Traes_1DL_19FE03F27,Traes_1AS_7CB2C…	10	Traes_7DS_3CC764005,Traes_2DL_BD9A8D711,Traes_2AL_BB7692067,Traes_2AS_6DA49285E,Traes_4DS_63F7CF3CE,TRAES3BF050100010CFD_g,Traes_1DS_DBD5C802B,Traes_5DL_09EEB473D,Traes_3AL_D23DC53CB,Traes_2DS_153405778
GO:0008762	UDP-N-acetylmuramate dehydrogenase activity	molecular_function	0.11533	0.99785	10	4609	109	77980	4	TRAES3BF080500060CFD_g,Traes_7DS_FA3B12855,TRAES3BF061600050CFD_g,Traes_2DS_6E504ACA9	6	Traes_1BL_872B95FED,Traes_1AL_A2DA8A6AE,Traes_1DL_CB562D2D8,Traes_4BL_91B539E41,Traes_5DL_7BEC640FA,Traes_4DL_A6EB59368
GO:0030170	pyridoxal phosphate binding	molecular_function	0.11722	1	31	4609	400	77980	27	Traes_1BL_84977D514,Traes_7DL_21A0FF6EA,Traes_4AS_C2B77F64F,Traes_7BL_8F226AC0C,Traes_2AL_C463CE949,Traes_7AL_92598DE70,Novel11367,Traes_7BL_6279CEDF3,Traes_5BL_1D3F1BCC2,Traes_3DL_E2B627917,Traes_6AL_B79748FE8,TRAES3BF023000050CFD_g,Traes_7DL_E5132D086,Traes_5DL_AC1F44221,Traes_7DL_E9DA2078F,Traes_5AL_8349DE248,Traes_4AS_34CC18E64,Traes_3AL_B137CC856,Traes_4AS_A78282154,Traes_4BS_A7B66E010,Traes…	4	Traes_3AL_434B2B508,Traes_3AL_1C500A535,Traes_4AS_3A0BFEDF9,Traes_1AS_87B7A8114
GO:0042302	structural constituent of cuticle	molecular_function	0.11733	1	5	4609	41	77980	4	Traes_4BL_268EB5B53,Novel10678,Traes_7BL_31ED6D6F5,Traes_5DL_C1EBB8876	1	Traes_2AL_436D234EE
GO:0015238	drug transmembrane transporter activity	molecular_function	0.1178	1	22	4609	290	77980	16	Traes_7BS_6A8DBF06C,Traes_4AL_E7397A416,Traes_5DL_27EBF2358,Traes_4DS_F8096F2C2,Traes_6AL_D6553A9CA,TRAES3BF036000060CFD_g,Traes_7DS_380AC22D6,Traes_1DS_4D4EBDB6F,Traes_1DS_387FADABB,Novel06709,Traes_7BS_37AA60A70,TRAES3BF036000120CFD_g,TRAES3BF036000050CFD_g,TRAES3BF036000100CFD_g,Traes_7AS_F5EA3D498,Traes_5AL_9697E163B	6	Traes_7BS_AE6547AC9,Novel17921,Traes_2BS_7093A1D1A,Traes_4AL_BBCC88533,Traes_2AL_19C1560D1,Traes_2BL_173580E45
GO:0090484	drug transporter activity	molecular_function	0.1178	1	22	4609	290	77980	16	TRAES3BF036000120CFD_g,TRAES3BF036000050CFD_g,Novel06709,Traes_7BS_37AA60A70,Traes_7AS_F5EA3D498,Traes_5AL_9697E163B,TRAES3BF036000100CFD_g,Traes_4AL_E7397A416,Traes_5DL_27EBF2358,Traes_4DS_F8096F2C2,Traes_6AL_D6553A9CA,Traes_7BS_6A8DBF06C,Traes_1DS_4D4EBDB6F,Traes_1DS_387FADABB,TRAES3BF036000060CFD_g,Traes_7DS_380AC22D6	6	Traes_2AL_19C1560D1,Traes_2BL_173580E45,Traes_4AL_BBCC88533,Traes_7BS_AE6547AC9,Novel17921,Traes_2BS_7093A1D1A
GO:0046474	glycerophospholipid biosynthetic process	biological_process	0.11785	1	18	4609	214	77980	8	Traes_1AL_F18EC96DF,Traes_1DL_0FB30E20D,Traes_2BL_01647D965,Traes_1DL_44FF6293E,Traes_1AL_2CB1F6DC2,Traes_1AL_30C4B017F,Traes_1DS_9C1960402,Traes_3AL_9221B79A1	10	TRAES3BF057400030CFD_g,Traes_7DL_E9D7C13BC,Traes_2AL_40505963B,Traes_6AL_2BA9DA334,Traes_4BL_03873D07C,Traes_2BL_54FA866FD,Traes_5AS_F58AC31EE,Traes_2BL_68C539313,Traes_5AL_D7EB47D56,Traes_3AL_A08E063F0
GO:0016161	beta-amylase activity	molecular_function	0.11838	1	4	4609	31	77980	2	Traes_4DL_68EAC9343,Traes_4BL_5C52625BF1	2	Traes_2AS_DA95251B3,Traes_2BS_B372D48B6
GO:0008285	negative regulation of cell proliferation	biological_process	0.11875	1	1	4609	2	77980	1	Novel14423	0
GO:0006824	cobalt ion transport	biological_process	0.11906	1	3	4609	20	77980	1	Traes_2BL_4288159C3	2	Traes_4AL_B3963A0E7,Traes_4AL_FCF107EEE
GO:0015087	cobalt ion transmembrane transporter activity	molecular_function	0.11906	1	3	4609	20	77980	1	Traes_2BL_4288159C3	2	Traes_4AL_FCF107EEE,Traes_4AL_B3963A0E7
GO:0019220	regulation of phosphate metabolic process	biological_process	0.1192	1	9	4609	93	77980	4	Traes_6AL_AE01DC0EA,Traes_3AL_B87D0DFB5,Traes_1DS_C09B774C7,Novel17957	5	Traes_2AL_47236A6AC,Traes_2DL_3E5F7A490,Traes_2BL_2C28188FF,Traes_2DL_E793A6FA8,Traes_2BL_18F5DFBF1
GO:0051174	regulation of phosphorus metabolic process	biological_process	0.1192	1	9	4609	93	77980	4	Traes_3AL_B87D0DFB5,Traes_6AL_AE01DC0EA,Novel17957,Traes_1DS_C09B774C7	5	Traes_2DL_3E5F7A490,Traes_2AL_47236A6AC,Traes_2BL_18F5DFBF1,Traes_2BL_2C28188FF,Traes_2DL_E793A6FA8
GO:0004719	protein-L-isoaspartate (D-aspartate) O-methyltransferase activity	molecular_function	0.12077	1	11	4609	115	77980	6	Traes_1DL_CD211C1E2,Novel12095,Traes_1AL_00E379EFF,Traes_1DL_82E126A2A,Traes_2DL_5DE01AEFF,Traes_1BL_22EDF8650	5	Traes_2BS_0D1935045,Traes_4AL_89EAC5E10,Traes_7AS_324B88EA8,Traes_7BS_84BC76271,Traes_2AS_B78968A63
GO:0010970	microtubule-based transport	biological_process	0.12084	1	2	4609	10	77980	0		2	Traes_5AS_14312D02F1,Traes_5DS_610F46B5A
GO:0030705	cytoskeleton-dependent intracellular transport	biological_process	0.12084	1	2	4609	10	77980	0		2	Traes_5DS_610F46B5A,Traes_5AS_14312D02F1
GO:0042073	intraciliary transport	biological_process	0.12084	1	2	4609	10	77980	0		2	Traes_5DS_610F46B5A,Traes_5AS_14312D02F1
GO:0050215	propanediol dehydratase activity	molecular_function	0.12202	1	1	4609	2	77980	0		1	Traes_1DS_3E8E0BE88
GO:0008654	phospholipid biosynthetic process	biological_process	0.12237	1	25	4609	312	77980	11	Traes_1DS_9C1960402,Traes_3AL_9221B79A1,Traes_1DL_44FF6293E,Traes_1AL_2CB1F6DC2,Traes_1AL_30C4B017F,TRAES3BF026700050CFD_g,Traes_1AL_F18EC96DF,Traes_7DS_D12C876C5,Traes_4BL_6EDBB5BEB,Traes_1DL_0FB30E20D,Traes_2BL_01647D965	14	Traes_5AL_D7EB47D56,Traes_4BL_0A8199503,Traes_3AL_A08E063F0,Traes_7DS_B0D50DF2A,Traes_2BL_68C539313,Traes_4DL_54A769EAC,Traes_4BL_03873D07C,Traes_2BL_54FA866FD,Traes_5AS_F58AC31EE,TRAES3BF057400030CFD_g,Traes_2AL_40505963B,Traes_7DL_E9D7C13BC,Traes_6AL_2BA9DA334,Traes_7BS_2CAF57700
GO:0006595	polyamine metabolic process	biological_process	0.12252	1	4	4609	31	77980	4	Traes_5BL_0C2E9CD85,Traes_6AL_FDF023AF6,Traes_2BL_0EF162538,Novel04635	0
GO:0006596	polyamine biosynthetic process	biological_process	0.12252	1	4	4609	31	77980	4	Novel04635,Traes_2BL_0EF162538,Traes_6AL_FDF023AF6,Traes_5BL_0C2E9CD85	0
GO:0016755	transferase activity, transferring amino-acyl groups	molecular_function	0.12334	1	7	4609	67	77980	0		7	Traes_2DL_502A50864,Traes_2AL_68F3EFE25,Traes_2AL_4314A430B,Novel06476,Traes_2BL_24111235C,Traes_7DL_2C9925B25,Traes_2BL_552B2D5A0
GO:0005664	nuclear origin of replication recognition complex	cellular_component	0.12424	1	6	4609	55	77980	2	Traes_3DL_8FF7301AA,Traes_4DS_D70F0E360	4	Traes_2BL_AC69B36DF,TRAES3BF091400270CFD_g,Traes_3B_4D8D01EDC,Traes_6BS_C7F20BDEC
GO:0044550	secondary metabolite biosynthetic process	biological_process	0.12454	1	8	4609	79	77980	5	Traes_4DS_543B91C1A,Novel00904,Traes_2AL_DD1DA8BD1,Novel07652,Traes_5BL_E568C8D6F	3	Traes_2BS_559E90302,Traes_1AL_A37AB3144,Novel06488
GO:0009072	aromatic amino acid family metabolic process	biological_process	0.12457	1	13	4609	154	77980	9	Traes_2DL_31EED5C94,Traes_7DL_0493FCEE3,Traes_6BS_85060586F,Traes_7AS_A93890FE4,Traes_7DS_4EB9095AA,Traes_7BL_8F226AC0C,Traes_2BL_9CDEB96B1,Traes_6DS_6115C576B,Novel14226	4	Traes_2DS_E231054BE,Traes_7AS_7E99B3482,Traes_2BS_B6E90913E,Traes_2AS_BEC9B768B
GO:0039694	viral RNA genome replication	biological_process	0.1249	1	1	4609	2	77980	0		1	Traes_7AL_FAB3B8591
GO:0039703	RNA replication	biological_process	0.1249	1	1	4609	2	77980	0		1	Traes_7AL_FAB3B8591
GO:0003924	GTPase activity	molecular_function	0.12529	1	105	4609	1483	77980	49	Traes_7BS_EC453C646,Traes_7DL_8D02A2581,Traes_2BL_1395C82D5,Traes_1BL_0720AD5F5,Traes_6BL_585BEC5D5,TRAES3BF026500110CFD_g,Traes_6DL_C20FB9D01,Traes_4AL_884E74F51,Traes_7AS_FD057D02F,Traes_5DL_E83F92234,Traes_2BS_B28893F6E,Traes_1DS_0CB6BB053,Traes_3AL_9E1DC3D43,Traes_7DS_17B21E0D4,Traes_1DL_ADA588EB1,Traes_7AL_07460F582,Traes_6AS_EB590F732,Traes_7AL_FDC2E2F77,TRAES3BF083100020CFD_g,Traes_4BL_F2D…	56	Traes_7BS_408B54652,Traes_7AL_2D58BCFF8,Novel09588,Novel06138,Traes_1BS_2F6DD776E,Traes_1DL_9D130D406,Traes_4DS_138E9F824,Traes_1BL_A98B89218,TRAES3BF136200030CFD_g,Traes_5BL_38E3B3A8C,TRAES3BF117700020CFD_g,Traes_7DS_DF7F45611,Traes_4DL_49B328F1F,Traes_2BS_7E82A5E2A,Traes_7AS_DBD3F122D,Traes_6DL_1B9FBE0921,Traes_5BL_2994AAF19,Traes_5DS_6674D49C0,Traes_6AL_32FADD06A,Novel13480,TRAES3BF060700010CF…
GO:0051179	localization	biological_process	0.12535	1	657	4609	10307	77980	350	Traes_2BL_2825A3D0F,Novel17957,Traes_7AL_6E220ADA0,Traes_2AS_95611CAD2,Traes_5AL_9697E163B,Traes_1AS_C1BD73C48,Traes_4DL_83C41A77C1,Traes_5DL_0282E7F50,Traes_4DL_15C4B32F2,Traes_2BS_1F655F5E3,Traes_7AS_9A20F47CE,Traes_1DS_4D4EBDB6F,Traes_3AL_6518E15DB,Traes_2AL_DD1DA8BD1,Traes_2AL_2A6F8CE85,Traes_1DL_C4C0306FA,Traes_4AS_BEE2DCB1B,Traes_2DS_3F4E4E00D,Traes_6AL_AC4D1A67F,Traes_4AL_DA5D4FAE4,Traes_3…	307	Traes_6BL_B363FB1EE,Traes_1BL_1656180DB,Traes_4BL_09B870E26,Traes_1DS_7833DAAB5,Traes_2BL_05498B97F,Traes_5BL_A71207B7A,Traes_3DS_17204FECA,Traes_3AL_D23DC53CB,Traes_4DL_A6C2EE5BC,Traes_2BL_55C76A74B,Traes_2BS_7093A1D1A,Traes_7BS_A85B13923,Traes_7AL_1D58F8C34,Traes_2BS_C8FB3060D,Traes_5BS_B2CD001D1,Traes_4DS_F5FDA5EFB,Novel16137,Traes_2AL_219852336,Traes_1DS_EE357F5D6,Traes_3AL_7E826C47E,Traes_5B…
GO:0005507	copper ion binding	molecular_function	0.12636	1	39	4609	593	77980	10	Traes_7DL_69B489A07,Traes_4AL_F76A240AC,Traes_5BL_E42733524,Traes_5BL_1875109BD,Traes_4DS_033958E87,Traes_5BL_E092B6259,TRAES3BF069100090CFD_g,Traes_4BS_8EC907B13,Traes_5BL_E568C8D6F,Traes_2BS_7C1819D12	29	Traes_4AS_3A59B23B6,Traes_1AL_A37AB3144,Traes_6BS_562BA5C37,Traes_6DS_82E1E85A4,Traes_5BL_094A50366,Traes_2AL_997B66BDC,Novel06488,Traes_5AL_A33DF5E3A,Traes_4AS_705FE3DAC,Traes_2BL_FD8F6184B,Traes_2DL_BF348914A,Traes_2DL_EEEBD04E9,Traes_7BL_E26EA1E61,Traes_1DL_14CCD1497,Traes_4DL_C1E2F5364,Traes_7AS_F7BA8C654,Traes_7DS_E424099181,Traes_7DL_3031D8DF9,Traes_4DL_D0ADE3477,Traes_4DL_4448E934B1,Traes_…
GO:0030145	manganese ion binding	molecular_function	0.12641	1	7	4609	66	77980	7	Traes_5BL_E42733524,Traes_4DL_2FA43439B,Traes_5BL_E092B6259,Novel04476,Traes_1BS_4D249391E,Traes_4DL_6C2F36471,Traes_4BL_3A819B961	0
GO:0008146	sulfotransferase activity	molecular_function	0.12696	1	11	4609	130	77980	5	Traes_2DL_0556EE4CB,Traes_2DS_0B6EB8F1D,Traes_2DL_0E4C08BB7,Novel04060,Traes_1DL_57B5A67E2	6	Traes_2DL_2EE1DA37D,Traes_4AL_D1B99269E,Traes_7BL_7F5D79997,Traes_7BL_75C016CF7,Traes_7BL_DE9710474,Traes_2AL_E02047986
GO:0015293	symporter activity	molecular_function	0.12769	1	15	4609	170	77980	8	Traes_4AL_B674B528F,TRAES3BF019800040CFD_g,Traes_2BL_E5EBE00BB,Traes_6DS_20D189350,Traes_7AL_18F7A4930,Traes_4BS_668A7A78A,Traes_2AL_9B14BE32B,Traes_3DL_34EADFCED	7	Traes_6BS_27BE3E745,Traes_6BL_5095A49D1,Traes_4DL_BB649EDF9,Traes_2BS_E1E541767,Traes_4AS_53C6E4470,TRAES3BF114600200CFD_g,Traes_5DL_F01094904
GO:0015294	solute:cation symporter activity	molecular_function	0.12769	1	15	4609	170	77980	8	Traes_3DL_34EADFCED,Traes_2AL_9B14BE32B,Traes_4BS_668A7A78A,Traes_7AL_18F7A4930,Traes_6DS_20D189350,Traes_2BL_E5EBE00BB,Traes_4AL_B674B528F,TRAES3BF019800040CFD_g	7	Traes_5DL_F01094904,Traes_4AS_53C6E4470,TRAES3BF114600200CFD_g,Traes_4DL_BB649EDF9,Traes_2BS_E1E541767,Traes_6BL_5095A49D1,Traes_6BS_27BE3E745
GO:0016861	intramolecular oxidoreductase activity, interconverting aldoses and ketoses	molecular_function	0.12809	1	10	4609	107	77980	2	Traes_5BL_219FAA6D8,Traes_2DL_31EED5C94	8	TRAES3BF010100020CFD_g,TRAES3BF010300020CFD_g,Traes_5DL_E274F1733,Traes_3AL_6B2120DEC,Traes_7AL_DA8343C6B,Traes_5AL_A33DF5E3A,Traes_5DL_17E38786F,Traes_5AL_C14B0076E
GO:0009306	protein secretion	biological_process	0.12947	1	9	4609	96	77980	8	Traes_4BS_A7B66E010,Traes_1AL_53A2BAC63,Traes_4AS_A78282154,Novel13514,Traes_4DS_26272902A,Novel03851,Traes_4BS_42361CB8D,Traes_4DL_B138DF6FC	1	TRAES3BF057900010CFD_g
GO:0008092	cytoskeletal protein binding	molecular_function	0.13041	1	84	4609	1177	77980	29	Traes_7AL_44206BE21,Traes_2DS_8EA143F67,Traes_5AL_DC975C4DB,Traes_5DL_299466B1F,TRAES3BF005500020CFD_g,Traes_1DL_7F4438BF5,Traes_7DL_27B8097A7,Traes_6AS_A34A8593D,Traes_5AL_2B4123631,TRAES3BF057400020CFD_g,Traes_7DL_EE8CB71B9,Traes_7AL_2F53FC860,Traes_2AL_07405FB60,Traes_6AS_356183EC7,Traes_6DS_E34FC6279,Traes_5AL_A812709F2,Traes_5BL_631FCC555,Traes_1AL_17693190C,Traes_5AL_F1FCC41BA,Traes_1DS_B66…	55	Novel07693,Traes_5AS_8E999CE94,Traes_2BL_051AAAA05,Novel15000,Traes_4BS_7A7699CF1,Traes_1DS_EE357F5D6,Traes_6DL_A07757F7A,Traes_2DL_46DDA4126,Traes_7BS_93A86D7A11,Novel09542,Traes_1AL_C67577AB2,Novel10319,Traes_7AS_110F3413D,Traes_1AS_C261D2216,Novel06537,Traes_5BL_D190954CB,TRAES3BF154700140CFD_g,TRAES3BF021600100CFD_g,Traes_5BS_CD20C307C,Traes_5BS_B593A6FB7,Traes_1AS_62729A31C,Traes_7DS_24153A3…
GO:0006954	inflammatory response	biological_process	0.13091	1	3	4609	21	77980	2	Traes_5DL_948204A79,Traes_7BL_5C6193647	1	Traes_6DS_725915348
GO:0044706	multi-multicellular organism process	biological_process	0.13095	1	27	4609	320	77980	3	Traes_4DS_B07D4415A,TRAES3BF181800020CFD_g,Novel02587	24	Traes_2BL_25DAD57C9,Traes_2AL_F7B2DDD29,Traes_7DL_23E42FB00,Traes_3DL_0BA6A3FF4,Traes_2AL_44D9171C8,Traes_6AL_149A16A84,Traes_7AL_D47DA2480,Novel02875,Traes_3AL_14FC597EB,Traes_1DS_7868656E4,Traes_2DL_1DD4B1069,Traes_2BL_1452805FE,TRAES3BF032000020CFD_g,Traes_2AL_53CDF7BCB1,Traes_3AL_263E24D86,Traes_7AL_43E61D0AB,Traes_2AL_23BF15F48,Traes_5DL_91EFA6E79,Traes_2DL_458CEA548,Traes_2AL_6949EAB31,Trae…
GO:0010212	response to ionizing radiation	biological_process	0.13148	1	1	4609	2	77980	1	Novel05995	0
GO:0071214	cellular response to abiotic stimulus	biological_process	0.13148	1	1	4609	2	77980	1	Novel05995	0
GO:0071478	cellular response to radiation	biological_process	0.13148	1	1	4609	2	77980	1	Novel05995	0
GO:0071479	cellular response to ionizing radiation	biological_process	0.13148	1	1	4609	2	77980	1	Novel05995	0
GO:0006184	obsolete GTP catabolic process	biological_process	0.13167	1	10	4609	105	77980	0		10	Traes_1BL_9B33F3839,Traes_4DL_BB649EDF9,Traes_4BS_4D39BDA53,Traes_5AS_02A962577,Traes_4DS_138E9F824,Traes_4DS_3A7960FAC,Traes_2AS_34272605C,TRAES3BF136200030CFD_g,Traes_4BS_0BDB0D05C,Traes_2DS_B77283745
GO:0033743	peptide-methionine (R)-S-oxide reductase activity	molecular_function	0.13201	1	4	4609	33	77980	3	Traes_1BL_C81F8EFF1,Traes_1AL_3205CA5CE,Traes_1DL_435A9788C	1	Traes_1DS_B0BC86A75
GO:0019954	asexual reproduction	biological_process	0.13212	1	15	4609	181	77980	11	Traes_5AL_9BC38814C,Traes_5BL_5D8E3A685,TRAES3BF057400020CFD_g,Traes_4DS_FE97492F2,Traes_7AS_F5EA3D498,Traes_4DL_5640A8CC5,Traes_4AL_273ACCFFD,Traes_5BL_F3018E8CA,Traes_1AL_2AC682D6D,Novel09390,Traes_5DL_75AEE92BB	4	Traes_2AL_A3F599522,Traes_2DL_46DDA4126,Traes_5AS_14312D02F1,Traes_2AL_48B239DD6
GO:0016824	hydrolase activity, acting on acid halide bonds	molecular_function	0.13267	1	1	4609	2	77980	0		1	Traes_7DS_392354EC2
GO:0019120	hydrolase activity, acting on acid halide bonds, in C-halide compounds	molecular_function	0.13267	1	1	4609	2	77980	0		1	Traes_7DS_392354EC2
GO:0017046	peptide hormone binding	molecular_function	0.13375	1	1	4609	2	77980	0		1	Novel09444
GO:0042562	hormone binding	molecular_function	0.13375	1	1	4609	2	77980	0		1	Novel09444
GO:0051424	corticotropin-releasing hormone binding	molecular_function	0.13375	1	1	4609	2	77980	0		1	Novel09444
GO:0005149	interleukin-1 receptor binding	molecular_function	0.13388	1	1	4609	2	77980	1	Traes_5DL_948204A79	0
GO:0032957	inositol trisphosphate metabolic process	biological_process	0.13443	1	3	4609	21	77980	2	Traes_5AL_2292EE446,Traes_5BL_2B2033BE0	1	Traes_4DS_BEC810C3D
GO:0043647	inositol phosphate metabolic process	biological_process	0.13443	1	3	4609	21	77980	2	Traes_5BL_2B2033BE0,Traes_5AL_2292EE446	1	Traes_4DS_BEC810C3D
GO:0047325	inositol tetrakisphosphate 1-kinase activity	molecular_function	0.13443	1	3	4609	21	77980	2	Traes_5AL_2292EE446,Traes_5BL_2B2033BE0	1	Traes_4DS_BEC810C3D
GO:0051765	inositol tetrakisphosphate kinase activity	molecular_function	0.13443	1	3	4609	21	77980	2	Traes_5BL_2B2033BE0,Traes_5AL_2292EE446	1	Traes_4DS_BEC810C3D
GO:0052725	inositol-1,3,4-trisphosphate 6-kinase activity	molecular_function	0.13443	1	3	4609	21	77980	2	Traes_5AL_2292EE446,Traes_5BL_2B2033BE0	1	Traes_4DS_BEC810C3D
GO:0052726	inositol-1,3,4-trisphosphate 5-kinase activity	molecular_function	0.13443	1	3	4609	21	77980	2	Traes_5BL_2B2033BE0,Traes_5AL_2292EE446	1	Traes_4DS_BEC810C3D
GO:0003905	alkylbase DNA N-glycosylase activity	molecular_function	0.13678	1	3	4609	21	77980	1	Traes_2AL_467C9DDC4	2	Traes_3DL_A162F2A81,TRAES3BF094200090CFD_g
GO:0008509	anion transmembrane transporter activity	molecular_function	0.1378	1	24	4609	305	77980	9	TRAES3BF019800040CFD_g,Traes_3AL_E95E3E278,TRAES3BF179600010CFD_g,Traes_1DL_7CD81B7C1,Traes_5BL_A2F507F1E,Traes_1BL_019A334D8,Traes_2BL_01647D965,Traes_1AL_BE4FF7D92,Traes_3DL_34EADFCED	15	Traes_4DL_58C874E07,Traes_4AS_8944253DC,Traes_4DL_5612CF456,Traes_1BS_3761C242C,Traes_4DS_CD3A1E1DD,TRAES3BF279900010CFD_g,TRAES3BF132100020CFD_g,Traes_4BS_B36D53E8B,Traes_7AL_34D47090A,Traes_6BS_27BE3E745,Traes_3DL_8B572DD71,TRAES3BF035200150CFD_g,Traes_4BL_A9FAA75A9,Traes_2AL_B8FF3EDD9,Traes_3AS_B09E8B029
GO:0004807	triose-phosphate isomerase activity	molecular_function	0.13786	1	2	4609	11	77980	0		2	Traes_5AL_A33DF5E3A,Traes_5DL_17E38786F
GO:0016836	hydro-lyase activity	molecular_function	0.13813	1	19	4609	239	77980	7	Traes_5BL_0C2E9CD85,Novel15061,Traes_5AL_6FB526190,Traes_6DL_2A8470A5D,Traes_2BL_9CDEB96B1,Traes_5DL_CA09C31F9,TRAES3BF011600010CFD_g	12	TRAES3BF026200060CFD_g,Traes_7AL_9812088EB,Traes_6DS_5CD55B199,Traes_7AS_7E99B3482,Traes_2DS_5F1F6D808,Traes_1DS_3E8E0BE88,Traes_7BL_D78991051,Traes_3AL_4F4132490,Traes_6BS_0726A0A88,Traes_3DL_B58F5DEEF,Traes_7DL_B228E9EA8,Traes_7DL_F7D784F1F
GO:0006364	rRNA processing	biological_process	0.13832	1	27	4609	348	77980	12	Novel09331,Traes_1DL_B70F2C775,Traes_1DL_82E126A2A,Traes_1AL_00E379EFF,Novel08336,Traes_7DL_A95A11A9C,Traes_4DS_F4A320B41,Novel08341,Traes_1DL_CD211C1E2,Traes_4DL_9A51D1EB2,Traes_1BL_22EDF8650,Novel02370	15	Traes_1BL_6FD27DB24,Traes_5AS_6F72B9C96,Traes_1BL_804FC5C57,Traes_2AS_B78968A63,Traes_5BS_31F189259,Traes_6BL_5ACBB86F4,Traes_5BS_409B24307,Traes_5DS_286CDF1FE1,Traes_2BS_0D1935045,Traes_5BS_2C2072466,Traes_5DS_3186C8F7D,Traes_6AS_230E627FE,Traes_1BL_E9A5CDC40,Traes_5DS_7FD4F7284,Traes_6DL_36529FEF2
GO:0016072	rRNA metabolic process	biological_process	0.13832	1	27	4609	348	77980	12	Traes_1BL_22EDF8650,Traes_4DL_9A51D1EB2,Novel02370,Novel08336,Traes_4DS_F4A320B41,Traes_7DL_A95A11A9C,Novel08341,Traes_1DL_CD211C1E2,Traes_1DL_B70F2C775,Traes_1DL_82E126A2A,Traes_1AL_00E379EFF,Novel09331	15	Traes_5BS_2C2072466,Traes_6AS_230E627FE,Traes_5DS_3186C8F7D,Traes_1BL_E9A5CDC40,Traes_5DS_7FD4F7284,Traes_6DL_36529FEF2,Traes_5DS_286CDF1FE1,Traes_2BS_0D1935045,Traes_2AS_B78968A63,Traes_6BL_5ACBB86F4,Traes_5BS_31F189259,Traes_5BS_409B24307,Traes_1BL_6FD27DB24,Traes_1BL_804FC5C57,Traes_5AS_6F72B9C96
GO:0016615	malate dehydrogenase activity	molecular_function	0.13883	1	6	4609	58	77980	6	Traes_2BL_2825A3D0F,Novel11978,Traes_2DL_488816050,Traes_3DL_6DE7463D7,Traes_2AL_3315250C9,TRAES3BF066900080CFD_g	0
GO:0044763	single-organism cellular process	biological_process	0.13961	1	1277	4609	20446	77980	666	Traes_4DS_FAFED0328,Traes_6DL_41E77A3BA,Novel13985,Traes_2AL_9C8ACA6B9,Novel02681,Traes_4BL_71E35BBC1,Traes_3AS_ACB424EA3,Traes_6AL_562AE8B6E,Traes_5DS_011851EE7,Traes_7AS_69B4D2085,Traes_4BS_590ABA25F,Traes_4DL_4DC86DBED,Traes_4BL_BC34849FB,Traes_4DS_26272902A,Traes_5BL_7E69810D5,Traes_3DL_A2127ABF7,Traes_3DS_5C9208939,Traes_2BS_83944806B,Novel06709,Traes_4AS_85B580603,Traes_5AL_4210A8A6E,Traes_…	611	Traes_2DL_E793A6FA8,Traes_5DL_D85DBC184,Traes_4AL_0129C8810,Traes_5BS_CE5746B51,Traes_3AS_381EBE04B,Traes_1DL_D0033CF8B,Traes_2BS_6C74475F9,Traes_1DL_E425CE2A3,Traes_2AS_452FED53F,Traes_5AS_9DD695C5E,Novel06703,Traes_5BL_8AB291400,Traes_3AL_9D2735F60,Traes_5AS_653E5B343,Traes_7DS_42F8FD2BD,Traes_4BS_CC0473112,Traes_4DS_C6648E862,Novel03395,Traes_5BL_6BD600BE2,Traes_7BS_6EBE7C904,Traes_5DL_5597A11…
GO:0004334	fumarylacetoacetase activity	molecular_function	0.14139	1	2	4609	13	77980	2	Traes_6BS_85060586F,Traes_6DS_6115C576B	0
GO:0016822	hydrolase activity, acting on acid carbon-carbon bonds	molecular_function	0.14139	1	2	4609	13	77980	2	Traes_6BS_85060586F,Traes_6DS_6115C576B	0
GO:0016823	hydrolase activity, acting on acid carbon-carbon bonds, in ketonic substances	molecular_function	0.14139	1	2	4609	13	77980	2	Traes_6BS_85060586F,Traes_6DS_6115C576B	0
GO:0000154	rRNA modification	biological_process	0.1429	1	12	4609	132	77980	5	Traes_1DL_CD211C1E2,Traes_7DL_A95A11A9C,Traes_1AL_00E379EFF,Traes_1DL_82E126A2A,Traes_1BL_22EDF8650	7	Traes_2BS_0D1935045,Traes_1BL_804FC5C57,Traes_1BL_6FD27DB24,Traes_6DL_36529FEF2,Traes_1BL_E9A5CDC40,Traes_6BL_5ACBB86F4,Traes_2AS_B78968A63
GO:0004520	endodeoxyribonuclease activity	molecular_function	0.1431	1	15	4609	176	77980	7	Traes_4BL_413C72B37,Novel07264,Novel10746,Traes_2AS_FE37D420B,Traes_2DS_DE115609C,Traes_6BS_85060586F,Traes_2BS_B0C8595DF	8	Traes_5BL_1DE088A30,Traes_1BS_2F6DD776E,Traes_4DS_745FEF53E,Traes_5DL_2ADCB64B3,Traes_5DS_27BF60D68,Traes_2DS_BB50DEEF8,Traes_5AL_3EED2020C,Traes_2AL_DB64E18A1
GO:0032786	positive regulation of DNA-templated transcription, elongation	biological_process	0.14337	1	1	4609	3	77980	0		1	Novel08014
GO:0032968	positive regulation of transcription elongation from RNA polymerase II promoter	biological_process	0.14337	1	1	4609	3	77980	0		1	Novel08014
GO:0034243	regulation of transcription elongation from RNA polymerase II promoter	biological_process	0.14337	1	1	4609	3	77980	0		1	Novel08014
GO:1901606	alpha-amino acid catabolic process	biological_process	0.14375	1	10	4609	111	77980	4	Traes_2DS_8979AA079,Traes_7AS_A93890FE4,Traes_7DS_4EB9095AA,Novel14226	6	Traes_2AL_2E2DFB904,Traes_2DL_D814281E8,Traes_6AL_CDC715B50,Traes_6DS_B6E53FECE,Traes_6DL_C8292F26F,Traes_2BL_2768AE3B1
GO:0008238	exopeptidase activity	molecular_function	0.14557	1	43	4609	604	77980	26	Traes_1DS_7B8426507,Traes_4AS_265001E06,Traes_4BS_F3F72EB38,Traes_7BS_4BC05D388,Traes_5DL_9FECCFD5F,Traes_1AS_88CF20B0A,Traes_3AS_B605964C1,Traes_7BS_81AD0B25D,Traes_2AS_095DBFD02,Traes_6BS_9B6EA6B99,Traes_5DL_1091E12E4,Traes_1DL_41C96539B,Traes_1BS_4D249391E,TRAES3BF013000030CFD_g,Traes_3DL_A99277310,Traes_4BL_E35969C6B,Traes_6DS_972C7F490,Novel14724,Traes_2DL_CF8D26731,Traes_6AS_E0891C248,Traes…	17	Traes_2AS_84673C57E,Traes_4AL_B012F9BFC,Traes_3DL_AB080A446,Traes_1DS_EE357F5D6,Traes_2AS_F05A662DE,Traes_2AS_134C1AAB9,Traes_2AS_B6B3FCEEB,Traes_1AS_A5202F273,Traes_1AS_62729A31C,Traes_6DL_5C5E01FCF,Traes_1BS_FEA181281,Traes_2DS_CB9F42CCD,Traes_7BS_1D2E83568,Traes_3AS_E696A41F8,Traes_2AL_F536E14F4,Traes_4BS_F0EEDB1D9,Traes_2AS_38949B685
GO:0043934	sporulation	biological_process	0.14761	1	5	4609	43	77980	4	TRAES3BF061300010CFD_g,Traes_7AS_F5EA3D498,Traes_7DS_C370D6DF8,TRAES3BF060500350CFD_g	1	Traes_1AL_F171CDC68
GO:0015399	primary active transmembrane transporter activity	molecular_function	0.14779	1	40	4609	531	77980	21	Traes_2AL_2F9F6DB1A,Traes_6AS_332F30482,Traes_2AL_9C8ACA6B9,Traes_2BL_A34360A6C,Traes_3AL_504F7F2BB,Traes_7AS_0EA301557,Traes_7DS_CDF069696,Traes_5BL_F6A4A672F,Traes_7AL_C0D018B9D,Traes_3AL_9221B79A1,Traes_7BS_BB0FECDBE,Traes_2BL_6FFD5A5E0,Traes_7DS_EB0ADD31F,Traes_4DL_B138DF6FC,Traes_6DL_0CE0B6493,Traes_7AS_8CC30284A,TRAES3BF026500110CFD_g,Traes_1DL_1F003CA3A,Traes_1DL_3B1A8A632,Traes_7AS_FD057D…	19	Traes_3AL_EF19996B2,Traes_7DL_F3CDF6DC8,Novel02259,Traes_2DS_E85263CFA,Traes_4DL_4E5926A4D,Traes_3DS_EE5D85DE2,Traes_2BL_05498B97F,Traes_3AL_1FE30CADD,Novel10080,TRAES3BF048900170CFD_g,Traes_7AL_DA8343C6B,Traes_3AS_FD018268B,Traes_5BL_B6A784025,Traes_3DL_47DECD49E,Traes_7BL_FD4254327,Traes_4DL_99A7B518C,Traes_4DL_49B328F1F,Traes_4AS_53C6E4470,Traes_1DS_B395E6B32
GO:0015405	P-P-bond-hydrolysis-driven transmembrane transporter activity	molecular_function	0.14779	1	40	4609	531	77980	21	Traes_7AS_0EA301557,Traes_3AL_504F7F2BB,Traes_2BL_A34360A6C,Traes_2AL_9C8ACA6B9,Traes_6AS_332F30482,Traes_2AL_2F9F6DB1A,Novel08319,Traes_7AS_FD057D02F,Traes_1DL_3B1A8A632,Traes_1DL_1F003CA3A,TRAES3BF026500110CFD_g,Traes_7AS_8CC30284A,Traes_6DL_0CE0B6493,Traes_2BL_6FFD5A5E0,Traes_7DS_EB0ADD31F,Traes_4DL_B138DF6FC,Traes_7BS_BB0FECDBE,Traes_3AL_9221B79A1,Traes_7AL_C0D018B9D,Traes_5BL_F6A4A672F,Traes…	19	Novel10080,Traes_3AL_1FE30CADD,Traes_2BL_05498B97F,Traes_3DS_EE5D85DE2,Traes_4DL_4E5926A4D,Traes_2DS_E85263CFA,Novel02259,Traes_7DL_F3CDF6DC8,Traes_3AL_EF19996B2,Traes_1DS_B395E6B32,Traes_4AS_53C6E4470,Traes_4DL_49B328F1F,Traes_4DL_99A7B518C,Traes_7BL_FD4254327,Traes_3DL_47DECD49E,Traes_5BL_B6A784025,Traes_3AS_FD018268B,Traes_7AL_DA8343C6B,TRAES3BF048900170CFD_g
GO:0004611	phosphoenolpyruvate carboxykinase activity	molecular_function	0.14789	1	7	4609	71	77980	2	Traes_6BL_585BEC5D5,Traes_6DL_41E77A3BA	5	Traes_6AL_6378F9D26,Traes_7DL_1211AEDF2,Traes_7AL_74239EBEC,Traes_7DL_FE457F7CD,Traes_7BL_A85EC2311
GO:0065009	regulation of molecular function	biological_process	0.14927	1	26	4609	343	77980	15	TRAES3BF098900070CFD_g,Traes_5BL_F04718899,Novel09409,Traes_3AL_0E45676B4,Novel10737,Novel17175,Traes_5BL_B58E08F2F,Traes_6AL_BB536BB82,Traes_6DL_4DEEDF72D,Traes_2DS_3663CF5CF,Novel17957,Traes_1BL_A2A76A427,Traes_6DL_70039DA8C,Traes_5AL_857A0C6DE,Traes_7AS_BD45B6DF6	11	Traes_2AL_47236A6AC,Traes_7DS_794AEF142,Traes_7DL_DE462CCB4,Traes_2BL_18F5DFBF1,Traes_2BL_2C28188FF,Traes_3AS_F35A01B78,Traes_2DL_E793A6FA8,Traes_5AS_FECFF9702,Traes_2DL_3E5F7A490,TRAES3BF035300140CFD_g,Traes_3AS_1B93CF819
GO:0010383	cell wall polysaccharide metabolic process	biological_process	0.14949	1	2	4609	13	77980	2	Traes_1DL_CAE79B246,Traes_6BS_0C04E7178	0
GO:0010410	hemicellulose metabolic process	biological_process	0.14949	1	2	4609	13	77980	2	Traes_6BS_0C04E7178,Traes_1DL_CAE79B246	0
GO:0045491	xylan metabolic process	biological_process	0.14949	1	2	4609	13	77980	2	Traes_1DL_CAE79B246,Traes_6BS_0C04E7178	0
GO:0045493	xylan catabolic process	biological_process	0.14949	1	2	4609	13	77980	2	Traes_6BS_0C04E7178,Traes_1DL_CAE79B246	0
GO:0046559	alpha-glucuronidase activity	molecular_function	0.14949	1	2	4609	13	77980	2	Traes_6BS_0C04E7178,Traes_1DL_CAE79B246	0
GO:0008277	regulation of G-protein coupled receptor protein signaling pathway	biological_process	0.14957	1	2	4609	10	77980	1	Traes_1AL_F18EC96DF	1	Traes_4DL_459F0A715
GO:0005402	cation:sugar symporter activity	molecular_function	0.15123	1	11	4609	119	77980	6	Traes_2AL_9B14BE32B,Traes_4BS_668A7A78A,Traes_7AL_18F7A4930,Traes_6DS_20D189350,Traes_2BL_E5EBE00BB,Traes_4AL_B674B528F	5	Traes_5DL_F01094904,TRAES3BF114600200CFD_g,Traes_4DL_BB649EDF9,Traes_2BS_E1E541767,Traes_6BL_5095A49D1
GO:0009020	tRNA (guanosine-2'-O-)-methyltransferase activity	molecular_function	0.15128	1	3	4609	21	77980	1	Novel12017	2	Traes_5BL_044AAF401,Traes_4BS_B36D53E8B
GO:0034212	peptide N-acetyltransferase activity	molecular_function	0.15185	1	6	4609	58	77980	0		6	Traes_7DS_5969C1C34,Traes_2DL_01CACA64F,TRAES3BF077100010CFD_g,Traes_5BL_F8A34CF5A,TRAES3BF077100020CFD_g,Traes_7AS_FEE6CC75E1
GO:0061733	peptide-lysine-N-acetyltransferase activity	molecular_function	0.15185	1	6	4609	58	77980	0		6	Traes_7DS_5969C1C34,Traes_2DL_01CACA64F,TRAES3BF077100010CFD_g,Traes_5BL_F8A34CF5A,TRAES3BF077100020CFD_g,Traes_7AS_FEE6CC75E1
GO:0016758	transferase activity, transferring hexosyl groups	molecular_function	0.15328	1	110	4609	1648	77980	45	Traes_5BL_AD561C052,Traes_2DL_4A4C48C9D,Traes_7BL_8A421AAB2,TRAES3BF021800140CFD_g,Traes_4AL_50F8115BB,Traes_2BS_83944806B,Traes_3B_C1A0BCA34,Traes_3AL_0B9758BF6,Traes_2AL_50DD61AB0,Traes_2AL_8DF1244C4,Traes_2BS_1B96DD5CC,Traes_4AL_EC565F87F,Traes_5DL_D67E350F31,Traes_1BS_2482E3596,Traes_5DL_D80B69113,Traes_2DS_48FB7EC2D,Traes_7DL_B1B3571A7,Traes_2BL_5DFE6B3311,Traes_5BL_A918D6888,Traes_5BL_59640…	65	Traes_1BL_2135FE01E,Traes_1AL_1AFA8DEA9,Traes_3DL_940A89913,Traes_2BL_C76BCE16D,Traes_6DL_D04DA5DFB,Traes_6DS_995C4235A,Traes_1AS_2CEE031FB,Traes_1AL_F420A1BBE,TRAES3BF010400110CFD_g,Traes_4BL_0940FC4BA,Traes_7DL_375BE1239,Traes_3AL_21871C22D,Traes_5DL_EBB11E547,Traes_1BL_7ACAB786A,Traes_7DS_B0D50DF2A,Traes_6AL_986248807,Traes_5BL_27DA4F6E1,Traes_2BL_68C539313,Traes_4BS_CC0473112,Traes_1DS_2E8605…
GO:0005319	lipid transporter activity	molecular_function	0.15334	1	8	4609	86	77980	4	Traes_3DL_34EADFCED,Traes_4AL_F3BA3F9FB,TRAES3BF019800040CFD_g,Traes_6DS_CDCAD6797	4	Traes_6BL_B363FB1EE,Traes_1AS_1EE692FDC,Traes_2DL_A2092E8B2,Traes_4BL_FCEA75450
GO:0031683	G-protein beta/gamma-subunit complex binding	molecular_function	0.15362	1	16	4609	199	77980	6	Traes_7DL_8D02A2581,Traes_7DS_17B21E0D4,Traes_3AL_504F7F2BB,Traes_6DL_41E77A3BA,Traes_7AL_FDC2E2F77,Traes_6BL_585BEC5D5	10	Traes_7DS_AA896818F,Traes_5DS_6674D49C0,Traes_1BS_2F6DD776E,TRAES3BF048900170CFD_g,Traes_3AL_EF19996B2,Traes_7AS_B81A72ADA,Traes_2BL_05498B97F,Traes_3DL_47DECD49E,Traes_6AL_6378F9D26,Traes_7AS_C6F34B2E3
GO:0030570	pectate lyase activity	molecular_function	0.15387	1	1	4609	3	77980	1	Novel16795	0
GO:0042325	regulation of phosphorylation	biological_process	0.15435	1	6	4609	58	77980	1	Traes_3AL_B87D0DFB5	5	Traes_2BL_18F5DFBF1,Traes_2AL_47236A6AC,Traes_2DL_3E5F7A490,Traes_2DL_E793A6FA8,Traes_2BL_2C28188FF
GO:0006220	pyrimidine nucleotide metabolic process	biological_process	0.15466	1	13	4609	160	77980	10	Traes_2DL_3A69DD453,Traes_1DL_DC7BDE229,Traes_6DL_A4CE8D26B,Traes_1DL_8C08BB27F,Traes_2AS_7B612C346,Traes_6AL_562AE8B6E,Traes_7AS_5F16EEFFD,Traes_2BL_6A38C0C23,Traes_1BL_D633DA4E8,Traes_6BL_C433D70A3	3	Traes_2DS_FCCFA0BE1,Traes_2BS_9C52B176E,Traes_2BS_94C42CB70
GO:0042127	regulation of cell proliferation	biological_process	0.15574	1	3	4609	21	77980	2	Novel14423,Traes_3AL_B87D0DFB5	1	Novel00116
GO:0009664	plant-type cell wall organization	biological_process	0.15692	1	6	4609	58	77980	5	Traes_4AS_85B580603,Novel12059,Traes_3AL_D3A1F0D64,Traes_4BS_AF594F934,Traes_4DL_D0B43694E	1	Traes_4DS_33949F884
GO:0071669	plant-type cell wall organization or biogenesis	biological_process	0.15692	1	6	4609	58	77980	5	Traes_4AS_85B580603,Traes_3AL_D3A1F0D64,Novel12059,Traes_4DL_D0B43694E,Traes_4BS_AF594F934	1	Traes_4DS_33949F884
GO:0019385	methanogenesis, from acetate	biological_process	0.15739	1	2	4609	11	77980	1	Traes_1AL_53F3380AF	1	Traes_3DS_9C313E1BB
GO:0070851	growth factor receptor binding	molecular_function	0.1585	1	5	4609	45	77980	5	Traes_6AL_6518BC798,Traes_6DL_D9F5169D4,Traes_5DL_948204A79,Traes_6BL_58BB13700,Traes_5BL_1F78C01BF	0
GO:0006558	L-phenylalanine metabolic process	biological_process	0.15869	1	4	4609	34	77980	4	Traes_7DS_4EB9095AA,Traes_2BL_9CDEB96B1,Traes_7AS_A93890FE4,Novel14226	0
GO:1902221	erythrose 4-phosphate/phosphoenolpyruvate family amino acid metabolic process	biological_process	0.15869	1	4	4609	34	77980	4	Novel14226,Traes_7AS_A93890FE4,Traes_2BL_9CDEB96B1,Traes_7DS_4EB9095AA	0
GO:0006750	glutathione biosynthetic process	biological_process	0.15901	1	4	4609	33	77980	3	Traes_3AS_51DE1D50C,Novel12720,Traes_3DL_8C6D663C5	1	Traes_2DL_0BF85B80E
GO:0005315	inorganic phosphate transmembrane transporter activity	molecular_function	0.15914	1	3	4609	22	77980	1	Traes_2AL_3B49FB6D4	2	Traes_6BL_6BC705098,Traes_6BL_8384BADC5
GO:0015850	organic hydroxy compound transport	biological_process	0.15919	1	2	4609	11	77980	2	Novel06258,Traes_5DL_0282E7F50	0
GO:0033014	tetrapyrrole biosynthetic process	biological_process	0.15949	1	63	4609	872	77980	22	Traes_1DL_09806EAD5,TRAES3BF111700040CFD_g,Traes_2AL_2F9F6DB1A,Traes_2DL_488816050,Traes_6BS_7E02A04C4,Traes_2BL_2825A3D0F,Traes_2AL_3315250C9,Traes_2AL_9C8ACA6B9,Traes_3DS_BB402655B,Traes_6BS_24EE22D04,Traes_2BS_23E0AC565,Traes_2BL_1395C82D5,Novel15061,Traes_4DL_B138DF6FC,Novel13183,Traes_1DS_C063CD45A,Traes_6AS_67FD620BE,Traes_5DL_E83F92234,TRAES3BF160500030CFD_g,Traes_7DS_D97817E6A,Traes_3AS_A…	41	Traes_1BS_3761C242C,Traes_4AS_E54C88DDB,Traes_1DL_30F34E129,Traes_7BS_873511EFA,Traes_1DL_14CCD1497,Traes_1AL_5C8689E82,Traes_5BL_2994AAF19,Traes_5BL_ACB7F4365,TRAES3BF055300010CFD_g,TRAES3BF050100010CFD_g,Novel07043,Traes_7BL_82850CC15,Traes_5BL_71A26111C,Traes_1BL_EC3E899FE,Traes_1BL_A1A6E39BD,Traes_6BS_0726A0A88,Traes_1BS_ABD495014,Traes_1DS_B29100811,Traes_5BL_1DE088A30,Traes_2BL_1B7BF234B,Tr…
GO:0016840	carbon-nitrogen lyase activity	molecular_function	0.1597	1	13	4609	160	77980	3	Traes_5DL_62B6773BC,Traes_2BS_023A3B1E5,Traes_2AS_7B612C346	10	Traes_6DL_1AEA7B869,Traes_5BL_087A67E57,Traes_2BS_94C42CB70,Traes_2BL_13D5272D7,Traes_5DL_9867BCA21,Traes_6DL_04CD7E82C,Traes_2DS_FCCFA0BE1,Traes_2DS_28CA50371,Traes_2DL_8C21AAAEF,Traes_4AL_892C47ED5
GO:0007049	cell cycle	biological_process	0.16058	1	91	4609	1321	77980	52	Traes_2AL_9C8ACA6B9,Traes_3AL_504F7F2BB,Novel12059,TRAES3BF065800020CFD_g,Traes_5DL_75AEE92BB,Traes_1DL_23D036A85,Traes_1AL_F18EC96DF,Traes_3DL_3E215D878,Traes_1BL_BCA60D8B6,Traes_5BL_F3018E8CA,Traes_5DS_011851EE7,Traes_2AL_2F9F6DB1A,Traes_3AL_17988A22C,Traes_7AS_8CC30284A,Novel09390,Traes_6DS_5B092D231,Traes_7BS_BB0FECDBE,TRAES3BF116200450CFD_g,Traes_3AL_9221B79A1,Traes_3AL_EB7142B35,Traes_4DL_B…	39	Traes_2BL_B8D0A7061,Traes_3DS_294EA7477,Traes_7BL_82850CC15,Traes_2AL_53CDF7BCB1,Traes_7BS_D91D1E29A,Traes_5AS_14312D02F1,Traes_2BL_18F5DFBF1,Traes_2BL_05498B97F,Traes_2DL_E793A6FA8,Traes_1AL_51E5359BA,Traes_1AS_D591D0535,Traes_6AS_FDAB8AF16,Traes_4DL_5612CF456,Traes_4AS_0C71E39B4,Traes_2AL_A3F599522,Novel04938,Traes_2BL_2C28188FF,Traes_5DL_E743F60DF,Novel02144,Traes_2BS_E1E541767,Traes_7DS_7094F…
GO:0006643	membrane lipid metabolic process	biological_process	0.1618	1	35	4609	471	77980	23	Traes_1AL_F18EC96DF,Traes_2BL_01647D965,Traes_5AL_E42DCF414,Traes_5DL_8BB7752C1,Traes_4BS_590ABA25F,Traes_3DS_D3F460A69,Traes_6AS_5A2E2A058,Traes_2AS_64994F26C,Traes_1DL_0FB30E20D,Traes_4BS_01F7AC2E3,Traes_1AL_7531AC097,Traes_2DS_3F4E4E00D,Traes_1DL_50B29C62B,Traes_1BL_2AE952A77,Traes_2BS_1F655F5E3,Traes_1AL_30C4B017F,Traes_6DL_70288AD38,Traes_4DS_70BB7099D,Traes_1DS_9C1960402,Traes_6BS_21E4C03A3…	12	TRAES3BF057400030CFD_g,Traes_6AL_2BA9DA334,Novel01118,Traes_4DL_875174B05,Traes_4BL_09B870E26,Traes_4BL_0D296D74A,Traes_3AL_A08E063F0,Traes_7BS_2CAF57700,Traes_4BL_03873D07C,Traes_2BL_68C539313,Traes_7DS_B0D50DF2A,Traes_5AL_D7EB47D56
GO:0016757	transferase activity, transferring glycosyl groups	molecular_function	0.1644	1	142	4609	2143	77980	63	Traes_2AL_50DD61AB0,Traes_1BL_5796ED3B1,Traes_3AL_0B9758BF6,Novel04026,Traes_7DL_B1B3571A7,Traes_1BS_2482E3596,Traes_2DS_48FB7EC2D,Traes_5DL_D80B69113,Traes_2BS_1B96DD5CC,TRAES3BF021800140CFD_g,Traes_7BL_8A421AAB2,Traes_4AL_50F8115BB,Traes_6DL_E8A06D3F7,Traes_3DL_7D692A7FF,Traes_7DL_2EB3442BE,Traes_1DS_9C1960402,Traes_4DS_6B94D4FA6,Traes_1AL_30C4B017F,Traes_2BS_EB203E5F7,Traes_1DS_77E2F32B0,Novel…	79	Traes_4DL_2C8040E15,Traes_7BL_D536DB7A4,Traes_6AL_986248807,Traes_2BL_9ED61BC43,Traes_7BL_119F4C8C6,Traes_6DS_489CD9911,Traes_4BL_03873D07C,Traes_4BL_E4BFEC7C3,Traes_1AL_94EA49C55,Traes_6DS_995C4235A,Traes_6DL_D04DA5DFB,Traes_1AL_1AFA8DEA9,Traes_5DL_EBB11E547,Traes_1BL_7ACAB786A,TRAES3BF010400110CFD_g,Traes_4BL_0940FC4BA,Traes_1AS_2CEE031FB,Traes_4BL_7DA2E017F,Traes_2BL_05498B97F,Traes_6AS_D68761…
GO:0004455	ketol-acid reductoisomerase activity	molecular_function	0.16445	1	7	4609	73	77980	4	Traes_2AL_3315250C9,Traes_2DL_488816050,Traes_2BL_2825A3D0F,Traes_7DS_A60E1357C	3	Traes_5BL_ACB7F4365,Traes_5BS_36C5B305D,Traes_5DS_3C8141FE3
GO:0015703	chromate transport	biological_process	0.16677	1	2	4609	12	77980	0		2	Traes_4DL_5612CF456,Traes_4BL_A9FAA75A9
GO:0015109	chromate transmembrane transporter activity	molecular_function	0.16677	1	2	4609	12	77980	0		2	Traes_4DL_5612CF456,Traes_4BL_A9FAA75A9
GO:0008963	phospho-N-acetylmuramoyl-pentapeptide-transferase activity	molecular_function	0.16736	1	2	4609	12	77980	2	Traes_2AS_FB8C94F8E,Traes_2BS_4AFB3E8EB	0
GO:0030198	extracellular matrix organization	biological_process	0.16827	1	5	4609	47	77980	3	Traes_4DL_D0B43694E,Traes_3AL_D3A1F0D64,Traes_4AS_85B580603	2	Traes_4DS_33949F884,Traes_4BL_2ACE03C35
GO:0043062	extracellular structure organization	biological_process	0.16827	1	5	4609	47	77980	3	Traes_4AS_85B580603,Traes_3AL_D3A1F0D64,Traes_4DL_D0B43694E	2	Traes_4BL_2ACE03C35,Traes_4DS_33949F884
GO:0071804	cellular potassium ion transport	biological_process	0.16954	1	10	4609	110	77980	5	Traes_3DL_E263BA799,Traes_6BL_B1673B99B,Traes_5DL_B68F9C403,Traes_7AS_0696B899B,Traes_6AL_22D6C7054	5	Traes_2AL_895F81BEB,Traes_2DS_4779586F7,Traes_2BL_FA25ADA121,Traes_2DS_835BF6175,Traes_4BL_0CD383B6E
GO:0071805	potassium ion transmembrane transport	biological_process	0.16954	1	10	4609	110	77980	5	Traes_3DL_E263BA799,Traes_6BL_B1673B99B,Traes_5DL_B68F9C403,Traes_7AS_0696B899B,Traes_6AL_22D6C7054	5	Traes_2DS_4779586F7,Traes_2BL_FA25ADA121,Traes_2AL_895F81BEB,Traes_4BL_0CD383B6E,Traes_2DS_835BF6175
GO:0009986	cell surface	cellular_component	0.17162	1	1	4609	3	77980	1	Traes_7DL_FBD53083F	0
GO:0048038	quinone binding	molecular_function	0.17168	1	9	4609	110	77980	2	Traes_7AS_4E9AB3A15,Traes_7DS_62264B1E9	7	Traes_4AL_FCF129CB0,Traes_4DL_C1E2F5364,Traes_2BL_FD8F6184B,Traes_4DL_D0ADE3477,Traes_4DS_9ABB51FE4,Traes_4AS_3A59B23B6,Traes_7DS_B83440EDA
GO:0009052	pentose-phosphate shunt, non-oxidative branch	biological_process	0.17234	1	2	4609	13	77980	0		2	Traes_5DL_E274F1733,Traes_5AL_C14B0076E
GO:0004751	ribose-5-phosphate isomerase activity	molecular_function	0.17234	1	2	4609	13	77980	0		2	Traes_5AL_C14B0076E,Traes_5DL_E274F1733
GO:0016413	O-acetyltransferase activity	molecular_function	0.17263	1	3	4609	23	77980	0		3	Traes_4AS_AA3629BB5,Traes_4BL_C9595C3D8,TRAES3BF079300010CFD_g
GO:0009110	vitamin biosynthetic process	biological_process	0.17271	1	22	4609	288	77980	11	Novel13183,Traes_2BL_6A38C0C23,Traes_5BL_F35F8B2D1,Traes_1DS_C063CD45A,Traes_7AS_6E2202D8C,Traes_5AL_A2B2D25CA,Traes_7DS_D97817E6A,Traes_7BS_96598995D,Traes_5BL_8E201CCCE,Traes_2DL_3A69DD453,Traes_5DL_7DFD41129	11	Traes_1DL_D72184AD9,Traes_2DL_206B13F5A,Traes_1AL_7C91EF27D,Traes_6AL_64BAE3CE7,Traes_4BL_CF4451CAA,Traes_4AS_E54C88DDB,Traes_1DL_14CCD1497,Traes_2AL_0553F7051,Traes_2BL_C7F69725E,Traes_3DL_F1DB969A8,Traes_7DL_C52927EA4
GO:0042364	water-soluble vitamin biosynthetic process	biological_process	0.17271	1	22	4609	288	77980	11	Traes_7DS_D97817E6A,Traes_5AL_A2B2D25CA,Traes_2DL_3A69DD453,Traes_5DL_7DFD41129,Traes_7BS_96598995D,Traes_5BL_8E201CCCE,Traes_5BL_F35F8B2D1,Traes_1DS_C063CD45A,Novel13183,Traes_2BL_6A38C0C23,Traes_7AS_6E2202D8C	11	Traes_3DL_F1DB969A8,Traes_2BL_C7F69725E,Traes_7DL_C52927EA4,Traes_1AL_7C91EF27D,Traes_2DL_206B13F5A,Traes_6AL_64BAE3CE7,Traes_4BL_CF4451CAA,Traes_1DL_D72184AD9,Traes_1DL_14CCD1497,Traes_2AL_0553F7051,Traes_4AS_E54C88DDB
GO:0004568	chitinase activity	molecular_function	0.17287	1	8	4609	94	77980	4	Traes_1DS_ADB14F6F8,Traes_2BL_E366A5226,Novel12443,Traes_2DL_2CD927FDA	4	Traes_1BL_A5FCA9094,Traes_1DL_4EF40E197,Traes_1DL_95936DC50,Traes_1AL_E96C0662D
GO:0006165	nucleoside diphosphate phosphorylation	biological_process	0.17316	1	20	4609	263	77980	11	Traes_3DS_116082A6F,Traes_7AL_A1F318992,Traes_2BL_0ED5DCF4B,Traes_7BL_8F226AC0C,Traes_1DL_DC7BDE229,Traes_2AS_7B612C346,Traes_2DL_B896BF8FB,Traes_3AL_7CC0C8632,Traes_1DL_8C08BB27F,Traes_2AL_4885854CD,Traes_5BL_219FAA6D8	9	Traes_2DS_FCCFA0BE1,Traes_1AL_7C91EF27D,Traes_2BS_94C42CB70,Traes_1DL_14CCD1497,Traes_4BS_D12DBE6D3,Traes_7BS_D206DFBF2,Traes_7DS_560CDB862,Traes_7AS_3DFC2683E,Traes_4DS_04FD1AFDB
GO:0046939	nucleotide phosphorylation	biological_process	0.17316	1	20	4609	263	77980	11	Traes_5BL_219FAA6D8,Traes_1DL_8C08BB27F,Traes_2AL_4885854CD,Traes_2DL_B896BF8FB,Traes_3AL_7CC0C8632,Traes_2AS_7B612C346,Traes_1DL_DC7BDE229,Traes_7AL_A1F318992,Traes_2BL_0ED5DCF4B,Traes_7BL_8F226AC0C,Traes_3DS_116082A6F	9	Traes_7AS_3DFC2683E,Traes_4DS_04FD1AFDB,Traes_7DS_560CDB862,Traes_7BS_D206DFBF2,Traes_1DL_14CCD1497,Traes_4BS_D12DBE6D3,Traes_2BS_94C42CB70,Traes_1AL_7C91EF27D,Traes_2DS_FCCFA0BE1
GO:0006694	steroid biosynthetic process	biological_process	0.17377	1	28	4609	382	77980	11	Traes_2BS_23E0AC565,Traes_2DS_3663CF5CF,TRAES3BF026100070CFD_g,Traes_1AL_9D3A2CA99,Traes_7AS_63A586587,Traes_2AS_D021605A2,Traes_4AL_A10C27077,Traes_2DS_BCA5E00B5,Traes_7DL_7511EEEC2,Traes_7DL_7CBA513CB,Traes_7DS_93F9ED9BE	17	Traes_5BL_9C48DD2AC,Traes_5BS_4D44AE9D6,Traes_5BL_44EFC1BBD,Traes_2BL_F647AD1DE,Traes_5BL_7C7817ACA,Traes_4BS_CEA607A1D,Traes_4DL_9480F40CF,Traes_5BL_94F8310B1,Traes_5DL_3C2379192,Traes_5BL_28CCE5325,Traes_2DL_94B48B5ED,Traes_5AL_AC73FACF3,Traes_5AL_5785267FA,Traes_2DL_BCE40F3F4,Traes_5DL_5597A11EC,TRAES3BF239200010CFD_g,Traes_1AL_9CC946A58
GO:0010033	response to organic substance	biological_process	0.17438	1	16	4609	193	77980	7	Traes_7DS_D97817E6A,Traes_5DL_11805C295,Traes_6DL_390A74340,Traes_7DL_55ADB3528,Traes_5BL_8BCE2D83D,Traes_5AL_E2A8A750D,Traes_7BS_8F1C8872E	9	Traes_2DL_8434C0251,Traes_6DL_556675019,Traes_7DL_C89614A4D,Traes_5BL_775E720CC,Traes_7AL_1415D04BF,Traes_5DL_7BEC640FA,TRAES3BF042500030CFD_g,Traes_6BS_BD894AD26,Traes_7BL_66296695F
GO:0008733	L-arabinose isomerase activity	molecular_function	0.17557	1	1	4609	3	77980	0		1	Traes_7AL_DA8343C6B
GO:0006355	regulation of transcription, DNA-templated	biological_process	0.17621	1	370	4609	5816	77980	201	Traes_7DL_3CE000E38,Traes_2BL_569371098,Traes_7AL_6931AA68B,Traes_6DS_6115C576B,Novel02808,Traes_2BL_5961E6C441,Traes_6AL_E8CD2C02B,TRAES3BF020100160CFD_g,Traes_4AL_9D7ECD3BA,Novel07652,Traes_2DS_B5227B5F6,Traes_4DS_2B466B861,Traes_7AL_44206BE21,Traes_1AL_5FFFBAB47,Traes_7AL_07460F582,TRAES3BF097400030CFD_g,Traes_2DL_DF7B995C9,Traes_3AS_AC1FF5A12,Novel12735,Traes_1AL_6E1D671CC1,Traes_4AS_1EA23DE0…	169	Novel11373,Traes_2DL_F6DE8BE15,Traes_5DL_FAD2E7C7E,Traes_2AL_8A7050D28,Novel07947,Novel00334,Traes_5AS_2F996234C,Traes_4DS_009CBDD14,Novel05448,Traes_4BS_7322F0DC2,Traes_1BS_3761C242C,Traes_2DL_213E56BB0,Novel15759,Traes_4DS_63083B4941,Traes_1BL_9F34D6307,Traes_2AL_236251E71,Traes_2AL_158F8EE88,Traes_3DL_9DF0E96E5,Traes_4DS_72FD89941,Traes_7BL_4437E5002,Traes_5DL_F24D69A49,Traes_5DS_610F46B5A,Tra…
GO:1903506	regulation of nucleic acid-templated transcription	biological_process	0.17621	1	370	4609	5816	77980	201	Traes_6BL_A530B5920,Traes_5AL_E42DCF414,Traes_5BL_FCB1625F3,Traes_4AL_7C4C68FD0,TRAES3BF005500020CFD_g,TRAES3BF025700030CFD_g,TRAES3BF040200010CFD_g,Traes_7DL_A3937AFA2,Traes_4AS_DBDA5E9C6,Traes_1DL_09806EAD5,Traes_6DS_DA9D61A4E,Traes_7AL_25850F96F,Traes_2AL_8A23618BA,Traes_5AL_9BC38814C,Traes_5DL_E83F92234,TRAES3BF051600080CFD_g,Traes_1AL_2AC682D6D,Novel09653,Traes_5DL_184F40820,Traes_4BS_76C23F…	169	Novel03395,Traes_1BL_A1A6E39BD,TRAES3BF046300130CFD_g,Traes_3AS_6A756328A,Traes_4BL_6199EF553,Traes_1DL_30F34E129,Novel16554,Traes_6DL_A07757F7A,Traes_4BS_3DB087DC8,Traes_3DL_A7F0A1257,Traes_1AS_D9B051FA5,Traes_5BL_775E720CC,Traes_2BL_45DDBB56C,TRAES3BF098200010CFD_g,Novel08014,Traes_7DS_560CDB862,Traes_7DS_01F74C6F3,Traes_5BL_B6A784025,Traes_1DS_CCB0E5EE7,Traes_7DS_388FD5F9B,Traes_1AL_CF6C67E1B,…
GO:0008964	phosphoenolpyruvate carboxylase activity	molecular_function	0.17662	1	4	4609	37	77980	0		4	Traes_7DL_1211AEDF2,Traes_7AL_74239EBEC,Traes_7DL_FE457F7CD,Traes_7BL_A85EC2311
GO:0039693	viral DNA genome replication	biological_process	0.17696	1	1	4609	3	77980	1	Novel12531	0
GO:0044034	multi-organism biosynthetic process	biological_process	0.17696	1	1	4609	3	77980	1	Novel12531	0
GO:0019784	NEDD8-specific protease activity	molecular_function	0.17696	1	1	4609	3	77980	1	Novel12531	0
GO:0051705	multi-organism behavior	biological_process	0.17763	1	6	4609	58	77980	3	Novel05990,Novel02587,Traes_4DS_C576EEA07	3	Traes_2BL_25DAD57C9,Traes_5BL_159685EF1,Traes_5DS_8F276498A
GO:0034508	centromere complex assembly	biological_process	0.17815	1	9	4609	103	77980	4	Traes_3AL_75B505500,Novel09390,Traes_5BL_F3018E8CA,Traes_5AL_9BC38814C	5	TRAES3BF033800030CFD_g,Traes_5DL_E743F60DF,Novel02667,Traes_4AS_73658DB91,Traes_4DL_F512146B2
GO:0043087	regulation of GTPase activity	biological_process	0.17889	1	1	4609	3	77980	1	Novel10737	0
GO:0035737	injection of substance in to other organism	biological_process	0.17904	1	2	4609	12	77980	1	Traes_4DS_C576EEA07	1	Traes_5BL_159685EF1
GO:0035738	envenomation resulting in modification of morphology or physiology of other organism	biological_process	0.17904	1	2	4609	12	77980	1	Traes_4DS_C576EEA07	1	Traes_5BL_159685EF1
GO:0044559	envenomation resulting in modulation of voltage-gated potassium channel activity in other organism	biological_process	0.17904	1	2	4609	12	77980	1	Traes_4DS_C576EEA07	1	Traes_5BL_159685EF1
GO:0044560	envenomation resulting in modulation of ion channel activity in other organism	biological_process	0.17904	1	2	4609	12	77980	1	Traes_4DS_C576EEA07	1	Traes_5BL_159685EF1
GO:0044562	envenomation resulting in negative regulation of voltage-gated potassium channel activity in other organism	biological_process	0.17904	1	2	4609	12	77980	1	Traes_4DS_C576EEA07	1	Traes_5BL_159685EF1
GO:0044564	envenomation resulting in occlusion of the pore of voltage-gated potassium channel in other organism	biological_process	0.17904	1	2	4609	12	77980	1	Traes_4DS_C576EEA07	1	Traes_5BL_159685EF1
GO:0042822	pyridoxal phosphate metabolic process	biological_process	0.17909	1	2	4609	13	77980	0		2	Traes_2AL_0553F7051,Traes_2BL_C7F69725E
GO:0042823	pyridoxal phosphate biosynthetic process	biological_process	0.17909	1	2	4609	13	77980	0		2	Traes_2AL_0553F7051,Traes_2BL_C7F69725E
GO:0046184	aldehyde biosynthetic process	biological_process	0.17909	1	2	4609	13	77980	0		2	Traes_2AL_0553F7051,Traes_2BL_C7F69725E
GO:0006825	copper ion transport	biological_process	0.17955	1	4	4609	39	77980	2	Traes_2BS_7C1819D12,TRAES3BF275000040CFD_g	2	Traes_1AL_7C91EF27D,Traes_1DL_14CCD1497
GO:0008774	acetaldehyde dehydrogenase (acetylating) activity	molecular_function	0.18014	1	1	4609	4	77980	1	Traes_4DS_FAFED0328	0
GO:0007156	homophilic cell adhesion via plasma membrane adhesion molecules	biological_process	0.18063	1	1	4609	3	77980	1	Traes_7DL_21F5D4A77	0
GO:0070652	HAUS complex	cellular_component	0.18071	1	1	4609	3	77980	1	Novel07264	0
GO:0016972	thiol oxidase activity	molecular_function	0.18129	1	5	4609	46	77980	0		5	Traes_1BS_3761C242C,Traes_2BL_31D4D0A2C,Traes_3DL_BD52F0DE9,Traes_2AL_13CBA4FEA,Traes_2DL_9E060D0BB
GO:0016298	lipase activity	molecular_function	0.18239	1	21	4609	272	77980	14	Traes_2BS_1F655F5E3,Traes_3DS_D3F460A69,Traes_2DL_75CB85812,Traes_6DL_70288AD38,TRAES3BF116200400CFD_g,Traes_6DL_18D8D6502,Traes_2AS_64994F26C,Traes_2AL_69F5C0D9F,Traes_6DL_9B6900309,Traes_3AL_EB28DB33C,Traes_5DL_1091E12E4,Traes_3DL_6165564FD,Traes_2DS_3F4E4E00D,TRAES3BF135900050CFD_g	7	Traes_7DS_63C37682F,Traes_4BL_09B870E26,Traes_2DS_5F1F6D808,Traes_3B_666EDE83A,Traes_4DL_7C90A8325,Traes_5AL_38C03A806,Traes_6DL_0BBFD317E
GO:0044702	single organism reproductive process	biological_process	0.18287	1	15	4609	192	77980	10	Traes_2AL_07405FB60,Traes_1BL_46DCF8472,Traes_1AL_5E4EECFBC,Traes_7DS_5BDB31EE6,Traes_7DL_2F413CF0E,Traes_6AL_033D6C680,Traes_6DL_B28B5501C,Traes_6BL_A530B5920,Traes_4AL_C6DDF9820,Traes_2BS_B2FA6EBBC	5	Novel04780,Traes_4DS_BEC810C3D,Traes_4BS_7C4CA591A,Novel14300,Traes_1AL_BB4298457
GO:0005126	cytokine receptor binding	molecular_function	0.18287	1	9	4609	99	77980	6	Traes_6BL_58BB13700,Traes_5BL_1F78C01BF,Traes_5DL_948204A79,Traes_6AL_6518BC798,Traes_6DL_D9F5169D4,Traes_3AL_B87D0DFB5	3	Novel03524,Novel08157,Traes_5AS_178DFC4E3
GO:0009620	response to fungus	biological_process	0.1834	1	7	4609	82	77980	6	Traes_2AL_1AE31EB64,Traes_2BL_5FF85C7F2,Traes_2BL_3F5D23C05,Traes_2BL_2CBC63C21,Traes_2DL_83EBEFBDC,Traes_2BL_B399BCCAC	1	Traes_3AS_17EAE895A
GO:0050832	defense response to fungus	biological_process	0.1834	1	7	4609	82	77980	6	Traes_2AL_1AE31EB64,Traes_2BL_3F5D23C05,Traes_2BL_5FF85C7F2,Traes_2BL_2CBC63C21,Traes_2DL_83EBEFBDC,Traes_2BL_B399BCCAC	1	Traes_3AS_17EAE895A
GO:0006555	methionine metabolic process	biological_process	0.18406	1	5	4609	49	77980	5	Traes_5DS_1BD5492E6,Traes_7BS_00381B7AE,Traes_5BS_E431D5D9D,Traes_1AL_429B0B989,Traes_5AS_5C5BA8A57	0
GO:0051252	regulation of RNA metabolic process	biological_process	0.18507	1	370	4609	5825	77980	201	Traes_5DL_E83F92234,Traes_5AL_9BC38814C,Traes_5DL_184F40820,Novel09653,TRAES3BF051600080CFD_g,Traes_1AL_2AC682D6D,Traes_6DS_AB7B103E6,Traes_4BS_76C23FE5A,TRAES3BF073700090CFD_g,Traes_4BL_BE10705D5,Traes_2DS_291916365,Traes_5BL_FCB1625F3,Traes_4AL_7C4C68FD0,Traes_5AL_E42DCF414,Traes_6BL_A530B5920,Traes_7DL_A3937AFA2,TRAES3BF025700030CFD_g,TRAES3BF040200010CFD_g,TRAES3BF005500020CFD_g,Traes_6DS_DA9…	169	TRAES3BF098200010CFD_g,Traes_5BL_775E720CC,Traes_2BL_45DDBB56C,Novel08014,Traes_7DS_560CDB862,Traes_7DS_388FD5F9B,Traes_1DS_CCB0E5EE7,Traes_5BL_B6A784025,Traes_7DS_01F74C6F3,Traes_2BS_959A4E58A,Traes_5DS_6E33F5034,Traes_1AL_CF6C67E1B,Traes_2BL_94E5996F7,Traes_4BS_AF7E1097C,Novel03395,Traes_1BL_A1A6E39BD,Traes_4BL_6199EF553,Traes_3AS_6A756328A,TRAES3BF046300130CFD_g,Novel16554,Traes_1DL_30F34E129,…
GO:2001141	regulation of RNA biosynthetic process	biological_process	0.18507	1	370	4609	5825	77980	201	Traes_2AL_8A23618BA,Traes_7AL_25850F96F,Traes_1DL_09806EAD5,Traes_6DS_DA9D61A4E,Traes_4AS_DBDA5E9C6,Traes_7DL_A3937AFA2,TRAES3BF005500020CFD_g,TRAES3BF025700030CFD_g,TRAES3BF040200010CFD_g,Traes_5AL_E42DCF414,Traes_5BL_FCB1625F3,Traes_4AL_7C4C68FD0,Traes_6BL_A530B5920,Traes_4BL_BE10705D5,TRAES3BF073700090CFD_g,Traes_2DS_291916365,Traes_4BS_76C23FE5A,Traes_6DS_AB7B103E6,Novel09653,Traes_5DL_184F40…	169	Traes_4BS_3DB087DC8,Traes_3DL_A7F0A1257,Traes_1AS_D9B051FA5,Traes_6DL_A07757F7A,Novel16554,Traes_1DL_30F34E129,TRAES3BF046300130CFD_g,Traes_3AS_6A756328A,Traes_4BL_6199EF553,Novel03395,Traes_1BL_A1A6E39BD,Traes_5DS_6E33F5034,Traes_2BS_959A4E58A,Traes_1AL_CF6C67E1B,Traes_2BL_94E5996F7,Traes_4BS_AF7E1097C,Traes_1DS_CCB0E5EE7,Traes_7DS_388FD5F9B,Traes_7DS_01F74C6F3,Traes_5BL_B6A784025,Novel08014,Tra…
GO:0006909	phagocytosis	biological_process	0.18585	1	4	4609	36	77980	3	Traes_2BL_0B80B3876,Traes_2AL_9E68ABA72,Traes_6DL_36006E6FD	1	Novel06703
GO:1901068	guanosine-containing compound metabolic process	biological_process	0.18674	1	5	4609	49	77980	3	Traes_2AS_7B612C346,Traes_1DL_DC7BDE229,Traes_1DL_8C08BB27F	2	Traes_2BS_94C42CB70,Traes_2DS_FCCFA0BE1
GO:0005581	collagen trimer	cellular_component	0.18691	1	2	4609	13	77980	0		2	Novel15919,Traes_2AS_78F269789
GO:0004848	ureidoglycolate hydrolase activity	molecular_function	0.18718	1	1	4609	4	77980	1	Traes_1AL_2AC682D6D	0
GO:0006195	purine nucleotide catabolic process	biological_process	0.18856	1	2	4609	13	77980	2	Traes_6AS_013DBE630,Traes_6DS_8CB5C0B1E	0
GO:0006198	cAMP catabolic process	biological_process	0.18856	1	2	4609	13	77980	2	Traes_6DS_8CB5C0B1E,Traes_6AS_013DBE630	0
GO:0009154	purine ribonucleotide catabolic process	biological_process	0.18856	1	2	4609	13	77980	2	Traes_6AS_013DBE630,Traes_6DS_8CB5C0B1E	0
GO:0009261	ribonucleotide catabolic process	biological_process	0.18856	1	2	4609	13	77980	2	Traes_6AS_013DBE630,Traes_6DS_8CB5C0B1E	0
GO:0072523	purine-containing compound catabolic process	biological_process	0.18856	1	2	4609	13	77980	2	Traes_6DS_8CB5C0B1E,Traes_6AS_013DBE630	0
GO:0004115	3',5'-cyclic-AMP phosphodiesterase activity	molecular_function	0.18856	1	2	4609	13	77980	2	Traes_6DS_8CB5C0B1E,Traes_6AS_013DBE630	0
GO:0000096	sulfur amino acid metabolic process	biological_process	0.18888	1	8	4609	92	77980	5	Traes_5BS_E431D5D9D,Traes_7BS_00381B7AE,Traes_5AS_5C5BA8A57,Traes_1AL_429B0B989,Traes_5DS_1BD5492E6	3	Traes_4AS_AA3629BB5,TRAES3BF079300010CFD_g,Traes_4BL_C9595C3D8
GO:0009132	nucleoside diphosphate metabolic process	biological_process	0.18942	1	20	4609	267	77980	11	Traes_1DL_DC7BDE229,Traes_2AS_7B612C346,Traes_3DS_116082A6F,Traes_7AL_A1F318992,Traes_2BL_0ED5DCF4B,Traes_7BL_8F226AC0C,Traes_1DL_8C08BB27F,Traes_2AL_4885854CD,Traes_5BL_219FAA6D8,Traes_2DL_B896BF8FB,Traes_3AL_7CC0C8632	9	Traes_1DL_14CCD1497,Traes_4BS_D12DBE6D3,Traes_7BS_D206DFBF2,Traes_1AL_7C91EF27D,Traes_2DS_FCCFA0BE1,Traes_2BS_94C42CB70,Traes_7DS_560CDB862,Traes_7AS_3DFC2683E,Traes_4DS_04FD1AFDB
GO:0004435	phosphatidylinositol phospholipase C activity	molecular_function	0.18985	1	3	4609	23	77980	0		3	Traes_4DL_7C90A8325,Traes_6DL_0BBFD317E,Traes_5AL_38C03A806
GO:0046365	monosaccharide catabolic process	biological_process	0.19004	1	3	4609	25	77980	3	Traes_4DL_6C2F36471,Traes_4BL_3A819B961,Traes_4DL_2FA43439B	0
GO:0008176	tRNA (guanine-N7-)-methyltransferase activity	molecular_function	0.1902	1	8	4609	88	77980	5	Traes_1BL_22EDF8650,Traes_1AL_00E379EFF,Traes_1DL_82E126A2A,Traes_5DS_E58EBABFD,Traes_1DL_CD211C1E2	3	Traes_6BL_5ACBB86F4,Traes_6DL_36529FEF2,Traes_1AS_87B7A8114
GO:0043086	negative regulation of catalytic activity	biological_process	0.19114	1	16	4609	208	77980	10	Traes_1BL_A2A76A427,Traes_6DL_4DEEDF72D,Traes_5AL_857A0C6DE,Traes_6DL_70039DA8C,Traes_3AL_0E45676B4,Novel09409,Traes_5BL_F04718899,TRAES3BF098900070CFD_g,Traes_5BL_B58E08F2F,Traes_6AL_BB536BB82	6	Traes_3AS_F35A01B78,Traes_7DL_DE462CCB4,TRAES3BF035300140CFD_g,Traes_3AS_1B93CF819,Traes_5AS_FECFF9702,Traes_7DS_794AEF142
GO:0044092	negative regulation of molecular function	biological_process	0.19114	1	16	4609	208	77980	10	Traes_6DL_4DEEDF72D,Traes_1BL_A2A76A427,Traes_6DL_70039DA8C,Traes_5AL_857A0C6DE,TRAES3BF098900070CFD_g,Traes_5BL_F04718899,Traes_3AL_0E45676B4,Novel09409,Traes_6AL_BB536BB82,Traes_5BL_B58E08F2F	6	Traes_7DL_DE462CCB4,Traes_3AS_F35A01B78,Traes_5AS_FECFF9702,Traes_3AS_1B93CF819,TRAES3BF035300140CFD_g,Traes_7DS_794AEF142
GO:0009063	cellular amino acid catabolic process	biological_process	0.19181	1	11	4609	132	77980	5	Traes_2DS_8979AA079,Traes_7AS_A93890FE4,Traes_7DS_4EB9095AA,Traes_7BL_8F226AC0C,Novel14226	6	Traes_2AL_2E2DFB904,Traes_2DL_D814281E8,Traes_6AL_CDC715B50,Traes_2BL_2768AE3B1,Traes_6DL_C8292F26F,Traes_6DS_B6E53FECE
GO:0050794	regulation of cellular process	biological_process	0.19186	1	625	4609	9908	77980	332	Traes_1DS_9C1960402,Traes_7DL_8D02A2581,Traes_5AL_8349DE248,Novel14423,Traes_7AL_E8D9120AA,Traes_6DL_8D95F127B,Traes_6AS_5FEA0F623,Traes_6DL_9D98387E7,Traes_4AS_1EA23DE08,Traes_6DL_C20FB9D01,TRAES3BF103100010CFD_g,Traes_1AL_6E1D671CC1,Traes_5BL_C5AB6E915,Traes_7AL_07460F582,TRAES3BF097400030CFD_g,Traes_1AL_5FFFBAB47,Traes_7AL_44206BE21,Traes_4BL_D24EDABCB,Traes_1DL_19FE03F27,Traes_4DS_2B466B861,T…	293	Traes_2BL_CF47A74CC,Traes_7DL_BFADB408C,Traes_1AS_901DE7BD0,TRAES3BF073300120CFD_g,Traes_5DS_610F46B5A,Traes_2AS_6DA49285E,Traes_7AS_0DDB9FFA8,Traes_3DL_9DF0E96E5,Traes_2AL_158F8EE88,Traes_2AL_236251E71,Traes_1BL_9F34D6307,Traes_5AL_38C03A806,Novel15759,Novel05448,Traes_4DS_009CBDD14,Traes_5AS_2F996234C,Traes_1DS_EE357F5D6,Novel07947,Traes_2AL_8A7050D28,Traes_5DL_FAD2E7C7E,Traes_7DL_2FB89480C,Tra…
GO:0005451	monovalent cation:proton antiporter activity	molecular_function	0.19285	1	3	4609	24	77980	2	Traes_1DL_C4C0306FA,Traes_5BL_A2F507F1E	1	TRAES3BF111700060CFD_g
GO:0015491	cation:cation antiporter activity	molecular_function	0.19285	1	3	4609	24	77980	2	Traes_5BL_A2F507F1E,Traes_1DL_C4C0306FA	1	TRAES3BF111700060CFD_g
GO:0050840	extracellular matrix binding	molecular_function	0.19291	1	7	4609	77	77980	1	Traes_2DS_026684D32	6	Traes_6DL_925C3305A,Traes_4BL_1C2617C3B,Traes_4BL_E7D810D57,Traes_4AS_50C9B363A,TRAES3BF067800220CFD_g,Novel06704
GO:0051119	sugar transmembrane transporter activity	molecular_function	0.19472	1	11	4609	126	77980	6	Traes_2BL_E5EBE00BB,Traes_6DS_20D189350,Traes_4AL_B674B528F,Traes_4BS_668A7A78A,Traes_7AL_18F7A4930,Traes_2AL_9B14BE32B	5	Traes_4DL_BB649EDF9,Traes_2BS_E1E541767,TRAES3BF114600200CFD_g,Traes_6BL_5095A49D1,Traes_5DL_F01094904
GO:0016423	tRNA (guanine) methyltransferase activity	molecular_function	0.19482	1	11	4609	129	77980	6	Traes_1DL_82E126A2A,Novel12017,Traes_5DS_E58EBABFD,Traes_1AL_00E379EFF,Traes_1BL_22EDF8650,Traes_1DL_CD211C1E2	5	Traes_4BS_B36D53E8B,Traes_6DL_36529FEF2,Traes_6BL_5ACBB86F4,Traes_1AS_87B7A8114,Traes_5BL_044AAF401
GO:0019953	sexual reproduction	biological_process	0.19651	1	19	4609	250	77980	11	Novel02587,Traes_4AL_C6DDF9820,Traes_7DS_5BDB31EE6,Traes_6DL_B28B5501C,Traes_1AL_5E4EECFBC,Traes_1BL_46DCF8472,Traes_6BL_A530B5920,Novel05990,Traes_7DL_2F413CF0E,Traes_6AL_033D6C680,Traes_2AL_07405FB60	8	Novel09994,Traes_4DS_BEC810C3D,Traes_1AL_BB4298457,Novel14300,Traes_4BS_7C4CA591A,Traes_2BL_25DAD57C9,Traes_5DS_8F276498A,Novel04780
GO:0004363	glutathione synthase activity	molecular_function	0.19667	1	3	4609	24	77980	2	Traes_3DL_8C6D663C5,Traes_3AS_51DE1D50C	1	Traes_2DL_0BF85B80E
GO:0006766	vitamin metabolic process	biological_process	0.19734	1	22	4609	294	77980	11	Traes_5AL_A2B2D25CA,Traes_7DS_D97817E6A,Traes_5BL_8E201CCCE,Traes_7BS_96598995D,Traes_5DL_7DFD41129,Traes_2DL_3A69DD453,Traes_2BL_6A38C0C23,Novel13183,Traes_5BL_F35F8B2D1,Traes_1DS_C063CD45A,Traes_7AS_6E2202D8C	11	Traes_2BL_C7F69725E,Traes_3DL_F1DB969A8,Traes_7DL_C52927EA4,Traes_1DL_D72184AD9,Traes_4BL_CF4451CAA,Traes_1AL_7C91EF27D,Traes_2DL_206B13F5A,Traes_6AL_64BAE3CE7,Traes_4AS_E54C88DDB,Traes_2AL_0553F7051,Traes_1DL_14CCD1497
GO:0006767	water-soluble vitamin metabolic process	biological_process	0.19734	1	22	4609	294	77980	11	Traes_7AS_6E2202D8C,Traes_1DS_C063CD45A,Traes_5BL_F35F8B2D1,Traes_2BL_6A38C0C23,Novel13183,Traes_2DL_3A69DD453,Traes_5DL_7DFD41129,Traes_5BL_8E201CCCE,Traes_7BS_96598995D,Traes_7DS_D97817E6A,Traes_5AL_A2B2D25CA	11	Traes_2AL_0553F7051,Traes_1DL_14CCD1497,Traes_4AS_E54C88DDB,Traes_4BL_CF4451CAA,Traes_6AL_64BAE3CE7,Traes_1AL_7C91EF27D,Traes_2DL_206B13F5A,Traes_1DL_D72184AD9,Traes_7DL_C52927EA4,Traes_3DL_F1DB969A8,Traes_2BL_C7F69725E
GO:0015994	chlorophyll metabolic process	biological_process	0.19796	1	42	4609	562	77980	19	Traes_3AL_EB28DB33C,Traes_3AS_AC1FF5A12,TRAES3BF160500030CFD_g,Traes_5DL_E83F92234,Traes_2BL_7C6E23A64,Traes_6AS_67FD620BE,Traes_5DL_97455E379,Traes_4DL_B138DF6FC,Traes_4AS_C10CD24DD,Traes_2BL_1395C82D5,Traes_6BS_24EE22D04,Traes_4AL_F2093E4D3,Traes_3DS_BB402655B,Traes_2AL_9C8ACA6B9,Traes_5BL_6CC10C135,Traes_2AL_2F9F6DB1A,Traes_6AS_72E47604B,TRAES3BF111700040CFD_g,Traes_1DL_09806EAD5	23	Traes_5AL_CE646C4CA,Traes_5BL_D4E7387C9,Traes_5BL_8AB291400,Traes_4DL_49B328F1F,Traes_5DL_2ADCB64B3,Traes_7DL_1A46C6743,Traes_6DL_AA4F914FF,Traes_3AS_FD018268B,Traes_5AL_3EED2020C,Traes_4AS_365CB9111,Traes_3AL_D23DC53CB,Traes_4AL_2D1E33772,Traes_5BL_1DE088A30,Traes_1BL_A1A6E39BD,Traes_5AL_7E134CAB9,Traes_5BL_71A26111C,Traes_7BL_82850CC15,Traes_5BL_2994AAF19,Traes_1AL_5C8689E82,TRAES3BF050100010CF…
GO:0042626	ATPase activity, coupled to transmembrane movement of substances	molecular_function	0.19873	1	36	4609	490	77980	18	Traes_3AL_504F7F2BB,Traes_2AL_9C8ACA6B9,Traes_2AL_2F9F6DB1A,Traes_6AS_332F30482,TRAES3BF026500110CFD_g,Traes_6DL_0CE0B6493,Traes_7AS_8CC30284A,Traes_7AS_FD057D02F,Novel08319,Traes_1DL_3B1A8A632,Traes_5BL_F6A4A672F,Traes_7AL_C0D018B9D,Traes_7DS_CDF069696,Traes_3AL_9221B79A1,Traes_7BS_BB0FECDBE,Traes_2BL_6FFD5A5E0,Traes_4DL_B138DF6FC,Traes_7DS_EB0ADD31F	18	Traes_3DS_EE5D85DE2,Traes_2BL_05498B97F,Novel10080,Traes_3AL_1FE30CADD,Traes_3AL_EF19996B2,Traes_7DL_F3CDF6DC8,Novel02259,Traes_2DS_E85263CFA,Traes_4DL_4E5926A4D,Traes_4DL_99A7B518C,Traes_3DL_47DECD49E,Traes_4AS_53C6E4470,Traes_1DS_B395E6B32,Traes_4DL_49B328F1F,TRAES3BF048900170CFD_g,Traes_7AL_DA8343C6B,Traes_3AS_FD018268B,Traes_5BL_B6A784025
GO:0043492	ATPase activity, coupled to movement of substances	molecular_function	0.19873	1	36	4609	490	77980	18	Traes_2AL_2F9F6DB1A,Traes_6AS_332F30482,Traes_2AL_9C8ACA6B9,Traes_3AL_504F7F2BB,Traes_3AL_9221B79A1,Traes_7BS_BB0FECDBE,Traes_2BL_6FFD5A5E0,Traes_7DS_EB0ADD31F,Traes_4DL_B138DF6FC,Traes_7DS_CDF069696,Traes_5BL_F6A4A672F,Traes_7AL_C0D018B9D,Traes_1DL_3B1A8A632,Traes_7AS_FD057D02F,Novel08319,Traes_6DL_0CE0B6493,Traes_7AS_8CC30284A,TRAES3BF026500110CFD_g	18	Traes_7DL_F3CDF6DC8,Novel02259,Traes_2DS_E85263CFA,Traes_4DL_4E5926A4D,Traes_3AL_EF19996B2,Traes_3AL_1FE30CADD,Novel10080,Traes_3DS_EE5D85DE2,Traes_2BL_05498B97F,Traes_5BL_B6A784025,TRAES3BF048900170CFD_g,Traes_7AL_DA8343C6B,Traes_3AS_FD018268B,Traes_4DL_49B328F1F,Traes_4AS_53C6E4470,Traes_1DS_B395E6B32,Traes_3DL_47DECD49E,Traes_4DL_99A7B518C
GO:0051287	NAD binding	molecular_function	0.1988	1	35	4609	534	77980	21	Traes_6AL_6D310D2B0,Traes_7DS_B30C70553,TRAES3BF066900080CFD_g,Traes_5BL_7F59B65A3,Traes_1AL_9D3A2CA99,Traes_1DS_08DB46EF9,Traes_6DL_B78A92435,Traes_3DL_6DE7463D7,Novel02555,Traes_6BL_3430205E8,Traes_2BS_23E0AC565,Traes_3DL_524D6A33C,Traes_7AS_712114E89,Traes_1AS_C1BD73C48,Traes_2AL_3315250C9,Traes_2DL_488816050,Traes_2BL_2825A3D0F,Traes_4AL_DA5D4FAE4,Traes_7BS_7222935B8,Traes_1BS_36169E4A1,Novel…	14	Traes_4BS_A8F01CCC5,Traes_1AL_5B26F6A14,Traes_1DS_B73475505,Traes_1DL_5CFDC2A24,Traes_1AS_901DE7BD0,Traes_1DL_76EEDEA29,Traes_1AS_AEED1F1D7,Traes_1BL_EC3E899FE,Traes_1DS_B29100811,Traes_1BS_ABD495014,Traes_5AL_5785267FA,Novel07043,Traes_7AL_95C81BBBF,Traes_7BS_873511EFA
GO:0016742	hydroxymethyl-, formyl- and related transferase activity	molecular_function	0.19887	1	5	4609	51	77980	2	Traes_2AL_44855EDCA,Traes_2DL_342FDBCBD	3	Traes_1DL_D72184AD9,Traes_4BL_AD258E8D0,Traes_3DL_F1DB969A8
GO:0005057	receptor signaling protein activity	molecular_function	0.19908	1	22	4609	300	77980	4	Traes_4BL_71E35BBC1,Traes_7DL_EE8CB71B9,Traes_1AL_6997FB707,Traes_7AL_48612DFF5	18	Traes_7AS_B62D0E401,Traes_3DL_9DF0E96E5,Traes_3AL_9D2735F60,Traes_4DS_A0680809B,Traes_2DL_BD9A8D711,Traes_4AL_A7E5F01FE,Traes_2AL_236251E71,Novel13533,Traes_2BL_45DDBB56C,Traes_7BL_82850CC15,Traes_4BS_AF7E1097C,TRAES3BF042500030CFD_g,Traes_2BL_BD5F3380A,Traes_3DL_D82CA7827,Traes_3DL_304126AEE,Traes_5AL_5A2A6E1FF,Traes_2AL_A26170C43,Traes_4AL_31D497D7B
GO:0006576	cellular biogenic amine metabolic process	biological_process	0.19942	1	25	4609	343	77980	14	Traes_5BL_0C2E9CD85,Traes_3AL_9E1DC3D43,Traes_7BS_EC453C646,Traes_4DL_B138DF6FC,Traes_2BL_0EF162538,Traes_7DL_8D02A2581,Traes_2BL_1395C82D5,Traes_2DL_31EED5C94,Traes_2AL_2F9F6DB1A,Novel03638,Traes_6AL_FDF023AF6,Traes_7AL_FDC2E2F77,TRAES3BF083100020CFD_g,Novel04635	11	Traes_7AS_7E99B3482,Traes_3AS_381EBE04B,Traes_7BS_408B54652,Traes_7AS_DBD3F122D,Traes_2AS_452FED53F,Traes_3DL_365F92C64,Traes_2DS_FE40FC64C,Traes_7DS_DF7F45611,Traes_2BS_7E82A5E2A,Traes_5BL_71A26111C,Traes_1DL_F0F3E1096
GO:0072527	pyrimidine-containing compound metabolic process	biological_process	0.19954	1	23	4609	313	77980	14	Traes_6BL_C433D70A3,Traes_1BL_D633DA4E8,Traes_7AS_5F16EEFFD,Traes_7BS_96598995D,Traes_1DL_8C08BB27F,Traes_6DL_A4CE8D26B,Traes_2DL_3A69DD453,TRAES3BF111700040CFD_g,Traes_2BL_6A38C0C23,Traes_2BS_8A1FE01EE,Traes_2AS_7B612C346,Traes_6AL_562AE8B6E,Traes_7AS_6E2202D8C,Traes_1DL_DC7BDE229	9	Traes_2BS_9C52B176E,Traes_2BL_C7F69725E,Novel05161,Traes_2BS_94C42CB70,Traes_2DS_FCCFA0BE1,Traes_6AL_64BAE3CE7,Traes_4BL_CF4451CAA,Traes_2AS_B86EFFF66,Traes_2AL_0553F7051
GO:0048046	apoplast	cellular_component	0.20035	1	7	4609	82	77980	6	Traes_4DS_6B94D4FA6,Traes_4AL_25853E685,Traes_2AL_8DF1244C4,Traes_7AL_8C4A9BEBF,Traes_2BL_232323148,Traes_7BL_8A421AAB2	1	Traes_1AL_22BFD3F69
GO:0016762	xyloglucan:xyloglucosyl transferase activity	molecular_function	0.20035	1	7	4609	82	77980	6	Traes_7AL_8C4A9BEBF,Traes_2AL_8DF1244C4,Traes_4AL_25853E685,Traes_4DS_6B94D4FA6,Traes_7BL_8A421AAB2,Traes_2BL_232323148	1	Traes_1AL_22BFD3F69
GO:0050789	regulation of biological process	biological_process	0.20063	1	656	4609	10414	77980	356	Traes_1AL_5FFFBAB47,TRAES3BF097400030CFD_g,Traes_7AL_07460F582,Traes_1DL_19FE03F27,Traes_4DS_2B466B861,Traes_7AL_44206BE21,Traes_4BL_D24EDABCB,Traes_4AL_9D7ECD3BA,Traes_7BL_B66035D97,Traes_6AS_5FEA0F623,Traes_6DL_9D98387E7,Traes_4AS_1EA23DE08,TRAES3BF103100010CFD_g,Traes_1AL_6E1D671CC1,Traes_6DL_C20FB9D01,Traes_5BL_C5AB6E915,Traes_7DL_8D02A2581,Traes_1DS_9C1960402,Traes_5AL_8349DE248,Novel14423,T…	300	Traes_2AL_8A7050D28,Novel07947,Traes_5AS_FECFF9702,Traes_7DL_2FB89480C,Traes_5DL_FAD2E7C7E,Traes_5AS_533D0D0E1,Traes_5DL_C9629897C,Traes_2DL_F6DE8BE15,Novel05448,Traes_4DS_009CBDD14,Traes_5AS_2F996234C,Traes_1DS_EE357F5D6,Traes_7AS_0DDB9FFA8,Traes_5DS_610F46B5A,Traes_2AS_6DA49285E,Traes_2AL_158F8EE88,Traes_2AL_236251E71,Traes_3DL_9DF0E96E5,Traes_5AL_38C03A806,Novel15759,Traes_1BL_9F34D6307,Traes_…
GO:0008202	steroid metabolic process	biological_process	0.20144	1	29	4609	407	77980	12	Traes_4AL_A10C27077,Traes_2DS_BCA5E00B5,Traes_2AS_D021605A2,Traes_7AS_63A586587,Traes_1AL_9D3A2CA99,TRAES3BF026100070CFD_g,Traes_2DS_3663CF5CF,Traes_2AL_69F5C0D9F,Traes_2BS_23E0AC565,Traes_7DS_93F9ED9BE,Traes_7DL_7CBA513CB,Traes_7DL_7511EEEC2	17	Traes_5BL_28CCE5325,Traes_5DL_3C2379192,Traes_5BL_94F8310B1,Traes_4DL_9480F40CF,Traes_4BS_CEA607A1D,Traes_5BL_7C7817ACA,Traes_2BL_F647AD1DE,Traes_5BL_44EFC1BBD,Traes_5BS_4D44AE9D6,Traes_5BL_9C48DD2AC,Traes_1AL_9CC946A58,TRAES3BF239200010CFD_g,Traes_2DL_BCE40F3F4,Traes_5DL_5597A11EC,Traes_5AL_5785267FA,Traes_5AL_AC73FACF3,Traes_2DL_94B48B5ED
GO:0006779	porphyrin-containing compound biosynthetic process	biological_process	0.20156	1	51	4609	705	77980	17	TRAES3BF111700040CFD_g,Traes_2AL_2F9F6DB1A,Traes_2DL_488816050,Traes_6BS_7E02A04C4,Traes_2BL_2825A3D0F,Traes_1DL_09806EAD5,Traes_3DS_BB402655B,Traes_2BS_23E0AC565,Traes_6BS_24EE22D04,Traes_2AL_3315250C9,Traes_2AL_9C8ACA6B9,Traes_6AS_67FD620BE,Traes_2BL_1395C82D5,Traes_4DL_B138DF6FC,TRAES3BF160500030CFD_g,Traes_3AS_AC1FF5A12,Traes_5DL_E83F92234	34	Traes_5BL_ACB7F4365,Traes_1AL_5C8689E82,Traes_5BL_2994AAF19,TRAES3BF055300010CFD_g,TRAES3BF050100010CFD_g,Novel07043,Traes_1BS_3761C242C,Traes_1DL_30F34E129,Traes_7BS_873511EFA,Traes_5BL_1DE088A30,Traes_2BL_1B7BF234B,Traes_4AL_2D1E33772,Traes_5BL_71A26111C,Traes_7BL_82850CC15,Traes_1BL_EC3E899FE,Traes_1BL_A1A6E39BD,Traes_1DS_B29100811,Traes_1BS_ABD495014,Traes_6DL_AA4F914FF,Traes_3AS_FD018268B,Tr…
GO:0006553	lysine metabolic process	biological_process	0.20259	1	9	4609	106	77980	4	Traes_6DL_B78A92435,Traes_2DS_8979AA079,Traes_6BL_3430205E8,Traes_6AL_6D310D2B0	5	Traes_5AS_0E5AB93FB,Traes_1BS_ABD495014,Traes_1AS_AEED1F1D7,Traes_1DS_B73475505,Traes_4BS_A8F01CCC5
GO:0007339	binding of sperm to zona pellucida	biological_process	0.20291	1	2	4609	13	77980	2	Traes_6BL_A530B5920,Traes_4AL_C6DDF9820	0
GO:0009988	cell-cell recognition	biological_process	0.20291	1	2	4609	13	77980	2	Traes_4AL_C6DDF9820,Traes_6BL_A530B5920	0
GO:0035036	sperm-egg recognition	biological_process	0.20291	1	2	4609	13	77980	2	Traes_4AL_C6DDF9820,Traes_6BL_A530B5920	0
GO:0042277	peptide binding	molecular_function	0.20377	1	3	4609	28	77980	2	Traes_1DL_0B2F8C935,Traes_1BL_1C3F70DC6	1	Novel09444
GO:0072588	box H/ACA RNP complex	cellular_component	0.20423	1	2	4609	14	77980	1	Novel09755	1	TRAES3BF171700040CFD_g
GO:0030515	snoRNA binding	molecular_function	0.20423	1	2	4609	14	77980	1	Novel09755	1	TRAES3BF171700040CFD_g
GO:0050896	response to stimulus	biological_process	0.20532	1	511	4609	8043	77980	268	Traes_1DL_B850156AF,Novel07531,Traes_3AL_7CC0C8632,TRAES3BF036000120CFD_g,Traes_6AL_E2BFEA5F4,Novel05475,Traes_6BL_585BEC5D5,Traes_2DL_2BA772DB5,Traes_1AS_4A9E433A7,Traes_2DL_644383DE2,Traes_4DS_7868A8C2E,Traes_1DL_29479AB47,Traes_1BL_4B5CD80AD,Traes_5AL_10F82280C,Traes_3DS_47EDC1C9D,Traes_2DS_81BB5290E1,Traes_2AL_1AE31EB64,Traes_4AL_E7397A416,Traes_1DL_185AF63BA,Traes_7BS_6A8DBF06C,Traes_7AL_486…	243	Traes_4DL_7C90A8325,Traes_6DL_556675019,Traes_5DL_011018E3C,Traes_2DL_62DA30872,Novel10194,Traes_5BL_4AACBDDAA,Traes_6BS_B0FFC3C42,Traes_4DL_49B328F1F,Traes_1DS_DBD5C802B,Traes_1DS_48A4B1832,Traes_4AL_31D497D7B,Traes_2DS_BB50DEEF8,Traes_7BS_D206DFBF2,Traes_1BS_FEA181281,TRAES3BF111700060CFD_g,Traes_7AL_1415D04BF,Traes_6AS_5BAD56BB6,Novel14379,Traes_3DS_400DECC21,Traes_5BL_9C3DE77C6,Traes_5AL_0111…
GO:0000281	mitotic cytokinesis	biological_process	0.20535	1	14	4609	182	77980	10	Traes_1AL_2AC682D6D,Novel09390,Traes_5DL_75AEE92BB,Traes_4DS_FE97492F2,Traes_4DL_5640A8CC5,Traes_5BL_F3018E8CA,Traes_4AL_273ACCFFD,Traes_5AL_9BC38814C,Traes_5BL_5D8E3A685,TRAES3BF057400020CFD_g	4	Traes_2AL_48B239DD6,Traes_2DL_46DDA4126,Traes_5AS_14312D02F1,Traes_2AL_A3F599522
GO:0000917	barrier septum assembly	biological_process	0.20535	1	14	4609	182	77980	10	Traes_1AL_2AC682D6D,Traes_5DL_75AEE92BB,Novel09390,Traes_5BL_5D8E3A685,Traes_5AL_9BC38814C,TRAES3BF057400020CFD_g,Traes_4DS_FE97492F2,Traes_5BL_F3018E8CA,Traes_4DL_5640A8CC5,Traes_4AL_273ACCFFD	4	Traes_2DL_46DDA4126,Traes_5AS_14312D02F1,Traes_2AL_48B239DD6,Traes_2AL_A3F599522
GO:0032506	cytokinetic process	biological_process	0.20535	1	14	4609	182	77980	10	Traes_4DS_FE97492F2,Traes_5BL_F3018E8CA,Traes_4DL_5640A8CC5,Traes_4AL_273ACCFFD,Traes_5AL_9BC38814C,Traes_5BL_5D8E3A685,TRAES3BF057400020CFD_g,Traes_1AL_2AC682D6D,Traes_5DL_75AEE92BB,Novel09390	4	Traes_2AL_A3F599522,Traes_2AL_48B239DD6,Traes_2DL_46DDA4126,Traes_5AS_14312D02F1
GO:0061640	cytoskeleton-dependent cytokinesis	biological_process	0.20535	1	14	4609	182	77980	10	TRAES3BF057400020CFD_g,Traes_5AL_9BC38814C,Traes_5BL_5D8E3A685,Traes_4DL_5640A8CC5,Traes_5BL_F3018E8CA,Traes_4AL_273ACCFFD,Traes_4DS_FE97492F2,Novel09390,Traes_5DL_75AEE92BB,Traes_1AL_2AC682D6D	4	Traes_2AL_A3F599522,Traes_5AS_14312D02F1,Traes_2DL_46DDA4126,Traes_2AL_48B239DD6
GO:0090529	cell septum assembly	biological_process	0.20535	1	14	4609	182	77980	10	Traes_4DL_5640A8CC5,Traes_4AL_273ACCFFD,Traes_5BL_F3018E8CA,Traes_4DS_FE97492F2,TRAES3BF057400020CFD_g,Traes_5AL_9BC38814C,Traes_5BL_5D8E3A685,Novel09390,Traes_5DL_75AEE92BB,Traes_1AL_2AC682D6D	4	Traes_2AL_A3F599522,Traes_2AL_48B239DD6,Traes_5AS_14312D02F1,Traes_2DL_46DDA4126
GO:1902410	mitotic cytokinetic process	biological_process	0.20535	1	14	4609	182	77980	10	Novel09390,Traes_5DL_75AEE92BB,Traes_1AL_2AC682D6D,Traes_4DL_5640A8CC5,Traes_4AL_273ACCFFD,Traes_5BL_F3018E8CA,Traes_4DS_FE97492F2,TRAES3BF057400020CFD_g,Traes_5BL_5D8E3A685,Traes_5AL_9BC38814C	4	Traes_2AL_48B239DD6,Traes_5AS_14312D02F1,Traes_2DL_46DDA4126,Traes_2AL_A3F599522
GO:0006000	fructose metabolic process	biological_process	0.20851	1	6	4609	63	77980	2	Traes_6DL_41E77A3BA,Traes_6BL_585BEC5D5	4	Traes_6AL_6378F9D26,Traes_4DS_C6648E862,Traes_5DS_6674D49C0,Traes_1AS_68C560D6D
GO:0003873	6-phosphofructo-2-kinase activity	molecular_function	0.20851	1	6	4609	63	77980	2	Traes_6BL_585BEC5D5,Traes_6DL_41E77A3BA	4	Traes_1AS_68C560D6D,Traes_6AL_6378F9D26,Traes_4DS_C6648E862,Traes_5DS_6674D49C0
GO:0006788	heme oxidation	biological_process	0.20891	1	2	4609	14	77980	2	Novel05939,Traes_1AL_2C64052F0	0
GO:0004392	heme oxygenase (decyclizing) activity	molecular_function	0.20891	1	2	4609	14	77980	2	Traes_1AL_2C64052F0,Novel05939	0
GO:0008939	nicotinate-nucleotide-dimethylbenzimidazole phosphoribosyltransferase activity	molecular_function	0.2108	1	1	4609	4	77980	1	Novel13183	0
GO:0019295	coenzyme M biosynthetic process	biological_process	0.21273	1	1	4609	4	77980	1	Traes_7DL_B5329F8E4	0
GO:0019296	coenzyme M metabolic process	biological_process	0.21273	1	1	4609	4	77980	1	Traes_7DL_B5329F8E4	0
GO:0008430	selenium binding	molecular_function	0.21283	1	8	4609	96	77980	4	Traes_3AL_1B2FC291F,Traes_3DL_621E77DAE,Traes_3AL_43DDF02DF,Traes_3AL_10A0E7055	4	Traes_2DS_9A99C3160,Traes_2AL_F26B8E544,Traes_2AL_57FC9AD0A,Traes_2DL_E075C5750
GO:0005544	calcium-dependent phospholipid binding	molecular_function	0.21728	1	5	4609	53	77980	4	Traes_6AL_CFE60316E,Traes_7DS_3F6DCEAA8,Traes_3B_3BF56A471,Traes_3DL_B5606DC1C	1	Traes_3AL_A966AD43D
GO:0032784	regulation of DNA-templated transcription, elongation	biological_process	0.21751	1	2	4609	15	77980	1	Traes_7DS_6333B91F8	1	Novel08014
GO:0046685	response to arsenic-containing substance	biological_process	0.22125	1	1	4609	4	77980	0		1	Novel01463
GO:0016646	oxidoreductase activity, acting on the CH-NH group of donors, NAD or NADP as acceptor	molecular_function	0.22141	1	10	4609	124	77980	5	Traes_2AL_3315250C9,TRAES3BF032000050CFD_g,Traes_2DL_488816050,Traes_2BL_2825A3D0F,TRAES3BF160500030CFD_g	5	Traes_5DL_5B423AA28,Traes_2AS_57C9CAC3C,Traes_2DS_9D4521586,Traes_2BS_62A407EAB,Traes_7DS_CFC7B03D6
GO:0004372	glycine hydroxymethyltransferase activity	molecular_function	0.22194	1	2	4609	14	77980	2	Traes_2DL_342FDBCBD,Traes_2AL_44855EDCA	0
GO:0032502	developmental process	biological_process	0.2254	1	68	4609	994	77980	44	TRAES3BF025700030CFD_g,Traes_5BL_1187EA2151,Traes_7BL_AE498A8D8,Traes_7AS_F5EA3D498,Traes_7DL_2F413CF0E,Traes_4AL_E47637735,TRAES3BF060500350CFD_g,Traes_4AS_B978C93FA,Traes_2BS_B2FA6EBBC,Traes_6AS_236AF32FD,Traes_1AL_5E4EECFBC,Traes_7DS_EDB582D21,Traes_6DL_518F5BCCC,TRAES3BF061300010CFD_g,Traes_6DL_B28B5501C,Traes_6AL_6518BC798,Traes_2AL_07405FB60,Traes_7DS_C370D6DF8,Traes_6AL_033D6C680,Traes_7BS…	24	Traes_2DL_BD9A8D711,Traes_7BS_BEA71AF3F,Novel00675,Novel14300,Traes_5AL_922FDD124,Novel07755,Traes_1BS_3761C242C,Traes_4AL_45EC959541,Traes_5DS_286CDF1FE1,Traes_2BL_4DE8A07B7,Traes_1AL_F171CDC68,Traes_4BL_7DA2E017F,Traes_7AS_9A759DD28,TRAES3BF264600050CFD_g,Traes_4BS_7C4CA591A,Traes_1AS_97CE311BA,Traes_5AL_9BB8F318F,Traes_5BL_46DD9A9FB,Traes_5BS_409B24307,Traes_7AS_35615909F,TRAES3BF020100090CFD_…
GO:0044106	cellular amine metabolic process	biological_process	0.22596	1	25	4609	349	77980	14	Traes_2BL_1395C82D5,Traes_2DL_31EED5C94,Traes_7DL_8D02A2581,Traes_3AL_9E1DC3D43,Traes_4DL_B138DF6FC,Traes_7BS_EC453C646,Traes_2BL_0EF162538,Traes_5BL_0C2E9CD85,Novel03638,Traes_2AL_2F9F6DB1A,Novel04635,TRAES3BF083100020CFD_g,Traes_7AL_FDC2E2F77,Traes_6AL_FDF023AF6	11	Traes_3AS_381EBE04B,Traes_7AS_7E99B3482,Traes_2AS_452FED53F,Traes_7BS_408B54652,Traes_7AS_DBD3F122D,Traes_5BL_71A26111C,Traes_2BS_7E82A5E2A,Traes_7DS_DF7F45611,Traes_2DS_FE40FC64C,Traes_3DL_365F92C64,Traes_1DL_F0F3E1096
GO:0035257	nuclear hormone receptor binding	molecular_function	0.22628	1	1	4609	4	77980	0		1	Traes_6DS_17C21940C
GO:0006621	protein retention in ER lumen	biological_process	0.2264	1	2	4609	15	77980	2	Traes_1BL_1C3F70DC6,Traes_1DL_0B2F8C935	0
GO:0035437	maintenance of protein localization in endoplasmic reticulum	biological_process	0.2264	1	2	4609	15	77980	2	Traes_1DL_0B2F8C935,Traes_1BL_1C3F70DC6	0
GO:0072595	maintenance of protein localization in organelle	biological_process	0.2264	1	2	4609	15	77980	2	Traes_1DL_0B2F8C935,Traes_1BL_1C3F70DC6	0
GO:0046923	ER retention sequence binding	molecular_function	0.2264	1	2	4609	15	77980	2	Traes_1DL_0B2F8C935,Traes_1BL_1C3F70DC6	0
GO:0019645	anaerobic electron transport chain	biological_process	0.22691	1	1	4609	4	77980	0		1	Novel00933
GO:0000041	transition metal ion transport	biological_process	0.2276	1	23	4609	310	77980	7	Novel12531,Traes_2AL_DD1DA8BD1,Traes_2BL_4288159C3,TRAES3BF050300020CFD_g,Traes_7BS_EC453C646,TRAES3BF275000040CFD_g,Traes_2BS_7C1819D12	16	Traes_4AS_BD329DB4B,Traes_4DL_D938DE72D,Traes_5BL_9C3DE77C6,Traes_5DL_64C6A2250,Traes_4AL_FCF107EEE,Traes_1DL_F0F3E1096,Novel05611,Traes_4AL_B3963A0E7,Traes_1BL_A98B89218,Traes_6AS_FDAB8AF16,Traes_4BL_379252EE1,Traes_1DL_9D130D406,Traes_5DS_6674D49C0,Traes_1DL_14CCD1497,Traes_1AL_51E5359BA,Traes_1AL_7C91EF27D
GO:0019205	nucleobase-containing compound kinase activity	molecular_function	0.2278	1	8	4609	96	77980	5	Traes_7AS_5F16EEFFD,Traes_2AS_7B612C346,Traes_7DL_A79EE6AAB,Traes_1DL_8C08BB27F,Traes_1DL_DC7BDE229	3	Novel05448,Traes_2BS_94C42CB70,Traes_2DS_FCCFA0BE1
GO:0004402	histone acetyltransferase activity	molecular_function	0.22789	1	5	4609	52	77980	0		5	Traes_7AS_FEE6CC75E1,TRAES3BF077100010CFD_g,TRAES3BF077100020CFD_g,Traes_2DL_01CACA64F,Traes_7DS_5969C1C34
GO:0009976	tocopherol cyclase activity	molecular_function	0.2288	1	1	4609	4	77980	1	Traes_1BL_F7316029B	0
GO:0051341	regulation of oxidoreductase activity	biological_process	0.23018	1	1	4609	4	77980	1	Traes_1BL_A2A76A427	0
GO:0051354	negative regulation of oxidoreductase activity	biological_process	0.23018	1	1	4609	4	77980	1	Traes_1BL_A2A76A427	0
GO:1900757	regulation of D-amino-acid oxidase activity	biological_process	0.23018	1	1	4609	4	77980	1	Traes_1BL_A2A76A427	0
GO:1900758	negative regulation of D-amino-acid oxidase activity	biological_process	0.23018	1	1	4609	4	77980	1	Traes_1BL_A2A76A427	0
GO:0005732	small nucleolar ribonucleoprotein complex	cellular_component	0.2306	1	3	4609	27	77980	2	Traes_1DL_B70F2C775,Novel09755	1	TRAES3BF171700040CFD_g
GO:0097164	ammonium ion metabolic process	biological_process	0.23109	1	4	4609	39	77980	4	Traes_6AL_FDF023AF6,Traes_5BL_0C2E9CD85,Traes_2BL_0EF162538,Novel04635	0
GO:0019219	regulation of nucleobase-containing compound metabolic process	biological_process	0.23123	1	373	4609	5920	77980	203	Traes_4DS_FE97492F2,Traes_7BL_625F55A12,Traes_3AL_B87D0DFB5,Traes_2AL_6B6086A7C,Traes_2AL_BFB0C6D4C,TRAES3BF025700050CFD_g,Traes_4BL_B64C157DC,Traes_7DL_82722EDAD,Traes_5DL_7E2053226,TRAES3BF019000220CFD_g,Traes_4DL_FA07D8414,TRAES3BF160500030CFD_g,Traes_7DS_D97817E6A,Traes_2AL_BD0C7A9A5,Traes_4AS_1E79E1072,Traes_2DL_61C443C56,Traes_4BL_CB29C15C5,Novel02118,Novel08336,Traes_5BL_F3018E8CA,Traes_5D…	170	Traes_4AL_C2CCF108E,Traes_7AS_48E294724,TRAES3BF091400270CFD_g,Traes_7AS_6E6A5CD04,TRAES3BF077100020CFD_g,Traes_7DL_1A46C6743,Traes_2AS_0607B91CB,Novel04158,Traes_7DL_C89614A4D,Traes_4AL_A7E5F01FE,Traes_5DS_66E5D2F6D,Traes_4AS_36CB7931F,Traes_6AL_6378F9D26,Traes_1BL_5A84B4DA2,Traes_7BS_CCA195724,Traes_1AS_D591D0535,Traes_3AL_58F725ADF,Traes_1BL_7ACAB786A,Traes_5DL_B723CEC0D,Traes_4AS_365CB9111,No…
GO:0004427	inorganic diphosphatase activity	molecular_function	0.23152	1	5	4609	56	77980	4	Traes_1DL_1F003CA3A,Traes_7AS_0EA301557,Traes_2DL_56AB4016E,Traes_2BL_A34360A6C	1	Traes_7BL_FD4254327
GO:0060627	regulation of vesicle-mediated transport	biological_process	0.23243	1	3	4609	28	77980	2	Traes_2BL_0B80B3876,Traes_2AL_9E68ABA72	1	Novel06703
GO:0004656	procollagen-proline 4-dioxygenase activity	molecular_function	0.23319	1	1	4609	5	77980	0		1	Traes_2DL_01CACA64F
GO:0019798	procollagen-proline dioxygenase activity	molecular_function	0.23319	1	1	4609	5	77980	0		1	Traes_2DL_01CACA64F
GO:0031543	peptidyl-proline dioxygenase activity	molecular_function	0.23319	1	1	4609	5	77980	0		1	Traes_2DL_01CACA64F
GO:0031545	peptidyl-proline 4-dioxygenase activity	molecular_function	0.23319	1	1	4609	5	77980	0		1	Traes_2DL_01CACA64F
GO:0010876	lipid localization	biological_process	0.2333	1	14	4609	181	77980	8	Traes_1BL_5CD8FB94C,Novel06258,Traes_2AL_69F5C0D9F,Traes_4AL_F3BA3F9FB,Traes_1AL_34404D5D8,Traes_2AL_A7198751F,Traes_6DS_CDCAD6797,Traes_7AS_E28C6595A	6	Traes_6BL_B363FB1EE,Traes_1AS_1EE692FDC,Traes_2DL_A2092E8B2,Novel00116,Traes_1BL_EB5EF0E56,Traes_4BL_FCEA75450
GO:0006032	chitin catabolic process	biological_process	0.23466	1	8	4609	101	77980	4	Novel12443,Traes_2DL_2CD927FDA,Traes_1DS_ADB14F6F8,Traes_2BL_E366A5226	4	Traes_1AL_E96C0662D,Traes_1BL_A5FCA9094,Traes_1DL_4EF40E197,Traes_1DL_95936DC50
GO:0046348	amino sugar catabolic process	biological_process	0.23466	1	8	4609	101	77980	4	Novel12443,Traes_2DL_2CD927FDA,Traes_1DS_ADB14F6F8,Traes_2BL_E366A5226	4	Traes_1AL_E96C0662D,Traes_1BL_A5FCA9094,Traes_1DL_95936DC50,Traes_1DL_4EF40E197
GO:1901072	glucosamine-containing compound catabolic process	biological_process	0.23466	1	8	4609	101	77980	4	Traes_2DL_2CD927FDA,Novel12443,Traes_1DS_ADB14F6F8,Traes_2BL_E366A5226	4	Traes_1AL_E96C0662D,Traes_1DL_95936DC50,Traes_1DL_4EF40E197,Traes_1BL_A5FCA9094
GO:0048869	cellular developmental process	biological_process	0.23496	1	28	4609	382	77980	21	Traes_2AL_07405FB60,Traes_7DS_C370D6DF8,TRAES3BF025700030CFD_g,Traes_7BL_AE498A8D8,Traes_7DL_2F413CF0E,Traes_6AL_033D6C680,TRAES3BF060500350CFD_g,Traes_4AS_B978C93FA,Traes_4AS_894CED0DA,Traes_1BL_EBAF41F1E,Traes_6AS_236AF32FD,Traes_1BL_46DCF8472,Traes_1AL_5E4EECFBC,Novel08964,Novel07455,Traes_6AS_39669EAFD,Traes_7DS_5BDB31EE6,TRAES3BF061300010CFD_g,Traes_6DL_B28B5501C,Traes_2BS_FF5A68083,Traes_6A…	7	Traes_5BL_46DD9A9FB,Traes_4BS_7C4CA591A,Novel14300,Novel07755,Traes_4DS_BEC810C3D,Traes_5DS_286CDF1FE1,Traes_1AL_F171CDC68
GO:0004629	phospholipase C activity	molecular_function	0.2354	1	3	4609	26	77980	0		3	Traes_4DL_7C90A8325,Traes_5AL_38C03A806,Traes_6DL_0BBFD317E
GO:0015851	nucleobase transport	biological_process	0.23556	1	1	4609	5	77980	0		1	Traes_6DL_3FB1763D4
GO:0015205	nucleobase transmembrane transporter activity	molecular_function	0.23556	1	1	4609	5	77980	0		1	Traes_6DL_3FB1763D4
GO:0043768	S-ribosylhomocysteine lyase activity	molecular_function	0.23708	1	1	4609	4	77980	0		1	Novel02417
GO:0045048	protein insertion into ER membrane	biological_process	0.23743	1	1	4609	4	77980	0		1	Novel02667
GO:0071816	tail-anchored membrane protein insertion into ER membrane	biological_process	0.23743	1	1	4609	4	77980	0		1	Novel02667
GO:0036355	2-iminoacetate synthase activity	molecular_function	0.23752	1	5	4609	56	77980	2	Traes_2BL_6A38C0C23,Traes_2DL_3A69DD453	3	Traes_2BL_C7F69725E,Traes_4BL_CF4451CAA,Traes_2AL_0553F7051
GO:0007276	gamete generation	biological_process	0.2395	1	12	4609	159	77980	7	Traes_6DL_B28B5501C,Traes_7DS_5BDB31EE6,Traes_7DL_2F413CF0E,Traes_6AL_033D6C680,Traes_1AL_5E4EECFBC,Traes_1BL_46DCF8472,Traes_2AL_07405FB60	5	Novel14300,Traes_1AL_BB4298457,Traes_4BS_7C4CA591A,Traes_4DS_BEC810C3D,Novel04780
GO:0009236	cobalamin biosynthetic process	biological_process	0.23986	1	8	4609	96	77980	3	Traes_7DS_D97817E6A,Traes_1DS_C063CD45A,Novel13183	5	Traes_4BL_CF4451CAA,Traes_1AL_7C91EF27D,Traes_2DL_206B13F5A,Traes_1DL_14CCD1497,Traes_4AS_E54C88DDB
GO:0043190	ATP-binding cassette (ABC) transporter complex	cellular_component	0.24181	1	2	4609	14	77980	2	Traes_3AL_6518E15DB,Novel07714	0
GO:0051220	cytoplasmic sequestering of protein	biological_process	0.24186	1	4	4609	40	77980	2	Traes_1DL_0B2F8C935,Traes_1BL_1C3F70DC6	2	Traes_7BS_A85B13923,Traes_5DS_6E33F5034
GO:0070070	proton-transporting V-type ATPase complex assembly	biological_process	0.24243	1	1	4609	4	77980	1	Novel10371	0
GO:0070072	vacuolar proton-transporting V-type ATPase complex assembly	biological_process	0.24243	1	1	4609	4	77980	1	Novel10371	0
GO:0016868	intramolecular transferase activity, phosphotransferases	molecular_function	0.24365	1	6	4609	69	77980	4	Traes_4DL_2FA43439B,Traes_4DL_6C2F36471,Traes_4BL_3A819B961,Traes_2AL_957BFFA5F	2	Novel08554,Novel08553
GO:0010340	carboxyl-O-methyltransferase activity	molecular_function	0.24382	1	11	4609	134	77980	6	Traes_1BL_22EDF8650,Traes_2DL_5DE01AEFF,Traes_1DL_82E126A2A,Traes_1AL_00E379EFF,Novel12095,Traes_1DL_CD211C1E2	5	Traes_2AS_B78968A63,Traes_7BS_84BC76271,Traes_7AS_324B88EA8,Traes_4AL_89EAC5E10,Traes_2BS_0D1935045
GO:0051998	protein carboxyl O-methyltransferase activity	molecular_function	0.24382	1	11	4609	134	77980	6	Traes_1AL_00E379EFF,Traes_2DL_5DE01AEFF,Traes_1DL_82E126A2A,Traes_1BL_22EDF8650,Traes_1DL_CD211C1E2,Novel12095	5	Traes_7AS_324B88EA8,Traes_7BS_84BC76271,Traes_2AS_B78968A63,Traes_2BS_0D1935045,Traes_4AL_89EAC5E10
GO:0015171	amino acid transmembrane transporter activity	molecular_function	0.24421	1	8	4609	100	77980	2	Traes_3AL_E95E3E278,TRAES3BF179600010CFD_g	6	TRAES3BF279900010CFD_g,Traes_4DS_CD3A1E1DD,Traes_4BS_B36D53E8B,Traes_3AS_B09E8B029,Traes_6BS_27BE3E745,TRAES3BF035200150CFD_g
GO:0046148	pigment biosynthetic process	biological_process	0.2447	1	57	4609	810	77980	19	Traes_2AL_3315250C9,Traes_2AL_9C8ACA6B9,Traes_3DS_BB402655B,Traes_6BS_24EE22D04,Traes_2BS_23E0AC565,Traes_1DL_09806EAD5,TRAES3BF111700040CFD_g,Traes_2AL_2F9F6DB1A,Traes_2DL_488816050,Traes_6BS_7E02A04C4,Traes_2BL_2825A3D0F,Traes_5DL_E83F92234,TRAES3BF160500030CFD_g,Traes_3AS_AC1FF5A12,Traes_2BL_1395C82D5,Traes_4DL_EDC45A21F,Traes_4DL_B138DF6FC,Traes_5BL_E568C8D6F,Traes_6AS_67FD620BE	38	Traes_7BL_82850CC15,Traes_5BL_71A26111C,Traes_1BL_EC3E899FE,Traes_1BL_A1A6E39BD,Traes_1BS_ABD495014,Traes_1DS_B29100811,Traes_5BL_1DE088A30,Novel06488,Traes_4AL_2D1E33772,Traes_1AL_A37AB3144,Traes_1BS_3761C242C,Traes_1DL_30F34E129,Traes_7BS_873511EFA,Traes_5BL_ACB7F4365,Traes_1AL_5C8689E82,Traes_5BL_2994AAF19,TRAES3BF055300010CFD_g,TRAES3BF050100010CFD_g,Novel07043,Traes_5DL_05AC3E858,Traes_4BL_7…
GO:0008658	penicillin binding	molecular_function	0.24475	1	2	4609	16	77980	1	Traes_5BL_DECE49DFC	1	Traes_2BL_D195BD715
GO:0033293	monocarboxylic acid binding	molecular_function	0.24475	1	2	4609	16	77980	1	Traes_5BL_DECE49DFC	1	Traes_2BL_D195BD715
GO:0003857	3-hydroxyacyl-CoA dehydrogenase activity	molecular_function	0.2476	1	14	4609	188	77980	6	Traes_6BS_7E02A04C4,Traes_7DS_A60E1357C,Traes_2BL_2825A3D0F,Traes_2DL_488816050,Traes_2AL_3315250C9,Traes_1AL_9D3A2CA99	8	Traes_1AS_901DE7BD0,Traes_5DL_CADFEAFEF,Traes_3DL_E3B38D142,Traes_4BL_74AFCFF05,Traes_4AL_D5CB9E356,TRAES3BF042100010CFD_g,Traes_7BS_873511EFA,Traes_1DS_B29100811
GO:0000372	Group I intron splicing	biological_process	0.24827	1	1	4609	4	77980	1	Novel08795	0
GO:0000376	RNA splicing, via transesterification reactions with guanosine as nucleophile	biological_process	0.24827	1	1	4609	4	77980	1	Novel08795	0
GO:0015979	photosynthesis	biological_process	0.24873	1	96	4609	1597	77980	31	Traes_3DS_BB402655B,Traes_2BS_E6B0749F7,Traes_3AL_3445B0339,Traes_5BL_FCB1625F3,Traes_2BL_459E09695,Traes_7DS_9E843FE96,TRAES3BF111700040CFD_g,Traes_6DL_8C4A14CEB,Traes_2DL_6FCEC8D0D,Traes_1DL_09806EAD5,Traes_4DS_1D6698102,Traes_3AS_AC1FF5A12,Novel01062,Traes_5BL_E092B6259,Traes_7DS_01A3143F5,Traes_5DL_E83F92234,Traes_6AS_67FD620BE,Traes_2BL_1395C82D5,Traes_6BS_24EE22D04,Traes_2DL_0556EE4CB,Traes…	65	Traes_5DL_C9629897C,Traes_2DS_28E23A3D3,Traes_1BL_A1A6E39BD,Traes_2AL_264BF03F4,Traes_2BL_476B6147F,Traes_4AL_39D319FBC,Traes_5BL_7EDE873F5,Traes_5DL_23458B3EB,Traes_4DS_DCFA35650,Traes_5BL_2994AAF19,Traes_1AL_5C8689E82,Traes_4DL_6EBF0647F,Traes_7DS_D4832745D,Traes_1AS_F798C735B,Traes_1DL_30F34E129,Traes_3B_3793EBCBE,Traes_1BS_3761C242C,Traes_2BL_B614F03D1,Traes_1AL_C42DE440F,Traes_7AS_1839BE651,…
GO:0006334	nucleosome assembly	biological_process	0.24915	1	6	4609	72	77980	1	Traes_2AL_7D28234D0	5	TRAES3BF033800030CFD_g,Traes_5BL_2C797FB98,Traes_5DL_AB1CA60FD,Traes_5BL_A8B4F5EC6,Traes_5BL_BC17E1F6F
GO:0031497	chromatin assembly	biological_process	0.24915	1	6	4609	72	77980	1	Traes_2AL_7D28234D0	5	Traes_5BL_2C797FB98,Traes_5DL_AB1CA60FD,Traes_5BL_A8B4F5EC6,Traes_5BL_BC17E1F6F,TRAES3BF033800030CFD_g
GO:0034728	nucleosome organization	biological_process	0.24915	1	6	4609	72	77980	1	Traes_2AL_7D28234D0	5	TRAES3BF033800030CFD_g,Traes_5BL_BC17E1F6F,Traes_5BL_A8B4F5EC6,Traes_5DL_AB1CA60FD,Traes_5BL_2C797FB98
GO:0006772	thiamine metabolic process	biological_process	0.24938	1	8	4609	99	77980	4	Traes_2BL_6A38C0C23,Traes_2DL_3A69DD453,Traes_7AS_6E2202D8C,Traes_7BS_96598995D	4	Traes_4BL_CF4451CAA,Traes_6AL_64BAE3CE7,Traes_2BL_C7F69725E,Traes_2AL_0553F7051
GO:0009228	thiamine biosynthetic process	biological_process	0.24938	1	8	4609	99	77980	4	Traes_2BL_6A38C0C23,Traes_7BS_96598995D,Traes_2DL_3A69DD453,Traes_7AS_6E2202D8C	4	Traes_2BL_C7F69725E,Traes_4BL_CF4451CAA,Traes_6AL_64BAE3CE7,Traes_2AL_0553F7051
GO:0042723	thiamine-containing compound metabolic process	biological_process	0.24938	1	8	4609	99	77980	4	Traes_2BL_6A38C0C23,Traes_2DL_3A69DD453,Traes_7AS_6E2202D8C,Traes_7BS_96598995D	4	Traes_4BL_CF4451CAA,Traes_6AL_64BAE3CE7,Traes_2BL_C7F69725E,Traes_2AL_0553F7051
GO:0042724	thiamine-containing compound biosynthetic process	biological_process	0.24938	1	8	4609	99	77980	4	Traes_7BS_96598995D,Traes_2DL_3A69DD453,Traes_7AS_6E2202D8C,Traes_2BL_6A38C0C23	4	Traes_2AL_0553F7051,Traes_2BL_C7F69725E,Traes_4BL_CF4451CAA,Traes_6AL_64BAE3CE7
GO:0006020	inositol metabolic process	biological_process	0.25087	1	2	4609	16	77980	0		2	Traes_4DL_54A769EAC,Traes_4BL_0A8199503
GO:0019751	polyol metabolic process	biological_process	0.25285	1	10	4609	127	77980	4	Traes_2BS_669081DD3,Traes_2DL_6887B32FF,Traes_5AL_2292EE446,Traes_5BL_2B2033BE0	6	Traes_4BL_0A8199503,Traes_7DS_560C3917F,Traes_3DS_650F1C4CE,Traes_4DS_BEC810C3D,Traes_7BS_6EBE7C904,Traes_4DL_54A769EAC
GO:1901618	organic hydroxy compound transmembrane transporter activity	molecular_function	0.2552	1	3	4609	28	77980	3	Traes_3DL_34EADFCED,Traes_5DL_0282E7F50,TRAES3BF019800040CFD_g	0
GO:0007154	cell communication	biological_process	0.25561	1	244	4609	3730	77980	118	Traes_5BL_281A4A114,Traes_5BL_43BC70A681,Traes_4DS_BE0C2FDDF,Traes_4BS_B386725C0,Traes_7BL_AA562EBB5,Traes_7DS_D97817E6A,Traes_2AL_DD1DA8BD1,Traes_1BL_858B71505,Traes_7AS_8CC30284A,Traes_7BL_D59317D4E,Novel14882,Traes_2BS_B29F48F88,Traes_7BL_91C7CD5C5,Traes_1AL_6997FB707,Traes_5AL_8418B3FFA,Traes_2AS_88441E683,Traes_3AL_504F7F2BB,Novel05352,Traes_7BL_22471AB45,Traes_2DS_DE115609C,Traes_1AS_737669…	126	Traes_2BL_1452805FE,Traes_2AL_A3F599522,Traes_5AL_678EA44B2,Traes_7BS_A9B8E9146,Traes_4DS_63F7CF3CE,Traes_2BS_A70DA4BBF,Traes_7DL_23E42FB00,Traes_4AL_A7E5F01FE,Traes_6AL_6378F9D26,Traes_5BL_46DD9A9FB,Traes_7AS_B62D0E401,Traes_7AL_D47DA2480,Traes_3DL_47DECD49E,Traes_7DS_AA896818F,Traes_4BS_D12DBE6D3,Traes_2BL_F35AEBED4,Traes_5DL_CA819E71C,Traes_2BL_D195BD715,Traes_2DL_E2F59D811,Traes_5BL_A20F4C525…
GO:0006914	autophagy	biological_process	0.25578	1	36	4609	520	77980	25	Traes_1BL_A3BAAF327,Traes_4DS_FE97492F2,Traes_2BL_0876A93961,Traes_1AL_04C9CFE29,Traes_2BL_C1B50C61E,Novel17581,Traes_1DL_0A5A3D558,TRAES3BF057400020CFD_g,TRAES3BF058900120CFD_g,Traes_5AL_9BC38814C,Traes_4AL_273ACCFFD,Traes_5BL_281A4A114,Novel09390,Traes_1AL_2AC682D6D,Traes_6DL_45FA84C74,Traes_5BL_5D8E3A685,Traes_5BL_F3018E8CA,Traes_6AL_E8CD2C02B,Traes_6BL_A530B5920,Traes_4DS_FAFED0328,Traes_1DL_…	11	Traes_3AL_D23DC53CB,Traes_5DS_610F46B5A,Novel02667,Traes_1DS_EE357F5D6,Traes_2DL_01CACA64F,TRAES3BF050100010CFD_g,Traes_2BL_9CF509F8E,Traes_2AL_48CED2405,TRAES3BF035200150CFD_g,Traes_5AS_14312D02F1,Traes_2DS_4F83E987A
GO:0006006	glucose metabolic process	biological_process	0.25612	1	8	4609	96	77980	6	Traes_4DL_6C2F36471,Traes_6DL_41E77A3BA,Traes_5BL_219FAA6D8,Traes_4DL_2FA43439B,Traes_4BL_3A819B961,Traes_6BL_585BEC5D5	2	Traes_2AS_67222868A,Traes_6AL_6378F9D26
GO:0009309	amine biosynthetic process	biological_process	0.25684	1	6	4609	76	77980	4	Traes_2BL_0EF162538,Traes_6AL_FDF023AF6,Traes_5BL_0C2E9CD85,Novel04635	2	Traes_2DS_FE40FC64C,Traes_2AS_452FED53F
GO:0042401	cellular biogenic amine biosynthetic process	biological_process	0.25684	1	6	4609	76	77980	4	Novel04635,Traes_6AL_FDF023AF6,Traes_5BL_0C2E9CD85,Traes_2BL_0EF162538	2	Traes_2AS_452FED53F,Traes_2DS_FE40FC64C
GO:0002949	tRNA threonylcarbamoyladenosine modification	biological_process	0.25743	1	3	4609	26	77980	1	Novel10381	2	Novel07947,Novel13533
GO:0070525	tRNA threonylcarbamoyladenosine metabolic process	biological_process	0.25743	1	3	4609	26	77980	1	Novel10381	2	Novel13533,Novel07947
GO:0031225	anchored component of membrane	cellular_component	0.25806	1	5	4609	55	77980	3	Traes_4DL_D0B43694E,Traes_3AL_D3A1F0D64,Traes_4AS_85B580603	2	Traes_4DS_33949F884,Traes_7AL_9812088EB
GO:0007131	reciprocal meiotic recombination	biological_process	0.25823	1	4	4609	41	77980	1	Traes_1BL_78443376F	3	Novel04780,Traes_2BS_E1E541767,Traes_4DL_BB649EDF9
GO:0035825	reciprocal DNA recombination	biological_process	0.25823	1	4	4609	41	77980	1	Traes_1BL_78443376F	3	Novel04780,Traes_4DL_BB649EDF9,Traes_2BS_E1E541767
GO:1901505	carbohydrate derivative transporter activity	molecular_function	0.2585	1	6	4609	70	77980	2	Traes_4DL_BF0B81D38,Traes_4AL_F3BA3F9FB	4	Traes_6BL_B363FB1EE,Traes_4BL_FCEA75450,Traes_2DL_A2092E8B2,Traes_4AS_53C6E4470
GO:0009214	cyclic nucleotide catabolic process	biological_process	0.26022	1	2	4609	16	77980	2	Traes_6DS_8CB5C0B1E,Traes_6AS_013DBE630	0
GO:0015672	monovalent inorganic cation transport	biological_process	0.26188	1	104	4609	1656	77980	63	TRAES3BF019800040CFD_g,Traes_7BS_C08F5C14D,Traes_7AS_0696B899B,Traes_6DL_B78A92435,Traes_5BL_F6A4A672F,Traes_7AS_1FFB4F41F,Traes_3DL_E263BA799,Novel08319,Traes_5BS_2DB94D0A6,Traes_1AS_4BB379513,Traes_4AS_910FE216D1,TRAES3BF057400020CFD_g,Traes_3B_12D4A73C9,Traes_5AL_9BC38814C,Traes_5AL_A2B2D25CA,Traes_7AS_F6D17C029,Traes_1DL_1F003CA3A,Traes_6AL_6D310D2B0,Traes_4AL_DA5D4FAE4,Novel01781,Traes_5BL_5…	41	Traes_1AS_AEED1F1D7,Traes_2BL_FA25ADA121,Traes_1DL_76EEDEA29,Traes_2AL_895F81BEB,Novel06538,Traes_1DS_B395E6B32,Traes_4AL_40E835A94,Traes_5DS_28949833C,Traes_4BS_A8F01CCC5,Traes_2DS_4779586F7,Traes_4BS_176348978,Traes_1AL_5B26F6A14,Traes_2DS_E85263CFA,Traes_5BL_99BAA4CB8,Novel02259,Traes_7BS_873511EFA,Traes_3AS_97DB7A886,Traes_5BL_5E48D2D90,Traes_4AS_920304346,Traes_2DL_FAF4631B2,TRAES3BF11170006…
GO:0004109	coproporphyrinogen oxidase activity	molecular_function	0.26365	1	2	4609	16	77980	0		2	Traes_2BL_D33683EE9,Traes_2BL_1B7BF234B
GO:0004071	aspartate-ammonia ligase activity	molecular_function	0.2642	1	1	4609	5	77980	1	Traes_7DS_230BB1F56	0
GO:0031704	apelin receptor binding	molecular_function	0.26471	1	3	4609	28	77980	2	Traes_4BL_D24EDABCB,Traes_2BS_B29F48F88	1	Traes_3AL_1BD8A5747
GO:1901615	organic hydroxy compound metabolic process	biological_process	0.26504	1	16	4609	220	77980	6	Traes_2BS_669081DD3,Traes_2DL_6887B32FF,Traes_5AL_2292EE446,Traes_5BL_E568C8D6F,Traes_2AL_69F5C0D9F,Traes_5BL_2B2033BE0	10	Traes_2AL_0553F7051,Traes_4BL_0A8199503,Traes_7DS_560C3917F,Traes_3DS_650F1C4CE,Traes_4DS_BEC810C3D,Traes_4DL_54A769EAC,Novel06488,Traes_2BL_C7F69725E,Traes_7BS_6EBE7C904,Traes_1AL_A37AB3144
GO:0006869	lipid transport	biological_process	0.26678	1	13	4609	172	77980	8	Traes_6DS_CDCAD6797,Traes_7AS_E28C6595A,Traes_2AL_A7198751F,Traes_1AL_34404D5D8,Traes_4AL_F3BA3F9FB,Traes_2AL_69F5C0D9F,Traes_1BL_5CD8FB94C,Novel06258	5	Traes_4BL_FCEA75450,Traes_2DL_A2092E8B2,Traes_1BL_EB5EF0E56,Traes_1AS_1EE692FDC,Traes_6BL_B363FB1EE
GO:0006959	humoral immune response	biological_process	0.26754	1	3	4609	28	77980	3	Novel13167,Novel03696,Novel05589	0
GO:0042381	hemolymph coagulation	biological_process	0.26754	1	3	4609	28	77980	3	Novel03696,Novel05589,Novel13167	0
GO:0070925	organelle assembly	biological_process	0.26807	1	16	4609	218	77980	11	Novel17581,Novel07264,Traes_6AS_39669EAFD,Traes_1DS_9C1960402,Traes_5BL_F3018E8CA,Traes_4DL_5640A8CC5,Traes_5BL_5D8E3A685,Novel09390,Traes_3AL_75B505500,Traes_3AS_DD21AD44C,Traes_5AL_9BC38814C	5	Traes_2BL_051AAAA05,Novel02667,Traes_5DL_E743F60DF,Traes_4DL_F512146B2,Traes_4AS_73658DB91
GO:0006026	aminoglycan catabolic process	biological_process	0.26864	1	8	4609	105	77980	4	Traes_2BL_E366A5226,Traes_1DS_ADB14F6F8,Traes_2DL_2CD927FDA,Novel12443	4	Traes_1DL_4EF40E197,Traes_1DL_95936DC50,Traes_1BL_A5FCA9094,Traes_1AL_E96C0662D
GO:0015297	antiporter activity	molecular_function	0.26883	1	27	4609	401	77980	18	Traes_7DS_380AC22D6,TRAES3BF036000060CFD_g,Traes_1DS_387FADABB,Traes_1DS_4D4EBDB6F,Traes_7BS_6A8DBF06C,Traes_5DL_27EBF2358,Traes_6AL_D6553A9CA,Traes_4DS_F8096F2C2,Traes_4AL_E7397A416,TRAES3BF036000100CFD_g,Traes_5BL_A2F507F1E,Traes_5AL_9697E163B,Traes_1DL_C4C0306FA,Traes_7AS_F5EA3D498,Traes_7BS_37AA60A70,Novel06709,TRAES3BF036000050CFD_g,TRAES3BF036000120CFD_g	9	Traes_2BS_7093A1D1A,Traes_2DS_28CA50371,Novel17921,Traes_7BS_AE6547AC9,Traes_5BL_4AACBDDAA,TRAES3BF111700060CFD_g,Traes_4AL_BBCC88533,Traes_2AL_19C1560D1,Traes_2BL_173580E45
GO:0006338	chromatin remodeling	biological_process	0.26966	1	8	4609	98	77980	3	Traes_2BL_9528AAD7C,TRAES3BF096900180CFD_g,Novel02166	5	TRAES3BF033800030CFD_g,Traes_1BS_3761C242C,Traes_1AS_97CE311BA,Traes_4AL_BC54910D5,Traes_4DS_F3750ABFD
GO:0008194	UDP-glycosyltransferase activity	molecular_function	0.27004	1	34	4609	488	77980	10	Traes_2DS_270EB3BAE,Traes_4DL_2DBB03D7E,TRAES3BF078400010CFD_g,Traes_2DL_4A4C48C9D,Traes_4BS_FE8F8C8BC,Traes_2BS_83944806B,Traes_1AL_30C4B017F,Traes_2BL_5DFE6B3311,Traes_5BL_A918D6888,Traes_2BS_F0846FCC2	24	Traes_5AL_9C9E55228,TRAES3BF043500030CFD_g,Traes_5BL_51C858A97,Traes_5BL_329730191,Traes_4BL_1FE4A71E6,Traes_3DL_940A89913,Traes_5DL_E82D6D246,Traes_1BL_7ACAB786A,Traes_3AL_21871C22D,Traes_2DS_7BFBC3007,Traes_1AL_F420A1BBE,Traes_2BS_18ED569DB,Traes_1BL_B34FCB150,Traes_2DS_0EB3B8C4E,TRAES3BF028900030CFD_g,Traes_4AS_FD9FAE3D8,Traes_7DS_B0D50DF2A,Traes_6AL_986248807,TRAES3BF171700040CFD_g,Traes_4BL_…
GO:0048609	multicellular organismal reproductive process	biological_process	0.27031	1	14	4609	191	77980	8	Traes_7DS_5BDB31EE6,Traes_6AL_033D6C680,Traes_7DL_2F413CF0E,Traes_6DL_B28B5501C,Novel02587,Traes_2AL_07405FB60,Traes_1AL_5E4EECFBC,Traes_1BL_46DCF8472	6	Traes_4BS_7C4CA591A,Traes_1AL_BB4298457,Novel14300,Traes_2BL_25DAD57C9,Novel04780,Traes_4DS_BEC810C3D
GO:0016765	transferase activity, transferring alkyl or aryl (other than methyl) groups	molecular_function	0.27088	1	23	4609	351	77980	11	Traes_6DL_1C00C93A5,Traes_6DL_A5FDD2415,Traes_7DL_8B9E4EDE0,Traes_6AL_C23861D1C,Traes_7BS_96598995D,Traes_2DL_3A69DD453,Traes_2BL_6A38C0C23,Novel10300,Traes_1DL_09806EAD5,Traes_6DL_F980A7D9A,Traes_7AS_6E2202D8C	12	Traes_5DL_FAD2E7C7E,Traes_4BL_FF6954EC1,Traes_4DL_80F9D8740,Traes_2BS_B6E90913E,Traes_4BL_202D66FCD,Traes_2DS_FE40FC64C,TRAES3BF151200020CFD_g,Traes_2AS_452FED53F,Traes_2DS_E231054BE,Traes_2AS_BEC9B768B,TRAES3BF270400030CFD_g,Traes_2BL_A177D5061
GO:0046165	alcohol biosynthetic process	biological_process	0.27167	1	2	4609	17	77980	0		2	Traes_4BL_0A8199503,Traes_4DL_54A769EAC
GO:0043130	ubiquitin binding	molecular_function	0.27435	1	4	4609	41	77980	4	Novel03112,Traes_6BL_2B8881FAE,Traes_4DL_8ED725A6C,Traes_5BL_1CF603E43	0
GO:0004871	signal transducer activity	molecular_function	0.27456	1	74	4609	1118	77980	27	Traes_4DL_8EA116D9E,Traes_6BL_585BEC5D5,Traes_4DS_C19065A90,Traes_7DL_EE8CB71B9,Traes_5BL_EC11CEF6F,Novel15148,Traes_7AL_48612DFF5,Traes_7DL_8D02A2581,Traes_6DL_B78A92435,Traes_6DS_6115C576B,Traes_7AL_FDC2E2F77,Traes_7DL_A640AF6D1,Traes_6DL_8C4A14CEB,Traes_7DS_17B21E0D4,Traes_4AS_501676A91,Traes_7DS_D97817E6A,Traes_5BL_281A4A114,Traes_2AS_EE80EF583,Traes_1AL_6997FB707,Traes_7AS_0AB31350B,Traes_4B…	47	Traes_3DL_9DF0E96E5,Traes_2AL_236251E71,Novel06538,Traes_5DL_7BEC640FA,Traes_7AS_0DDB9FFA8,Novel10194,Traes_2BL_45DDBB56C,Traes_5BL_775E720CC,Traes_1BS_2F6DD776E,Traes_5DL_A98953CFA,Traes_4BS_AF7E1097C,Traes_4AL_31D497D7B,Traes_5DS_1E2DA15FA,Traes_3DL_304126AEE,Traes_2DL_BD9A8D711,Traes_7DL_2FB89480C,Traes_6DL_6B9E973BD,TRAES3BF042500030CFD_g,Traes_3DL_D82CA7827,Traes_2AL_A26170C43,Traes_5DS_6674…
GO:0009653	anatomical structure morphogenesis	biological_process	0.27514	1	23	4609	317	77980	18	Traes_2BS_FF5A68083,Traes_6AL_6518BC798,TRAES3BF061300010CFD_g,Traes_7DS_5BDB31EE6,Traes_6DL_B28B5501C,Traes_6AS_39669EAFD,Traes_1BL_EBAF41F1E,Traes_1BL_46DCF8472,Traes_6AS_236AF32FD,Traes_1AL_5E4EECFBC,Traes_4AS_894CED0DA,Novel08975,TRAES3BF060500350CFD_g,Traes_4AS_B978C93FA,Traes_6AL_033D6C680,Traes_7DL_2F413CF0E,Traes_2AL_07405FB60,Traes_7DS_C370D6DF8	5	Traes_1AL_F171CDC68,Traes_4DS_BEC810C3D,Novel14300,Traes_4BS_7C4CA591A,Traes_5BS_409B24307
GO:0009395	phospholipid catabolic process	biological_process	0.27618	1	1	4609	5	77980	1	Traes_2DL_75CB85812	0
GO:0004602	glutathione peroxidase activity	molecular_function	0.27638	1	3	4609	32	77980	3	Novel05150,Traes_6BL_8360C77EF,Traes_7DS_17B21E0D4	0
GO:0004789	thiamine-phosphate diphosphorylase activity	molecular_function	0.27691	1	4	4609	44	77980	4	Traes_2DL_3A69DD453,Traes_7AS_6E2202D8C,Traes_2BL_6A38C0C23,Traes_7BS_96598995D	0
GO:0007010	cytoskeleton organization	biological_process	0.27702	1	64	4609	942	77980	27	Traes_1AL_17693190C,Traes_4AS_A3C9D9058,Traes_6AS_356183EC7,Novel09390,Traes_2BS_A22F0E3381,Traes_4BL_EB9CF2010,Traes_5DL_216104BEF,Traes_4AL_AA560BABB,Traes_4DS_ED5F49735,Traes_1DS_B664B901C,Traes_3DL_6DE7463D7,TRAES3BF005500020CFD_g,Traes_5AL_F96AEDDB8,Traes_2AL_A7198751F,Traes_2DS_8EA143F67,Traes_7AL_44206BE21,Traes_5BL_5D8E3A685,Traes_2AL_07405FB60,Traes_7AL_2F53FC860,TRAES3BF066900080CFD_g,T…	37	Novel06264,Traes_7BS_D91D1E29A,Traes_5DS_A281EFAB4,Traes_2BL_B8D0A7061,Traes_1DL_D0033CF8B,Traes_4DS_04FD1AFDB,Traes_7DL_F842DB269,Traes_5BL_E956B149A,Novel04938,Traes_2AL_632989C79,Novel14900,Traes_7DL_779071868,Traes_4DS_F5FDA5EFB,Novel06879,TRAES3BF082100070CFD_g,Novel10943,Traes_4AL_685C7FA1D,Traes_7DS_7094F3B4D,Novel02144,Traes_1AL_791D3B325,Traes_5BL_D190954CB,Novel06537,Traes_1AL_C67577AB2…
GO:0003995	acyl-CoA dehydrogenase activity	molecular_function	0.27761	1	4	4609	41	77980	4	Traes_2DL_7399173C7,Traes_2BL_22224159C,Traes_1DL_CA060EFAD,Traes_1BS_716EA1208	0
GO:0048513	organ development	biological_process	0.27795	1	4	4609	43	77980	3	Traes_2BS_B2FA6EBBC,Novel08964,Novel05649	1	Novel07755
GO:0006741	NADP biosynthetic process	biological_process	0.27854	1	4	4609	42	77980	4	Traes_3DL_C5F603601,Traes_3AL_7CC0C8632,Traes_2BL_0ED5DCF4B,Traes_2AL_4885854CD	0
GO:0003951	NAD+ kinase activity	molecular_function	0.27854	1	4	4609	42	77980	4	Traes_3AL_7CC0C8632,Traes_2BL_0ED5DCF4B,Traes_3DL_C5F603601,Traes_2AL_4885854CD	0
GO:0006426	glycyl-tRNA aminoacylation	biological_process	0.27919	1	2	4609	16	77980	0		2	Traes_4AL_0129C8810,Traes_4AL_4690A5BB7
GO:0004820	glycine-tRNA ligase activity	molecular_function	0.27919	1	2	4609	16	77980	0		2	Traes_4AL_0129C8810,Traes_4AL_4690A5BB7
GO:0004859	phospholipase inhibitor activity	molecular_function	0.27959	1	1	4609	5	77980	0		1	Traes_5BL_159685EF1
GO:0055102	lipase inhibitor activity	molecular_function	0.27959	1	1	4609	5	77980	0		1	Traes_5BL_159685EF1
GO:0046488	phosphatidylinositol metabolic process	biological_process	0.28074	1	34	4609	486	77980	24	Traes_2BS_1F655F5E3,Traes_7AL_C0D018B9D,Traes_6DL_70288AD38,Traes_2BL_35F5052E2,Traes_2AL_9B14BE32B,Traes_1AL_30C4B017F,Traes_1DS_9C1960402,Traes_4DS_70BB7099D,Traes_3AL_9221B79A1,Traes_6BS_21E4C03A3,TRAES3BF116200400CFD_g,Traes_2AS_64994F26C,Traes_1DL_0FB30E20D,Novel04514,Traes_2DS_3F4E4E00D,Traes_4BS_590ABA25F,Traes_3DS_D3F460A69,Traes_3DL_29859D3EE,Traes_6AS_5A2E2A058,Traes_1AL_F18EC96DF,Traes…	10	Traes_2BL_68C539313,Traes_5AL_D7EB47D56,Traes_4BL_03873D07C,Traes_3AL_392D17B3C,Traes_4BL_09B870E26,Traes_3AL_A08E063F0,TRAES3BF057400030CFD_g,Traes_6AL_2BA9DA334,Novel01118,Novel00334
GO:0004521	endoribonuclease activity	molecular_function	0.28091	1	15	4609	215	77980	11	Traes_6AL_91F3E548F,Traes_2DL_4FB6419D4,Traes_2DS_30775DCAD,Traes_3DL_E1FF14504,Traes_2AS_3EDDFBB19,Novel14558,Traes_4DS_676CACEAC,Traes_2DS_F467ADBE7,Traes_6DL_E4582581B,Traes_6BL_798EC1015,Traes_2BS_B296754F9	4	Traes_1DL_DF8F3A1CA,Traes_4BL_E65703779,Traes_2BL_B8D0A7061,Traes_2AL_603644722
GO:0015939	pantothenate metabolic process	biological_process	0.28111	1	2	4609	17	77980	0		2	Traes_1DL_D72184AD9,Traes_3DL_F1DB969A8
GO:0015940	pantothenate biosynthetic process	biological_process	0.28111	1	2	4609	17	77980	0		2	Traes_1DL_D72184AD9,Traes_3DL_F1DB969A8
GO:0046915	transition metal ion transmembrane transporter activity	molecular_function	0.28228	1	21	4609	291	77980	6	Traes_2AL_DD1DA8BD1,Novel12531,Traes_2BL_4288159C3,TRAES3BF050300020CFD_g,TRAES3BF275000040CFD_g,Traes_7BS_EC453C646	15	Traes_1DL_F0F3E1096,Traes_5DL_64C6A2250,Traes_4AL_FCF107EEE,Traes_4AL_B3963A0E7,Traes_1BL_A98B89218,Novel05611,Traes_4AS_BD329DB4B,Traes_4DL_D938DE72D,Traes_5BL_9C3DE77C6,Traes_2BS_559E90302,Traes_6AS_FDAB8AF16,Traes_1AL_51E5359BA,Traes_4BL_379252EE1,Traes_1DL_9D130D406,Traes_5DS_6674D49C0
GO:0051301	cell division	biological_process	0.28238	1	40	4609	578	77980	22	Traes_5DL_75AEE92BB,Traes_2AL_9C8ACA6B9,Traes_3AL_504F7F2BB,Traes_2AL_2F9F6DB1A,Traes_1DS_0CB6BB053,Traes_5BL_5D8E3A685,Traes_4DL_5640A8CC5,Traes_5BL_F3018E8CA,Traes_1AL_2AC682D6D,Novel09390,Traes_7AS_8CC30284A,TRAES3BF026500110CFD_g,Traes_6DS_5B092D231,Traes_5AL_9BC38814C,TRAES3BF057400020CFD_g,Traes_4AL_273ACCFFD,Traes_1AS_B9D8170A7,Traes_3AL_9221B79A1,Traes_7BS_BB0FECDBE,Traes_4DL_B138DF6FC,Tr…	18	Traes_7BS_D91D1E29A,Traes_5AS_14312D02F1,Traes_3DS_EE5D85DE2,Traes_2BL_05498B97F,Traes_2BL_B8D0A7061,Traes_3DS_294EA7477,Traes_7BL_82850CC15,Traes_6DL_A07757F7A,Traes_2DL_46DDA4126,Novel07693,Traes_1AS_D591D0535,TRAES3BF117700020CFD_g,Traes_4DL_49B328F1F,Traes_2AL_A3F599522,Traes_3AS_FD018268B,Traes_2AL_48B239DD6,Novel02144,Traes_7DS_7094F3B4D
GO:0000120	RNA polymerase I transcription factor complex	cellular_component	0.28269	1	1	4609	5	77980	1	Traes_2AL_9E68ABA72	0
GO:0005668	RNA polymerase transcription factor SL1 complex	cellular_component	0.28269	1	1	4609	5	77980	1	Traes_2AL_9E68ABA72	0
GO:0044452	nucleolar part	cellular_component	0.28269	1	1	4609	5	77980	1	Traes_2AL_9E68ABA72	0
GO:0004673	protein histidine kinase activity	molecular_function	0.28522	1	15	4609	197	77980	5	Traes_4BL_71E35BBC1,Traes_1AL_6997FB707,Traes_4BL_EFE858C23,Traes_7DL_EE8CB71B9,Traes_7AL_48612DFF5	10	Traes_4DS_A0680809B,Traes_2DL_BD9A8D711,Novel13533,Traes_2AL_236251E71,Traes_7AS_B62D0E401,Traes_4BS_AF7E1097C,Traes_5AL_5A2A6E1FF,Traes_7BL_82850CC15,Traes_4AL_31D497D7B,Traes_3DL_304126AEE
GO:0060089	molecular transducer activity	molecular_function	0.28593	1	77	4609	1169	77980	30	Traes_6BL_585BEC5D5,Traes_4DL_8EA116D9E,Traes_7DL_EE8CB71B9,Traes_4DS_C19065A90,Traes_5BL_EC11CEF6F,Traes_4BS_B4E081148,Novel15148,Traes_7DL_8D02A2581,Traes_7AL_48612DFF5,Traes_6DL_B78A92435,Traes_7AL_FDC2E2F77,Traes_6DS_6115C576B,Traes_7DL_A640AF6D1,Traes_6DL_8C4A14CEB,Traes_7DS_17B21E0D4,Traes_4AS_501676A91,Traes_7DS_D97817E6A,Traes_5BL_281A4A114,Traes_2AS_EE80EF583,Traes_3DL_6A3E5CC49,Traes_1A…	47	Traes_2AL_236251E71,Traes_3DL_9DF0E96E5,Traes_7AS_0DDB9FFA8,Novel10194,Traes_5DL_7BEC640FA,Novel06538,Traes_5BL_775E720CC,Traes_2BL_45DDBB56C,Traes_1BS_2F6DD776E,Traes_4BS_AF7E1097C,Traes_5DL_A98953CFA,Traes_4AL_31D497D7B,Traes_3DL_304126AEE,Traes_5DS_1E2DA15FA,Traes_7DL_2FB89480C,Traes_2DL_BD9A8D711,Traes_6DL_6B9E973BD,Traes_3DL_D82CA7827,TRAES3BF042500030CFD_g,Traes_2AL_A26170C43,Traes_5DS_6674…
GO:0045087	innate immune response	biological_process	0.28679	1	3	4609	29	77980	3	Novel13167,Novel03696,Novel05589	0
GO:0032182	ubiquitin-like protein binding	molecular_function	0.29	1	4	4609	42	77980	4	Traes_5BL_1CF603E43,Traes_4DL_8ED725A6C,Traes_6BL_2B8881FAE,Novel03112	0
GO:0008508	bile acid:sodium symporter activity	molecular_function	0.29161	1	2	4609	17	77980	2	Traes_3DL_34EADFCED,TRAES3BF019800040CFD_g	0
GO:0015125	bile acid transmembrane transporter activity	molecular_function	0.29161	1	2	4609	17	77980	2	TRAES3BF019800040CFD_g,Traes_3DL_34EADFCED	0
GO:0009235	cobalamin metabolic process	biological_process	0.29202	1	8	4609	102	77980	3	Traes_7DS_D97817E6A,Traes_1DS_C063CD45A,Novel13183	5	Traes_4BL_CF4451CAA,Traes_1AL_7C91EF27D,Traes_2DL_206B13F5A,Traes_1DL_14CCD1497,Traes_4AS_E54C88DDB
GO:0022857	transmembrane transporter activity	molecular_function	0.29244	1	287	4609	4631	77980	154	Traes_3AL_6518E15DB,Traes_2AL_DD1DA8BD1,Traes_1DL_C4C0306FA,Novel04026,Traes_1BL_019A334D8,Traes_2AL_3B49FB6D4,Traes_2DL_559BABFD8,Traes_1DS_4D4EBDB6F,Traes_4BL_DDE0ABA42,Traes_6DS_E7826C696,Traes_5AL_9697E163B,Traes_4BL_E667A799C,Traes_5DL_0282E7F50,Traes_5DL_B68F9C403,Novel08833,Traes_5DL_7B6663784,Novel08319,Traes_5BS_2DB94D0A6,Traes_4AS_910FE216D1,Traes_1DL_3B1A8A632,Traes_4BL_268EB5B53,Novel…	133	Novel13560,Traes_4AL_BBCC88533,Traes_3DL_47DECD49E,Traes_6BL_5095A49D1,Traes_2BS_C8FB3060D,Traes_7AL_DA8343C6B,Traes_6BL_B5F9019C7,Traes_2BS_E1E541767,Traes_3AL_D23DC53CB,Traes_2BS_7093A1D1A,Traes_4BL_E1BAC1B71,Traes_7BL_79F811D03,Traes_4AL_FCF107EEE,Traes_2BL_05498B97F,Traes_6AL_64BAE3CE7,TRAES3BF279900010CFD_g,Traes_2BS_559E90302,Traes_6AS_FDAB8AF16,Traes_1BL_1656180DB,Traes_2BL_A177D5061,Traes…
GO:0042592	homeostatic process	biological_process	0.29304	1	52	4609	814	77980	18	Traes_5BL_D6603D993,Traes_2DL_59DE7446E,Traes_4AS_D1FD82A44,Traes_7BS_F724CA781,Traes_5AL_929D2187B,Traes_4AL_F23B2CEFB,Traes_4DS_26272902A,Traes_5DL_546404AFD,Traes_7AS_3692C2D40,Novel10381,Traes_2AL_7D28234D0,Traes_4DL_1F19B7411,Traes_7DS_F1D8D32F7,Traes_4BL_A89017344,Traes_4BS_42361CB8D,TRAES3BF034700030CFD_g,Traes_1DL_DF3CA9CCC,Traes_5AL_7AC09C7FF	34	Traes_3AS_B339D8258,Traes_5AS_653E5B343,Traes_5DS_5143441CB,Traes_5BL_441EF4D2C,Traes_5BS_2C2072466,Traes_5DS_CCCDA48421,Traes_5DL_17E38786F,Traes_1AS_901DE7BD0,Traes_5BS_39B20151B,Traes_5BS_DF2486215,Traes_5BL_CEA21A155,Traes_2BS_DEC12328A,Traes_5DS_8AF9BBB74,Traes_1DL_AF3FB8142,Traes_5BS_409B24307,Traes_2BL_F26D3BB29,Traes_5BS_31F189259,TRAES3BF039600040CFD_g,Traes_5DS_286CDF1FE1,Traes_5DS_A92D…
GO:0006080	substituted mannan metabolic process	biological_process	0.29312	1	1	4609	5	77980	1	Traes_3DS_F679AA5F5	0
GO:0004567	beta-mannosidase activity	molecular_function	0.29312	1	1	4609	5	77980	1	Traes_3DS_F679AA5F5	0
GO:0016985	mannan endo-1,4-beta-mannosidase activity	molecular_function	0.29312	1	1	4609	5	77980	1	Traes_3DS_F679AA5F5	0
GO:0035556	intracellular signal transduction	biological_process	0.29354	1	99	4609	1507	77980	48	TRAES3BF050300020CFD_g,Novel14882,Traes_2BL_6FFD5A5E0,Traes_4DL_B138DF6FC,Traes_7DS_EB0ADD31F,Traes_3AL_9221B79A1,Traes_7BS_BB0FECDBE,Traes_1AL_6997FB707,Traes_7BL_91C7CD5C5,Novel03638,Traes_7DS_CDF069696,Traes_5BL_43BC70A681,Traes_4DS_BE0C2FDDF,Traes_4BS_B386725C0,Traes_7AS_8CC30284A,Traes_2AL_DD1DA8BD1,Traes_1BL_858B71505,Traes_1DS_CD25033C4,Traes_5BL_12214988F,Traes_4DL_1F8BA4DF8,Traes_4BL_8E9…	51	Traes_2BL_F35AEBED4,Traes_2BL_9558C4E24,Traes_3AS_FD018268B,Traes_7DL_559DBB4EA,Traes_2BL_BD5F3380A,Traes_7DL_1A46C6743,Traes_2DL_7D58E9850,Traes_2AL_A3F599522,Traes_7BS_A9B8E9146,Traes_4AL_A7E5F01FE,Traes_3AL_9D2735F60,Traes_7AS_B62D0E401,Traes_5AL_5A2A6E1FF,Traes_3AS_381EBE04B,Traes_6AS_FDAB8AF16,Traes_1AL_51E5359BA,Traes_3DS_294EA7477,Traes_7BL_82850CC15,Traes_6DL_0BBFD317E,Traes_4DS_A0680809B…
GO:0015800	acidic amino acid transport	biological_process	0.29447	1	1	4609	5	77980	0		1	Traes_6BS_27BE3E745
GO:0015807	L-amino acid transport	biological_process	0.29447	1	1	4609	5	77980	0		1	Traes_6BS_27BE3E745
GO:0015813	L-glutamate transport	biological_process	0.29447	1	1	4609	5	77980	0		1	Traes_6BS_27BE3E745
GO:0005313	L-glutamate transmembrane transporter activity	molecular_function	0.29447	1	1	4609	5	77980	0		1	Traes_6BS_27BE3E745
GO:0015172	acidic amino acid transmembrane transporter activity	molecular_function	0.29447	1	1	4609	5	77980	0		1	Traes_6BS_27BE3E745
GO:0015501	glutamate:sodium symporter activity	molecular_function	0.29447	1	1	4609	5	77980	0		1	Traes_6BS_27BE3E745
GO:0006534	cysteine metabolic process	biological_process	0.29455	1	3	4609	33	77980	0		3	TRAES3BF079300010CFD_g,Traes_4BL_C9595C3D8,Traes_4AS_AA3629BB5
GO:0051262	protein tetramerization	biological_process	0.29491	1	2	4609	17	77980	1	Novel10458	1	Novel12714
GO:0032780	negative regulation of ATPase activity	biological_process	0.29512	1	1	4609	5	77980	1	Novel09409	0
GO:0032504	multicellular organism reproduction	biological_process	0.29521	1	14	4609	195	77980	8	Traes_1BL_46DCF8472,Traes_1AL_5E4EECFBC,Traes_2AL_07405FB60,Novel02587,Traes_6DL_B28B5501C,Traes_7DS_5BDB31EE6,Traes_7DL_2F413CF0E,Traes_6AL_033D6C680	6	Traes_4DS_BEC810C3D,Novel04780,Traes_2BL_25DAD57C9,Traes_1AL_BB4298457,Novel14300,Traes_4BS_7C4CA591A
GO:0016670	oxidoreductase activity, acting on a sulfur group of donors, oxygen as acceptor	molecular_function	0.29545	1	5	4609	56	77980	0		5	Traes_1BS_3761C242C,Traes_2BL_31D4D0A2C,Traes_3DL_BD52F0DE9,Traes_2DL_9E060D0BB,Traes_2AL_13CBA4FEA
GO:0009288	bacterial-type flagellum	cellular_component	0.29625	1	7	4609	88	77980	5	Traes_4AL_F23B2CEFB,Traes_4DS_26272902A,Traes_4BS_42361CB8D,Traes_2DL_447983A18,Traes_5BS_D0F88D077	2	TRAES3BF002700050CFD_g,Traes_2DS_4F83E987A
GO:0032775	DNA methylation on adenine	biological_process	0.29713	1	1	4609	5	77980	1	Novel09461	0
GO:0071929	alpha-tubulin acetylation	biological_process	0.29876	1	1	4609	6	77980	0		1	Traes_5BL_F8A34CF5A
GO:0019799	tubulin N-acetyltransferase activity	molecular_function	0.29876	1	1	4609	6	77980	0		1	Traes_5BL_F8A34CF5A
GO:0005415	nucleoside:sodium symporter activity	molecular_function	0.29936	1	1	4609	7	77980	0		1	Traes_4AS_53C6E4470
GO:0038023	signaling receptor activity	molecular_function	0.29956	1	39	4609	562	77980	15	Traes_7DS_D97817E6A,Traes_4AS_501676A91,Traes_2AS_EE80EF583,Traes_5BL_EC11CEF6F,Traes_7DL_EE8CB71B9,Novel15148,Traes_7AS_0AB31350B,Traes_1AL_6997FB707,Traes_7AL_48612DFF5,Novel02681,Traes_4BL_71E35BBC1,Traes_7DL_A640AF6D1,Traes_6DS_7F5EAFD9A,Traes_7BS_8F1C8872E,Traes_6DL_8C4A14CEB	24	Traes_6AL_9BEE2EAE1,Traes_7AS_B62D0E401,Traes_2AL_236251E71,Traes_5BL_775E720CC,Traes_2AS_F0632957D,Novel10194,Traes_6BL_C19E8EDED,Novel06538,Traes_5DL_7BEC640FA,Traes_4BS_AF7E1097C,Traes_5DL_A98953CFA,Traes_7BL_79F811D03,Traes_3DL_304126AEE,Traes_4BL_9A01DB64D,Traes_4AL_31D497D7B,Traes_6BL_B5F9019C7,Traes_6DL_6B9E973BD,Novel13533,Traes_4DS_A0680809B,Traes_2DL_BD9A8D711,Traes_7BL_0FABEE965,Traes_…
GO:0004806	triglyceride lipase activity	molecular_function	0.30006	1	16	4609	222	77980	12	TRAES3BF116200400CFD_g,Traes_6DL_18D8D6502,Traes_2BS_1F655F5E3,Traes_3DS_D3F460A69,Traes_6DL_70288AD38,Traes_5DL_1091E12E4,Traes_3DL_6165564FD,Traes_2DS_3F4E4E00D,TRAES3BF135900050CFD_g,Traes_2AS_64994F26C,Traes_6DL_9B6900309,Traes_3AL_EB28DB33C	4	Traes_4BL_09B870E26,Traes_2DS_5F1F6D808,Traes_3B_666EDE83A,Traes_7DS_63C37682F
GO:0044212	transcription regulatory region DNA binding	molecular_function	0.30143	1	2	4609	18	77980	1	Traes_3DL_6103E4919	1	Traes_7AL_96766587F
GO:0004842	ubiquitin-protein transferase activity	molecular_function	0.30191	1	57	4609	871	77980	32	Traes_6BL_0945A51B5,Traes_2BS_B2FA6EBBC,Traes_1AS_288F7D4BE,Traes_2AL_2B44F1C26,TRAES3BF151900030CFD_g,Traes_6DL_023A8C257,Traes_6DS_20D189350,Traes_2BS_6A0AB9DB5,Traes_2AS_8D2E46FBE,Traes_7DL_C6BD9A562,Traes_5BS_8845C568B,Traes_4DL_8DADC2489,Traes_1BL_EE6E6B808,Traes_1DS_549FC6E56,Traes_2AL_EC2CE85AC,Traes_3AL_B705AD7C4,Traes_2AL_357721C1E,Traes_3AL_9AD1B7942,Traes_4DL_89B80245B,Novel09390,Novel…	25	Traes_7AS_EF2A2CEF5,TRAES3BF270500020CFD_g,Traes_2DS_040EE7FB21,Novel10962,Novel09768,Novel06542,Traes_6DS_167471005,Traes_2BL_B347A3B82,Traes_6AL_B7BC71219,Traes_2DL_868347615,Traes_2AL_0D7CE2FEC,Traes_7DL_73ED28EDC,Traes_7AS_0F0291904,Novel07785,Traes_2BL_4540BA60B,Traes_7AS_0DDB9FFA8,Novel07430,Traes_5BL_061746153,Traes_2BS_DD5C37A41,Traes_6DL_72E1340D1,Traes_7AL_80D315DD4,Traes_7DL_D2EB7B8DF,…
GO:0019787	ubiquitin-like protein transferase activity	molecular_function	0.30191	1	57	4609	871	77980	32	Traes_2BS_B2FA6EBBC,Traes_6BL_0945A51B5,Traes_1AS_288F7D4BE,Traes_2AL_2B44F1C26,Traes_6DL_023A8C257,TRAES3BF151900030CFD_g,Traes_6DS_20D189350,Traes_2BS_6A0AB9DB5,Traes_5BS_8845C568B,Traes_7DL_C6BD9A562,Traes_2AS_8D2E46FBE,Traes_4DL_8DADC2489,Traes_1BL_EE6E6B808,Traes_1DS_549FC6E56,Traes_2AL_EC2CE85AC,Traes_2AL_357721C1E,Traes_3AL_B705AD7C4,Traes_3AL_9AD1B7942,Traes_4DL_89B80245B,Novel09390,Traes…	25	Traes_7AS_EF2A2CEF5,TRAES3BF270500020CFD_g,Traes_2DS_040EE7FB21,Novel10962,Novel06542,Traes_6DS_167471005,Novel09768,Traes_2BL_B347A3B82,Traes_6AL_B7BC71219,Traes_2DL_868347615,Traes_2AL_0D7CE2FEC,Traes_7DL_73ED28EDC,Traes_7AS_0F0291904,Novel07785,Novel07430,Traes_5BL_061746153,Traes_2BL_4540BA60B,Traes_7AS_0DDB9FFA8,Traes_6DL_72E1340D1,Traes_2BS_DD5C37A41,Traes_7DL_D2EB7B8DF,Traes_7AL_80D315DD4,…
GO:0003885	D-arabinono-1,4-lactone oxidase activity	molecular_function	0.30214	1	4	4609	45	77980	2	TRAES3BF080500060CFD_g,Novel10391	2	Traes_3AL_C74E7BDC7,Traes_5AL_3976F401A
GO:0016899	oxidoreductase activity, acting on the CH-OH group of donors, oxygen as acceptor	molecular_function	0.30214	1	4	4609	45	77980	2	TRAES3BF080500060CFD_g,Novel10391	2	Traes_3AL_C74E7BDC7,Traes_5AL_3976F401A
GO:0051082	unfolded protein binding	molecular_function	0.3028	1	24	4609	353	77980	8	Traes_7DL_EE8CB71B9,Novel17957,Traes_4AL_EC565F87F,Traes_5DL_ACFBF1F42,Traes_7AL_48612DFF5,Traes_5AL_A812709F2,Traes_6AS_9E2248EE8,TRAES3BF019000220CFD_g	16	Traes_7DL_BC3073792,Traes_1AS_10A0B5BBF,Traes_1DS_C3F67FDFB,Traes_2DS_4F83E987A,Traes_2AS_BE8D336DB,Traes_3AL_D23DC53CB,Traes_6AS_E5254BC5B,Traes_4DL_1233D47E2,Traes_1BS_5ACFA11B3,Traes_7BL_44F199ED8,Traes_4AS_93E2E2D19,Traes_2BS_2E4E870EF,TRAES3BF050100010CFD_g,Novel12714,Traes_7AL_3518CAFAC,Traes_5BS_AB86BB5DE
GO:0006304	DNA modification	biological_process	0.30288	1	17	4609	231	77980	8	Traes_4BL_413C72B37,Novel09461,Traes_2DS_DE115609C,Traes_2AS_FE37D420B,Novel10746,Novel07264,Traes_2BS_B0C8595DF,Traes_6BS_85060586F	9	Traes_5DS_27BF60D68,Traes_5BL_D20CD7D08,Traes_4DS_745FEF53E,Traes_5BL_1DE088A30,Traes_5DL_2ADCB64B3,Traes_1BL_E9A5CDC40,Traes_1BS_2F6DD776E,Traes_5AL_3EED2020C,Traes_2DS_BB50DEEF8
GO:0015081	sodium ion transmembrane transporter activity	molecular_function	0.30289	1	9	4609	116	77980	6	Traes_3DL_34EADFCED,Traes_2DL_631322659,Traes_5BS_2DB94D0A6,Traes_1DL_C4C0306FA,Traes_5BL_A2F507F1E,TRAES3BF019800040CFD_g	3	TRAES3BF111700060CFD_g,Traes_4AS_53C6E4470,Traes_6BS_27BE3E745
GO:0008406	gonad development	biological_process	0.30329	1	1	4609	6	77980	1	Traes_2BS_B2FA6EBBC	0
GO:0045137	development of primary sexual characteristics	biological_process	0.30329	1	1	4609	6	77980	1	Traes_2BS_B2FA6EBBC	0
GO:0048608	reproductive structure development	biological_process	0.30329	1	1	4609	6	77980	1	Traes_2BS_B2FA6EBBC	0
GO:0061458	reproductive system development	biological_process	0.30329	1	1	4609	6	77980	1	Traes_2BS_B2FA6EBBC	0
GO:0005201	extracellular matrix structural constituent	molecular_function	0.30406	1	3	4609	31	77980	1	Traes_7DL_C9EC51B0B	2	Traes_2AS_78F269789,Novel15919
GO:0009916	alternative oxidase activity	molecular_function	0.30431	1	2	4609	19	77980	1	Traes_2AL_8394449B2	1	Traes_2DL_F42271633
GO:0004869	cysteine-type endopeptidase inhibitor activity	molecular_function	0.30479	1	3	4609	37	77980	3	Traes_3DS_84218E926,Novel14635,Traes_1BL_BEEBE83B7	0
GO:0006556	S-adenosylmethionine biosynthetic process	biological_process	0.30582	1	4	4609	66	77980	4	Traes_6DL_1C00C93A5,Traes_6DL_F980A7D9A,Traes_6AL_C23861D1C,Traes_6DL_A5FDD2415	0
GO:0046500	S-adenosylmethionine metabolic process	biological_process	0.30582	1	4	4609	66	77980	4	Traes_6DL_F980A7D9A,Traes_6DL_1C00C93A5,Traes_6DL_A5FDD2415,Traes_6AL_C23861D1C	0
GO:0004478	methionine adenosyltransferase activity	molecular_function	0.30582	1	4	4609	66	77980	4	Traes_6AL_C23861D1C,Traes_6DL_A5FDD2415,Traes_6DL_1C00C93A5,Traes_6DL_F980A7D9A	0
GO:0043666	regulation of phosphoprotein phosphatase activity	biological_process	0.30635	1	1	4609	6	77980	1	Novel17957	0
GO:0005343	organic acid:sodium symporter activity	molecular_function	0.30795	1	3	4609	31	77980	2	TRAES3BF019800040CFD_g,Traes_3DL_34EADFCED	1	Traes_6BS_27BE3E745
GO:0051427	hormone receptor binding	molecular_function	0.30911	1	1	4609	6	77980	0		1	Traes_6DS_17C21940C
GO:0000786	nucleosome	cellular_component	0.30955	1	6	4609	78	77980	1	Traes_2AL_7D28234D0	5	Traes_1AL_BB4298457,Traes_5DL_AB1CA60FD,Traes_5BL_2C797FB98,Traes_5BL_BC17E1F6F,Traes_5BL_A8B4F5EC6
GO:0005185	neurohypophyseal hormone activity	molecular_function	0.30962	1	2	4609	19	77980	2	Traes_1DL_3B1A8A632,Novel16692	0
GO:0080090	regulation of primary metabolic process	biological_process	0.31025	1	388	4609	6225	77980	210	TRAES3BF020300060CFD_g,Traes_4AL_92A7B1118,Traes_4BL_5CA0D5F67,Novel00741,Traes_5DL_75AEE92BB,TRAES3BF057100010CFD_g,Traes_1DL_23D036A85,Traes_4BL_A8C6FBEB6,Traes_5BL_A448C81F0,Traes_4DS_C0FDDD0D0,Traes_7BS_8F1C8872E,Traes_2BL_D718E27A9,Traes_2BL_19B3E60AA,Traes_7DL_55ADB3528,TRAES3BF019300130CFD_g,Novel00904,Traes_5BL_CC18CAD72,Traes_6DL_FECA3FE13,Traes_1DL_7F36F803A,Traes_5BL_8BCE2D83D,Traes_6A…	178	Traes_4BS_DD0DB7115,Traes_6BL_D3C5D9675,Traes_2AL_53CDF7BCB1,Traes_5BL_1DE088A30,Traes_5BL_199A847E4,Traes_1AS_97CE311BA,Traes_5AL_5A2A6E1FF,Traes_1AL_859346448,Traes_7DL_BDD45DB24,TRAES3BF050100010CFD_g,Novel07398,Novel12441,Traes_4DS_F3750ABFD,Traes_4AL_BC54910D5,Traes_4DL_CA4C446CE,Traes_7DS_B0D50DF2A,Traes_2BL_BD5F3380A,Traes_5BL_27DA4F6E1,Traes_2AL_48B239DD6,Novel12513,TRAES3BF091900080CFD_g…
GO:0000910	cytokinesis	biological_process	0.31055	1	19	4609	272	77980	10	Traes_5BL_5D8E3A685,Traes_4DS_FE97492F2,Traes_4DL_5640A8CC5,Traes_5BL_F3018E8CA,Traes_5AL_9BC38814C,TRAES3BF057400020CFD_g,Traes_4AL_273ACCFFD,Traes_1AL_2AC682D6D,Traes_5DL_75AEE92BB,Novel09390	9	Novel07693,Traes_7DS_7094F3B4D,Traes_6DL_A07757F7A,Traes_2DL_46DDA4126,Traes_2AL_48B239DD6,Traes_2BL_B8D0A7061,Traes_2AL_A3F599522,Traes_7BS_D91D1E29A,Traes_5AS_14312D02F1
GO:0009832	plant-type cell wall biogenesis	biological_process	0.31244	1	4	4609	45	77980	3	Traes_4AS_85B580603,Traes_3AL_D3A1F0D64,Traes_4DL_D0B43694E	1	Traes_4DS_33949F884
GO:0010215	cellulose microfibril organization	biological_process	0.31244	1	4	4609	45	77980	3	Traes_4AS_85B580603,Traes_3AL_D3A1F0D64,Traes_4DL_D0B43694E	1	Traes_4DS_33949F884
GO:0070726	cell wall assembly	biological_process	0.31244	1	4	4609	45	77980	3	Traes_4DL_D0B43694E,Traes_3AL_D3A1F0D64,Traes_4AS_85B580603	1	Traes_4DS_33949F884
GO:0071668	plant-type cell wall assembly	biological_process	0.31244	1	4	4609	45	77980	3	Traes_4AS_85B580603,Traes_3AL_D3A1F0D64,Traes_4DL_D0B43694E	1	Traes_4DS_33949F884
GO:0004872	receptor activity	molecular_function	0.31702	1	42	4609	613	77980	18	Traes_3AL_FB468E2C7,Traes_7AL_48612DFF5,Novel15148,Traes_7AS_0AB31350B,Traes_4BS_B4E081148,Traes_1AL_6997FB707,Traes_3DL_6A3E5CC49,Traes_5BL_EC11CEF6F,Traes_2AS_EE80EF583,Traes_7DL_EE8CB71B9,Traes_7DS_D97817E6A,Traes_4AS_501676A91,Traes_7BS_8F1C8872E,Traes_6DS_7F5EAFD9A,Traes_6DL_8C4A14CEB,Traes_7DL_A640AF6D1,Novel02681,Traes_4BL_71E35BBC1	24	Traes_4BL_9A01DB64D,Traes_3DL_304126AEE,Traes_7BL_79F811D03,Traes_6BL_B5F9019C7,Traes_4AL_31D497D7B,Traes_5DL_A98953CFA,Traes_4BS_AF7E1097C,Traes_2AS_F0632957D,Traes_5BL_775E720CC,Traes_6BL_C19E8EDED,Novel06538,Traes_5DL_7BEC640FA,Novel10194,Traes_7AS_B62D0E401,Traes_6AL_9BEE2EAE1,Traes_2AL_236251E71,Traes_5AL_5A2A6E1FF,Traes_6AL_64BAE3CE7,Traes_7BL_82850CC15,Traes_6DL_6B9E973BD,Traes_2DL_BD9A8D7…
GO:0008033	tRNA processing	biological_process	0.31771	1	47	4609	704	77980	18	Traes_1DL_CD211C1E2,Traes_3AS_51DE1D50C,Traes_1DL_82E126A2A,Traes_5BL_7E69810D5,Traes_5DL_70E5AA8DF,Traes_5AL_4210A8A6E,Traes_6AL_562AE8B6E,Novel10381,Traes_3B_DD72949C7,Traes_4AS_C19AB3A1A,Traes_1BL_22EDF8650,Traes_5DL_C1EBB8876,Traes_5BL_51AB2EDF1,Traes_5DS_E58EBABFD,Traes_1AL_00E379EFF,Novel13332,Traes_6BL_C433D70A3,Traes_1DL_B70F2C775	29	Traes_2AL_0553F7051,Traes_4DS_F3750ABFD,Traes_2DL_C795EACF1,Traes_5BS_2C2072466,Traes_1AS_901DE7BD0,Traes_1AS_87B7A8114,Traes_2BS_DEC12328A,Traes_4BL_74AFCFF05,Traes_5AS_7D519210E,Traes_4AL_9A01E952D,Traes_5BS_409B24307,Traes_2AS_B78968A63,Traes_5BS_31F189259,Traes_5DS_286CDF1FE1,Novel07043,Traes_5DS_7FD4F7284,Traes_6DL_36529FEF2,Traes_5DL_05AC3E858,Traes_5DS_3186C8F7D,Traes_5BL_ACB7F4365,Traes_2…
GO:0016775	phosphotransferase activity, nitrogenous group as acceptor	molecular_function	0.31779	1	16	4609	216	77980	5	Traes_1AL_6997FB707,Traes_7AL_48612DFF5,Traes_4BL_71E35BBC1,Traes_7DL_EE8CB71B9,Traes_4BL_EFE858C23	11	Traes_4BS_AF7E1097C,Traes_5AL_5A2A6E1FF,Traes_4AL_31D497D7B,Traes_3DL_304126AEE,Traes_4DS_A0680809B,Traes_2DL_BD9A8D711,Traes_2AL_236251E71,Novel13533,Traes_7AS_B62D0E401,Traes_7BL_82850CC15,Traes_4DL_BB649EDF9
GO:0006505	GPI anchor metabolic process	biological_process	0.31814	1	25	4609	362	77980	17	Traes_2BL_01647D965,Traes_1DL_0FB30E20D,Traes_2AS_64994F26C,Traes_1AL_F18EC96DF,Traes_2DS_3F4E4E00D,Traes_5AL_E42DCF414,Traes_6DL_70288AD38,Traes_1AL_30C4B017F,Traes_3DS_D3F460A69,Traes_2BS_1F655F5E3,Traes_4BS_590ABA25F,Traes_3AL_9221B79A1,TRAES3BF116200400CFD_g,Traes_6BS_21E4C03A3,Traes_6AS_5A2E2A058,Traes_1DS_9C1960402,Traes_4DS_70BB7099D	8	Traes_6AL_2BA9DA334,TRAES3BF057400030CFD_g,Traes_4BL_03873D07C,Novel01118,Traes_2BL_68C539313,Traes_3AL_A08E063F0,Traes_4BL_09B870E26,Traes_5AL_D7EB47D56
GO:0004536	deoxyribonuclease activity	molecular_function	0.3185	1	18	4609	253	77980	10	Traes_2DS_DE115609C,Traes_2AS_FE37D420B,Traes_6BS_24EE22D04,Novel17957,Traes_4BL_413C72B37,Traes_6BS_85060586F,Traes_2BS_B0C8595DF,Traes_5AL_32ABD185E,Novel10746,Novel07264	8	Traes_5DS_27BF60D68,Traes_4DS_745FEF53E,Traes_5BL_1DE088A30,Traes_2AL_DB64E18A1,Traes_5AL_3EED2020C,Traes_2DS_BB50DEEF8,Traes_5DL_2ADCB64B3,Traes_1BS_2F6DD776E
GO:0007338	single fertilization	biological_process	0.31853	1	2	4609	18	77980	2	Traes_6BL_A530B5920,Traes_4AL_C6DDF9820	0
GO:0009566	fertilization	biological_process	0.31853	1	2	4609	18	77980	2	Traes_4AL_C6DDF9820,Traes_6BL_A530B5920	0
GO:0019783	ubiquitin-like protein-specific protease activity	molecular_function	0.31883	1	1	4609	6	77980	1	Novel12531	0
GO:0000272	polysaccharide catabolic process	biological_process	0.31936	1	7	4609	89	77980	4	Traes_4DL_68EAC9343,Traes_1DL_CAE79B246,Traes_4BL_5C52625BF1,Traes_6BS_0C04E7178	3	Traes_2AS_DA95251B3,Traes_1AS_2CEE031FB,Traes_2BS_B372D48B6
GO:0019033	viral tegument	cellular_component	0.32008	1	8	4609	107	77980	3	TRAES3BF084600040CFD_g,Traes_5BL_9EDCFE72A,Traes_5DL_A7B727074	5	Traes_7DS_BDB4C8447,Traes_3DL_22A192607,Traes_2BL_C7CDCB39A,Traes_5AL_173CCF772,Traes_7BL_27A1537FC
GO:0032040	small-subunit processome	cellular_component	0.32151	1	16	4609	219	77980	8	Traes_3DS_C8FA6B6A2,Novel04476,Traes_4DL_9A51D1EB2,TRAES3BF040600080CFD_g,Traes_5DL_432CC0CB0,Traes_7DL_74A27712F1,Traes_4DL_83C41A77C1,TRAES3BF051600080CFD_g	8	Traes_4BL_186398B8F,Traes_1AS_D9B051FA5,Traes_5BL_06A4E0B2C,Traes_6BL_D3C5D9675,Traes_1DL_9190CA8A3,Traes_5AL_F490CE585,Traes_4BL_6199EF553,Traes_2DL_9E060D0BB
GO:0006597	spermine biosynthetic process	biological_process	0.32275	1	2	4609	19	77980	2	Novel04635,Traes_6AL_FDF023AF6	0
GO:0008215	spermine metabolic process	biological_process	0.32275	1	2	4609	19	77980	2	Novel04635,Traes_6AL_FDF023AF6	0
GO:0070206	protein trimerization	biological_process	0.32304	1	1	4609	6	77980	0		1	Novel02449
GO:0016747	transferase activity, transferring acyl groups other than amino-acyl groups	molecular_function	0.32338	1	72	4609	1136	77980	42	Traes_4BS_590ABA25F,Novel13508,Traes_6DS_E34FC6279,Novel01762,Traes_6AS_1DAD86BDD,Traes_6AL_D8A91F983,Traes_4DL_CBBA40A58,Traes_2DS_43C0C8BBD,Traes_4AL_FDBF6AA87,Traes_4AL_92A7B1118,Traes_4BS_844C35B49,Traes_6AL_3477B969D,TRAES3BF026700050CFD_g,TRAES3BF016700070CFD_g,Traes_2AS_3C68985F1,Traes_1BL_D6EDAAEAC,Traes_1AL_15ADEBCF9,Traes_4BL_BC34849FB,Traes_5AL_D57725ABD,Traes_7AL_78EC96ECB,Traes_1DS_F…	30	Traes_7DS_0F7D18E5D,Traes_7DS_5969C1C34,Traes_2DL_01CACA64F,Traes_2BL_07EC87598,Traes_4BL_09B870E26,Traes_2BL_47B0E1A1A,Traes_2DS_B9D014DE1,Traes_4AL_760B62367,Traes_2DL_BC7F606B9,Traes_6DS_86273F96F,TRAES3BF077100020CFD_g,Traes_2AL_ED4D3BEC1,Traes_7AS_FEE6CC75E1,TRAES3BF005700010CFD_g,Traes_4AL_19DB79A91,Traes_7AS_48E294724,TRAES3BF076000010CFD_g,Traes_5BL_6240DE6BA,TRAES3BF077100010CFD_g,TRAES3…
GO:0019104	DNA N-glycosylase activity	molecular_function	0.32362	1	3	4609	32	77980	1	Traes_2AL_467C9DDC4	2	TRAES3BF094200090CFD_g,Traes_3DL_A162F2A81
GO:0000346	transcription export complex	cellular_component	0.32399	1	3	4609	33	77980	1	Novel17957	2	Traes_5AS_14312D02F1,Traes_5DS_610F46B5A
GO:0000445	THO complex part of transcription export complex	cellular_component	0.32399	1	3	4609	33	77980	1	Novel17957	2	Traes_5DS_610F46B5A,Traes_5AS_14312D02F1
GO:0000975	regulatory region DNA binding	molecular_function	0.32423	1	2	4609	19	77980	1	Traes_3DL_6103E4919	1	Traes_7AL_96766587F
GO:0001067	regulatory region nucleic acid binding	molecular_function	0.32423	1	2	4609	19	77980	1	Traes_3DL_6103E4919	1	Traes_7AL_96766587F
GO:0010109	regulation of photosynthesis	biological_process	0.32429	1	4	4609	72	77980	1	Traes_2BS_E6B0749F7	3	Traes_5DL_C9629897C,Traes_2BL_4B8B77E73,Traes_2AL_264BF03F4
GO:0042548	regulation of photosynthesis, light reaction	biological_process	0.32429	1	4	4609	72	77980	1	Traes_2BS_E6B0749F7	3	Traes_2BL_4B8B77E73,Traes_2AL_264BF03F4,Traes_5DL_C9629897C
GO:0042549	photosystem II stabilization	biological_process	0.32429	1	4	4609	72	77980	1	Traes_2BS_E6B0749F7	3	Traes_2AL_264BF03F4,Traes_2BL_4B8B77E73,Traes_5DL_C9629897C
GO:0043467	regulation of generation of precursor metabolites and energy	biological_process	0.32429	1	4	4609	72	77980	1	Traes_2BS_E6B0749F7	3	Traes_5DL_C9629897C,Traes_2BL_4B8B77E73,Traes_2AL_264BF03F4
GO:0016860	intramolecular oxidoreductase activity	molecular_function	0.32447	1	10	4609	137	77980	2	Traes_2DL_31EED5C94,Traes_5BL_219FAA6D8	8	Traes_5DL_17E38786F,Traes_5AL_C14B0076E,Traes_3AL_6B2120DEC,Traes_7AL_DA8343C6B,Traes_5AL_A33DF5E3A,Traes_5DL_E274F1733,TRAES3BF010300020CFD_g,TRAES3BF010100020CFD_g
GO:0004329	formate-tetrahydrofolate ligase activity	molecular_function	0.32449	1	1	4609	6	77980	0		1	Novel06703
GO:0008158	hedgehog receptor activity	molecular_function	0.32459	1	1	4609	6	77980	0		1	Traes_4BL_9A01DB64D
GO:0044782	cilium organization	biological_process	0.32499	1	3	4609	31	77980	1	Traes_6AS_39669EAFD	2	Traes_5AS_14312D02F1,Traes_5DS_610F46B5A
GO:0006468	protein phosphorylation	biological_process	0.32503	1	331	4609	5113	77980	130	Traes_1AL_0C0DFBE2C,Traes_4DL_EF6739023,Traes_5BL_1F78C01BF,Traes_3B_582DCEA06,Traes_5DL_B9F88A734,Traes_6DL_2EC28BCDA,Traes_5BL_12214988F,Traes_4AL_57B7B4A87,Traes_2AL_2FF604DA9,Traes_5DL_ECD4B0CE1,Traes_2DS_8497BBFF9,Traes_1AS_D208E0905,Traes_5AL_647AE2E8C,Traes_1DL_CD63A9CDD,Traes_7DS_2565207CB,Traes_2BL_76107858F,TRAES3BF128700010CFD_g,Traes_2BL_616F08780,Traes_3AL_B87D0DFB5,Traes_4DS_DE14905…	201	Traes_6BS_B56573263,Traes_6AS_46D5BC324,Traes_3AS_4E051C215,Traes_7AL_81A545A54,Traes_7DL_6D0B74E28,Traes_2DS_153405778,Traes_5DS_27BF60D68,Traes_7AS_B62D0E401,Traes_7AL_D47DA2480,Traes_6DL_2DA784B93,Traes_2DL_4CFD341D6,Traes_5AL_E3F2E3C4C,TRAES3BF082100080CFD_g,Traes_6DL_9FAE3F08F,TRAES3BF274300020CFD_g,Traes_5BL_A20F4C525,Traes_1BL_C34BB21C7,Traes_4AS_3C90613EE,Traes_1BL_1E2841006,Traes_1DL_CBD…
GO:0019835	cytolysis	biological_process	0.32618	1	6	4609	75	77980	4	TRAES3BF098900040CFD_g,Traes_1AL_6E1D671CC1,Traes_1AL_F18EC96DF,Traes_1BL_C5FEAF06E	2	Traes_6BS_BD894AD26,Traes_2DL_62DA30872
GO:0051188	cofactor biosynthetic process	biological_process	0.32676	1	79	4609	1203	77980	33	Traes_3DS_BB402655B,TRAES3BF032000050CFD_g,Traes_6DL_A5FDD2415,Traes_5DL_1D17F685A,Traes_2BL_0ED5DCF4B,TRAES3BF111700040CFD_g,Traes_6DL_2A8470A5D,Traes_6BS_7E02A04C4,Traes_1DL_09806EAD5,Traes_6DL_1C00C93A5,Traes_3AL_7CC0C8632,Traes_3AS_AC1FF5A12,Traes_5DL_E83F92234,Traes_6AS_67FD620BE,Traes_6DL_F980A7D9A,Traes_2BL_1395C82D5,Traes_5DL_D0E006EBD,Traes_6AL_C23861D1C,Traes_6BS_24EE22D04,Traes_2BS_23E…	46	Traes_2BL_C7F69725E,Traes_1AS_7F350F271,Traes_2BL_1B7BF234B,Traes_1BL_A1A6E39BD,Traes_1BS_ABD495014,Traes_5BL_ACB7F4365,Traes_1AL_5C8689E82,Traes_5BL_2994AAF19,Novel07043,Traes_1BS_3761C242C,Traes_5DS_513F2CF69,Traes_1DL_30F34E129,Traes_7BS_873511EFA,Traes_2BL_D33683EE9,Traes_1AL_5B26F6A14,Traes_3DL_F1DB969A8,Traes_2BS_DEC12328A,Traes_5DL_FEA0E2142,Traes_4DL_49B328F1F,Traes_6DL_AA4F914FF,Traes_1A…
GO:0016671	oxidoreductase activity, acting on a sulfur group of donors, disulfide as acceptor	molecular_function	0.32816	1	4	4609	50	77980	3	Traes_1AL_3205CA5CE,Traes_1BL_C81F8EFF1,Traes_1DL_435A9788C	1	Traes_1DS_B0BC86A75
GO:0008272	sulfate transport	biological_process	0.32827	1	4	4609	44	77980	1	Traes_2BL_01647D965	3	Traes_2AL_B8FF3EDD9,Traes_4DL_58C874E07,Traes_4AS_8944253DC
GO:0015116	sulfate transmembrane transporter activity	molecular_function	0.32827	1	4	4609	44	77980	1	Traes_2BL_01647D965	3	Traes_4DL_58C874E07,Traes_2AL_B8FF3EDD9,Traes_4AS_8944253DC
GO:0015179	L-amino acid transmembrane transporter activity	molecular_function	0.32846	1	1	4609	6	77980	0		1	Traes_6BS_27BE3E745
GO:2000112	regulation of cellular macromolecule biosynthetic process	biological_process	0.33	1	373	4609	6005	77980	202	Traes_7DS_F25D577A71,Traes_1BL_EC48F290A,Novel05990,Traes_6DL_4C3F04219,Traes_2BL_B69300543,Novel04333,Traes_5BS_9E62F6722,Novel01056,TRAES3BF057600060CFD_g,Traes_5BL_5D8E3A685,Traes_6DL_8A1342D56,Traes_4DL_5640A8CC5,Traes_3DL_6103E4919,Traes_4AL_E76E29A33,Novel11696,Novel08677,TRAES3BF057400020CFD_g,Traes_6DL_1ABE78799,Traes_3DL_E7E17D8A9,Novel16786,Traes_2AL_F1BEC68D7,Traes_7DS_C370D6DF8,Novel0…	171	Traes_5DL_E82D6D246,Traes_5AL_922FE5C43,Traes_4AS_DE644E0CF,Traes_2DL_8434C0251,Traes_7AS_C581BE57E,Traes_1AL_3B659AABA,Traes_6AS_4BC1DE504,Traes_7AL_3ACEF0277,Novel15000,Traes_3DL_D82CA7827,Traes_1AL_5C8689E82,Traes_2BL_B2D711406,Novel08494,Traes_2AS_C475CC0F9,Novel06229,Traes_5DL_7BEC640FA,Traes_5AL_9FEA7C044,Traes_2DL_51FF05F66,Traes_4AS_365CB9111,Novel13436,Traes_7BL_66296695F,Traes_1DL_5CFDC…
GO:0031399	regulation of protein modification process	biological_process	0.33075	1	7	4609	90	77980	2	Novel17957,Traes_3AL_B87D0DFB5	5	Traes_2DL_E793A6FA8,Traes_2BL_2C28188FF,Traes_2BL_18F5DFBF1,Traes_2AL_47236A6AC,Traes_2DL_3E5F7A490
GO:0042330	taxis	biological_process	0.33168	1	5	4609	62	77980	3	Traes_6DL_B78A92435,Traes_2DL_447983A18,Traes_5BS_D0F88D077	2	Traes_7DL_D222F9E90,Novel10194
GO:0009725	response to hormone	biological_process	0.33323	1	12	4609	161	77980	4	Traes_7DS_D97817E6A,Traes_7DL_55ADB3528,Traes_7BS_8F1C8872E,Traes_6DL_390A74340	8	Traes_2DL_8434C0251,TRAES3BF042500030CFD_g,Traes_7DL_C89614A4D,Traes_6BS_BD894AD26,Traes_5BL_775E720CC,Traes_5DL_7BEC640FA,Traes_7BL_66296695F,Traes_7AL_1415D04BF
GO:0000288	nuclear-transcribed mRNA catabolic process, deadenylation-dependent decay	biological_process	0.33342	1	1	4609	6	77980	1	Traes_5DL_8F68FBC81	0
GO:0000290	deadenylation-dependent decapping of nuclear-transcribed mRNA	biological_process	0.33342	1	1	4609	6	77980	1	Traes_5DL_8F68FBC81	0
GO:0030638	polyketide metabolic process	biological_process	0.33514	1	1	4609	6	77980	1	Traes_4DS_543B91C1A	0
GO:0030639	polyketide biosynthetic process	biological_process	0.33514	1	1	4609	6	77980	1	Traes_4DS_543B91C1A	0
GO:0043631	RNA polyadenylation	biological_process	0.33541	1	5	4609	60	77980	3	Traes_7AL_569D0BB1B,Traes_7DL_27B8097A7,Traes_4AL_4A747B462	2	Traes_4AS_056FE69B7,Traes_4BL_FFCC0CF00
GO:0000347	THO complex	cellular_component	0.33611	1	3	4609	34	77980	1	Novel17957	2	Traes_5AS_14312D02F1,Traes_5DS_610F46B5A
GO:0007618	mating	biological_process	0.33704	1	5	4609	59	77980	2	Novel05990,Novel02587	3	Traes_2BL_25DAD57C9,Novel09994,Traes_5DS_8F276498A
GO:0006955	immune response	biological_process	0.33719	1	16	4609	225	77980	9	Traes_5BL_1F78C01BF,Traes_5DL_948204A79,Novel13167,Traes_6BL_58BB13700,Novel05589,Novel04694,Traes_6AL_6518BC798,Novel03696,Traes_6DL_D9F5169D4	7	Novel08157,Traes_5AL_678EA44B2,Novel18028,Novel03524,Traes_5AS_178DFC4E3,Traes_2AL_1E92837D8,Traes_4BS_FDE023114
GO:0002200	somatic diversification of immune receptors	biological_process	0.33728	1	1	4609	6	77980	0		1	Traes_5AL_922FDD124
GO:0002562	somatic diversification of immune receptors via germline recombination within a single locus	biological_process	0.33728	1	1	4609	6	77980	0		1	Traes_5AL_922FDD124
GO:0016444	somatic cell DNA recombination	biological_process	0.33728	1	1	4609	6	77980	0		1	Traes_5AL_922FDD124
GO:0033151	V(D)J recombination	biological_process	0.33728	1	1	4609	6	77980	0		1	Traes_5AL_922FDD124
GO:0004499	N,N-dimethylaniline monooxygenase activity	molecular_function	0.33741	1	13	4609	201	77980	1	Traes_1AL_22B3A3A3C	12	Traes_5BL_ACB7F4365,Novel08133,Novel07043,Traes_5AS_330E54B6F,Traes_4AL_9A01E952D,Novel08200,Traes_5DL_05AC3E858,Novel10273,Traes_5DL_F24D69A49,Novel06738,Traes_7DS_D6C6A0808,Traes_5DS_3C8141FE3
GO:0006333	chromatin assembly or disassembly	biological_process	0.33755	1	6	4609	81	77980	1	Traes_2AL_7D28234D0	5	TRAES3BF033800030CFD_g,Traes_5BL_2C797FB98,Traes_5DL_AB1CA60FD,Traes_5BL_A8B4F5EC6,Traes_5BL_BC17E1F6F
GO:0000090	mitotic anaphase	biological_process	0.33996	1	1	4609	6	77980	0		1	Novel02144
GO:0051322	anaphase	biological_process	0.33996	1	1	4609	6	77980	0		1	Novel02144
GO:0009007	site-specific DNA-methyltransferase (adenine-specific) activity	molecular_function	0.34088	1	1	4609	6	77980	1	Novel09461	0
GO:0009008	DNA-methyltransferase activity	molecular_function	0.34088	1	1	4609	6	77980	1	Novel09461	0
GO:0010556	regulation of macromolecule biosynthetic process	biological_process	0.34206	1	373	4609	6014	77980	202	Traes_3AL_B87D0DFB5,Traes_2AL_6B6086A7C,Traes_4DS_FE97492F2,Traes_7BL_625F55A12,Traes_7DL_82722EDAD,Traes_5DL_7E2053226,Traes_4BL_B64C157DC,TRAES3BF019000220CFD_g,TRAES3BF025700050CFD_g,Traes_2AL_BFB0C6D4C,Traes_4DL_FA07D8414,Traes_2AL_BD0C7A9A5,Traes_7DS_D97817E6A,Traes_4AS_1E79E1072,TRAES3BF160500030CFD_g,Traes_1BL_BCA60D8B6,Traes_5DS_A6452E33E,Traes_2DL_61C443C56,Traes_4BL_CB29C15C5,Traes_5BL_…	171	Traes_7AS_48E294724,TRAES3BF091400270CFD_g,Traes_4AL_C2CCF108E,Traes_2AS_0607B91CB,Traes_7DL_1A46C6743,Traes_7AS_6E6A5CD04,TRAES3BF077100020CFD_g,Traes_7DL_C89614A4D,Novel04158,Traes_6AL_6378F9D26,Traes_5DS_66E5D2F6D,Traes_4AS_36CB7931F,Traes_1BL_5A84B4DA2,Traes_4AL_A7E5F01FE,Traes_7BS_CCA195724,Traes_1AS_D591D0535,Traes_3AL_58F725ADF,Traes_1BL_7ACAB786A,Traes_5DL_B723CEC0D,Traes_2DL_51FF05F66,Tr…
GO:0031326	regulation of cellular biosynthetic process	biological_process	0.34206	1	373	4609	6014	77980	202	Traes_4AL_71CD6D929,Traes_5AS_74806186E,TRAES3BF040600080CFD_g,Traes_5DS_00D643B81,Traes_5BL_65826E1A1,Traes_3DS_BB402655B,Traes_5AS_AC11F9C6B,Traes_5AL_79E6A58E6,Traes_4AL_A674B5C05,Traes_5DL_299466B1F,Novel11170,Traes_2AL_59959C979,Traes_6DL_F980A7D9A,Traes_4DL_4798D0BBD,Traes_2DL_2536A1C8C,Traes_2AS_7AAACC26B,Novel14724,Traes_6AL_E967F4C5D,Traes_6DL_F7015CE89,Traes_4DL_9A51D1EB2,Novel11419,Tra…	171	Traes_2AL_A26170C43,Traes_7AL_BFBB2AD1E,TRAES3BF042500030CFD_g,Traes_5BL_D412D28CC,Traes_7AL_1415D04BF,Traes_2BL_FD8F6184B,Traes_5BL_9C3DE77C6,Traes_1AL_A47B8A0A3,Novel11020,Traes_6DS_82E1E85A4,Traes_7BS_D206DFBF2,Traes_7BS_99BF8BA2F,Traes_4DL_D96E9236F,Traes_4AL_234E1CDF6,Traes_4BL_0B3145B8C,Traes_4AL_85A7C60F9,Traes_5BL_D16B19610,Traes_5AL_5A2A6E1FF,Traes_1AL_859346448,Traes_5BL_199A847E4,Traes…
GO:0071705	nitrogen compound transport	biological_process	0.34306	1	30	4609	463	77980	12	Traes_1BL_36C8599B1,Traes_1DL_44FF6293E,TRAES3BF179600010CFD_g,Traes_3AL_E95E3E278,Traes_1DL_797D879AB,Traes_1DL_8A2869298,Traes_6AS_212F397F5,Traes_1DL_0FB30E20D,Traes_7DL_B7958BAA7,Traes_3AL_D0219E53B,Traes_5DL_0282E7F50,Traes_2BL_09118A173	18	Traes_2AL_219852336,Traes_6BL_EF428EFF2,Traes_4BS_B36D53E8B,Traes_4BS_9CF0B2235,Traes_4DS_CD3A1E1DD,TRAES3BF279900010CFD_g,Traes_5BL_8C181ECA8,Traes_2DS_E85263CFA,Traes_3AS_B09E8B029,Traes_6DL_3FB1763D4,TRAES3BF035200150CFD_g,Traes_5AS_F58AC31EE,Novel16137,Traes_2DL_E7D9F12E0,Traes_2BL_07A9BD160,Traes_7AS_15078CC8B,Traes_7DL_F631D2D2E,Traes_6BS_27BE3E745
GO:0005342	organic acid transmembrane transporter activity	molecular_function	0.34389	1	10	4609	140	77980	4	TRAES3BF019800040CFD_g,Traes_3AL_E95E3E278,TRAES3BF179600010CFD_g,Traes_3DL_34EADFCED	6	Traes_6BS_27BE3E745,TRAES3BF035200150CFD_g,TRAES3BF279900010CFD_g,Traes_4DS_CD3A1E1DD,Traes_4BS_B36D53E8B,Traes_3AS_B09E8B029
GO:0046943	carboxylic acid transmembrane transporter activity	molecular_function	0.34389	1	10	4609	140	77980	4	TRAES3BF179600010CFD_g,Traes_3AL_E95E3E278,Traes_3DL_34EADFCED,TRAES3BF019800040CFD_g	6	Traes_4BS_B36D53E8B,Traes_4DS_CD3A1E1DD,TRAES3BF279900010CFD_g,Traes_3AS_B09E8B029,Traes_6BS_27BE3E745,TRAES3BF035200150CFD_g
GO:0019222	regulation of metabolic process	biological_process	0.34395	1	426	4609	6885	77980	233	Traes_1BL_C5FEAF06E,Traes_2BS_B8359978A,Traes_1DL_1F96A4D49,Novel17635,Traes_2AS_125195CDF,Novel05649,Traes_3AL_6518E15DB,Traes_2BS_A95B28510,Traes_6AS_A5F88DE9A,Traes_5BL_281A4A114,Traes_2DL_E2E912AFF,Traes_5DL_385FA8772,Traes_5BL_7F84602F3,Traes_7DS_E373FDD65,Traes_4BL_F6C3B5069,Traes_1AS_FB0310A96,Traes_4DL_F0BE36C9D,Novel17175,Novel17957,Traes_7BL_A3E786127,Novel12059,Traes_1AL_EBEE1E466,Trae…	193	Traes_5DL_2ADCB64B3,Traes_3AL_D23DC53CB,Traes_2DL_E2F59D811,Traes_5AL_3EED2020C,Traes_7AS_3DFC2683E,Traes_2BL_2C28188FF,Traes_2AL_CA89051FD,TRAES3BF035300140CFD_g,Traes_5BS_B2CD001D1,Traes_1DL_B3B5D7203,Traes_5AS_B39049539,Traes_7DS_5969C1C34,Traes_4DS_A0680809B,Traes_2DS_4F83E987A,Novel10057,Traes_2BL_18F5DFBF1,Traes_4AS_8A64DBE8E,Traes_7BL_82850CC15,Traes_5BL_71A26111C,Traes_6DS_17C21940C,TRAES…
GO:0071554	cell wall organization or biogenesis	biological_process	0.34589	1	27	4609	429	77980	17	Novel04026,Novel12059,Traes_2BL_E366A5226,Novel01615,Traes_4AS_85B580603,Traes_6BS_0C04E7178,Novel12443,Traes_4DL_D0B43694E,Traes_3AL_D3A1F0D64,Traes_1DS_ADB14F6F8,Traes_3DL_A4CE4413B,TRAES3BF128700010CFD_g,Traes_1BL_82AAF9AC3,Traes_4BS_AF594F934,Traes_1DL_CAE79B246,Traes_2BS_C02C5A463,Traes_2DL_2CD927FDA	10	Traes_1BL_A5FCA9094,Traes_1DL_95936DC50,Traes_1DL_4EF40E197,Traes_1AL_94EA49C55,Traes_7AS_B62D0E401,Traes_2AL_52624F7F4,Traes_1BL_B0FD45910,Traes_1AL_E96C0662D,Traes_1AL_1AFA8DEA9,Traes_4DS_33949F884
GO:0009889	regulation of biosynthetic process	biological_process	0.34638	1	373	4609	6017	77980	202	Traes_7DL_A3937AFA2,TRAES3BF005500020CFD_g,TRAES3BF025700030CFD_g,TRAES3BF040200010CFD_g,Traes_5AL_E42DCF414,Traes_4AL_7C4C68FD0,Traes_5BL_FCB1625F3,Traes_6BL_A530B5920,Traes_2AL_8A23618BA,Traes_7AL_25850F96F,Traes_1DL_09806EAD5,Traes_6DS_DA9D61A4E,Traes_4AS_DBDA5E9C6,Novel09653,Traes_5DL_184F40820,Traes_1AL_2AC682D6D,TRAES3BF051600080CFD_g,Traes_5DL_E83F92234,Traes_5AL_9BC38814C,Traes_4BL_BE1070…	171	TRAES3BF046300130CFD_g,Traes_3AS_6A756328A,Traes_4BL_6199EF553,Novel03395,Traes_1BL_A1A6E39BD,Traes_4BS_3DB087DC8,Traes_1AS_D9B051FA5,Traes_3DL_A7F0A1257,Traes_6DL_A07757F7A,Novel16554,Traes_1DL_30F34E129,Novel08014,Traes_7DS_560CDB862,TRAES3BF098200010CFD_g,Traes_2BL_45DDBB56C,Traes_5BL_775E720CC,Traes_5DS_6E33F5034,Traes_2BS_959A4E58A,Traes_4BS_AF7E1097C,Traes_2BL_94E5996F7,Traes_1AL_CF6C67E1B,…
GO:0005245	voltage-gated calcium channel activity	molecular_function	0.34706	1	1	4609	6	77980	1	TRAES3BF061600050CFD_g	0
GO:0004612	phosphoenolpyruvate carboxykinase (ATP) activity	molecular_function	0.34751	1	3	4609	32	77980	2	Traes_6DL_41E77A3BA,Traes_6BL_585BEC5D5	1	Traes_6AL_6378F9D26
GO:0046422	violaxanthin de-epoxidase activity	molecular_function	0.34821	1	1	4609	6	77980	0		1	Traes_2AL_FA3E7C60B
GO:0009719	response to endogenous stimulus	biological_process	0.34911	1	12	4609	163	77980	4	Traes_7DL_55ADB3528,Traes_7BS_8F1C8872E,Traes_6DL_390A74340,Traes_7DS_D97817E6A	8	Traes_6BS_BD894AD26,Traes_5BL_775E720CC,Traes_7DL_C89614A4D,Traes_5DL_7BEC640FA,Traes_7BL_66296695F,Traes_7AL_1415D04BF,Traes_2DL_8434C0251,TRAES3BF042500030CFD_g
GO:0005381	iron ion transmembrane transporter activity	molecular_function	0.34934	1	16	4609	225	77980	4	Traes_2AL_DD1DA8BD1,Novel12531,Traes_7BS_EC453C646,TRAES3BF050300020CFD_g	12	Traes_1BL_A98B89218,Traes_5DL_64C6A2250,Traes_1DL_F0F3E1096,Traes_5BL_9C3DE77C6,Traes_4AS_BD329DB4B,Traes_4DL_D938DE72D,Traes_5DS_6674D49C0,Traes_1DL_9D130D406,Traes_4BL_379252EE1,Traes_1AL_51E5359BA,Traes_6AS_FDAB8AF16,Traes_2BS_559E90302
GO:0018492	carbon-monoxide dehydrogenase (acceptor) activity	molecular_function	0.34995	1	1	4609	7	77980	1	TRAES3BF057400020CFD_g	0
GO:0048472	threonine-phosphate decarboxylase activity	molecular_function	0.34997	1	1	4609	7	77980	0		1	Traes_2DL_206B13F5A
GO:0030975	thiamine binding	molecular_function	0.3501	1	1	4609	6	77980	0		1	Novel05161
GO:0046658	anchored component of plasma membrane	cellular_component	0.35035	1	1	4609	7	77980	0		1	Traes_7AL_9812088EB
GO:0046933	proton-transporting ATP synthase activity, rotational mechanism	molecular_function	0.35087	1	5	4609	72	77980	2	Traes_6DL_0CE0B6493,Novel08319	3	Traes_1DS_B395E6B32,Novel02259,Traes_2DS_E85263CFA
GO:0051171	regulation of nitrogen compound metabolic process	biological_process	0.35175	1	375	4609	6055	77980	204	Traes_7BS_BB0FECDBE,TRAES3BF086800060CFD_g,Traes_4BS_9BDCDFB99,Traes_1BL_AC5FE4599,Traes_4DS_AFBE29C20,Traes_1DL_A332C35A8,Traes_3AL_17988A22C,Traes_5DS_011851EE7,Traes_6DS_D50A0F246,Traes_7DS_6333B91F8,Novel08956,Traes_7BS_E9AB12665,Traes_2BS_8A1FE01EE,Novel16003,Traes_4AS_70DF607CC,Traes_6DL_390A74340,Traes_2BL_E5F50498D,Traes_6DL_41E77A3BA,Traes_4DS_FAFED0328,Traes_5DL_D1D0CA79E,Traes_1AL_F18E…	171	Novel02144,Traes_3AS_FD018268B,Traes_7AS_FEE6CC75E1,Novel01463,Traes_5DL_AB1CA60FD,TRAES3BF077100010CFD_g,TRAES3BF033800030CFD_g,Traes_3AL_9D2735F60,Traes_5DL_BFA40F938,Traes_3DL_B2FD2FBFA,Novel15608,Novel06703,Traes_3AS_381EBE04B,TRAES3BF060100030CFD_g,TRAES3BF051200110CFD_g,Traes_7DS_3CC764005,Traes_3AS_74E386CE7,Traes_1DS_CCB0E5EE7,Traes_7DS_388FD5F9B,Traes_7DS_01F74C6F3,Traes_5BL_B6A784025,Tr…
GO:0004175	endopeptidase activity	molecular_function	0.35253	1	120	4609	1910	77980	67	Traes_3AL_0611800C6,TRAES3BF119200010CFD_g,Traes_5BL_DF988D6E5,Traes_5DL_B3D04CE3D,Novel14226,Traes_6DL_4DEEDF72D,Traes_2DS_3663CF5CF,TRAES3BF045500270CFD_g,Traes_2BL_35037E6EB,Traes_6DS_2BAD7A60A,Traes_6DL_325F9AE8C1,Traes_5DL_6CBF61AA4,TRAES3BF032200040CFD_g,Traes_6DL_101F49DA5,Traes_4BS_77D1E043F,Traes_5DL_8BB7752C1,TRAES3BF032700130CFD_g,Traes_2DL_53A05E1A8,Traes_6DL_70039DA8C,Traes_6BL_4A851…	53	Traes_3DL_CCF303C5F,Traes_1BL_CC64CA41E,Traes_5AS_FECFF9702,Traes_5AL_922FE5C43,Traes_4BL_5F08C2BBF,Traes_1BL_C955569B8,Traes_2AS_18BA58F8D,Traes_5AS_3E2895138,Traes_5DS_286CDF1FE1,Traes_1BS_3761C242C,Traes_2BS_466607233,Traes_5DS_2177C8BF4,TRAES3BF004400050CFD_g,Traes_4BL_80A2BD9E8,Traes_5AL_8D5A83BF8,Traes_4BL_E7D810D57,TRAES3BF053500090CFD_g,Traes_4AL_4EBA3F323,TRAES3BF025700060CFD_g,Traes_7DL…
GO:0032993	protein-DNA complex	cellular_component	0.35509	1	6	4609	82	77980	1	Traes_2AL_7D28234D0	5	Traes_5DL_AB1CA60FD,Traes_1AL_BB4298457,Traes_5BL_2C797FB98,Traes_5BL_BC17E1F6F,Traes_5BL_A8B4F5EC6
GO:0006323	DNA packaging	biological_process	0.35729	1	13	4609	184	77980	6	Traes_2AL_7D28234D0,Traes_1AL_1D8244B27,Traes_4AS_B95E89A28,Traes_4DL_5640A8CC5,Traes_6DS_7088F2B17,Traes_4BL_CB29C15C5	7	Traes_2BS_B6EBC0962,Traes_5DL_AB1CA60FD,Traes_5BL_2C797FB98,Traes_5BL_A8B4F5EC6,TRAES3BF033800030CFD_g,Traes_5BL_BC17E1F6F,Novel05277
GO:0007617	mating behavior	biological_process	0.35776	1	4	4609	46	77980	2	Novel05990,Novel02587	2	Traes_5DS_8F276498A,Traes_2BL_25DAD57C9
GO:0019098	reproductive behavior	biological_process	0.35776	1	4	4609	46	77980	2	Novel05990,Novel02587	2	Traes_5DS_8F276498A,Traes_2BL_25DAD57C9
GO:0044705	multi-organism reproductive behavior	biological_process	0.35776	1	4	4609	46	77980	2	Novel05990,Novel02587	2	Traes_5DS_8F276498A,Traes_2BL_25DAD57C9
GO:0002682	regulation of immune system process	biological_process	0.35892	1	5	4609	64	77980	2	Novel12736,Novel04694	3	Novel18028,Traes_5AL_678EA44B2,Traes_4BS_FDE023114
GO:0008705	methionine synthase activity	molecular_function	0.35906	1	2	4609	20	77980	2	Traes_7BS_00381B7AE,Traes_1AL_429B0B989	0
GO:0042084	5-methyltetrahydrofolate-dependent methyltransferase activity	molecular_function	0.35906	1	2	4609	20	77980	2	Traes_1AL_429B0B989,Traes_7BS_00381B7AE	0
GO:0004620	phospholipase activity	molecular_function	0.35926	1	4	4609	47	77980	1	Traes_2DL_75CB85812	3	Traes_6DL_0BBFD317E,Traes_5AL_38C03A806,Traes_4DL_7C90A8325
GO:0072525	pyridine-containing compound biosynthetic process	biological_process	0.35962	1	7	4609	94	77980	5	Traes_2AL_4885854CD,Traes_3DL_C5F603601,Traes_5DL_1D17F685A,Traes_2BL_0ED5DCF4B,Traes_3AL_7CC0C8632	2	Traes_2AL_0553F7051,Traes_2BL_C7F69725E
GO:0008284	positive regulation of cell proliferation	biological_process	0.36011	1	2	4609	19	77980	1	Traes_3AL_B87D0DFB5	1	Novel00116
GO:0016049	cell growth	biological_process	0.3605	1	4	4609	48	77980	3	Traes_4DL_D0B43694E,Traes_3AL_D3A1F0D64,Traes_4AS_85B580603	1	Traes_4DS_33949F884
GO:0051049	regulation of transport	biological_process	0.36115	1	3	4609	36	77980	2	Traes_2BL_0B80B3876,Traes_2AL_9E68ABA72	1	Novel06703
GO:0046873	metal ion transmembrane transporter activity	molecular_function	0.36144	1	70	4609	1074	77980	36	Traes_5BL_5D8E3A685,Traes_6AL_22D6C7054,Traes_2DL_631322659,TRAES3BF061600050CFD_g,Traes_4BS_B835EB7F8,Traes_2AL_7D28234D0,Traes_6AS_75C642805,Traes_2BL_4288159C3,Traes_2DL_59DE7446E,TRAES3BF019800040CFD_g,Novel04060,Traes_7BS_EC453C646,Traes_7AS_0696B899B,TRAES3BF275000040CFD_g,Novel07264,Novel05455,Traes_3DL_E263BA799,Traes_5BS_2DB94D0A6,Traes_3AS_8C23B7D7F,TRAES3BF044200260CFD_g,Traes_3AL_04CD…	34	Traes_5DS_6674D49C0,Traes_2DL_96E58C1AB,Novel10080,TRAES3BF111700060CFD_g,Traes_6BS_27BE3E745,Traes_5BL_9C3DE77C6,Novel05611,Traes_3AS_B339D8258,Traes_1DL_9D130D406,Traes_2BL_FA25ADA121,Traes_2AL_895F81BEB,Traes_4DL_D938DE72D,Traes_4AS_BD329DB4B,Traes_4AS_53C6E4470,Traes_4AL_40E835A94,Traes_1AL_72D386699,Traes_2DS_4779586F7,Traes_1BL_A98B89218,Traes_6AS_FDAB8AF16,Traes_2BS_559E90302,Traes_1BL_165…
GO:0000042	protein targeting to Golgi	biological_process	0.36171	1	2	4609	20	77980	0		2	Traes_6AL_8360ABFA1,Traes_6DL_9EAD67179
GO:0000301	retrograde transport, vesicle recycling within Golgi	biological_process	0.36171	1	2	4609	20	77980	0		2	Traes_6DL_9EAD67179,Traes_6AL_8360ABFA1
GO:0034067	protein localization to Golgi apparatus	biological_process	0.36171	1	2	4609	20	77980	0		2	Traes_6AL_8360ABFA1,Traes_6DL_9EAD67179
GO:0072600	establishment of protein localization to Golgi	biological_process	0.36171	1	2	4609	20	77980	0		2	Traes_6DL_9EAD67179,Traes_6AL_8360ABFA1
GO:0009318	exodeoxyribonuclease VII complex	cellular_component	0.36241	1	1	4609	7	77980	1	Traes_5AL_32ABD185E	0
GO:0051766	inositol trisphosphate kinase activity	molecular_function	0.36241	1	3	4609	34	77980	2	Traes_5BL_2B2033BE0,Traes_5AL_2292EE446	1	Traes_4DS_BEC810C3D
GO:0002376	immune system process	biological_process	0.36347	1	19	4609	275	77980	10	Novel13167,Novel12736,Traes_5DL_948204A79,Traes_5BL_1F78C01BF,Novel04694,Traes_6DL_D9F5169D4,Traes_6AL_6518BC798,Novel03696,Novel05589,Traes_6BL_58BB13700	9	Traes_5AL_678EA44B2,Novel18028,Novel08157,Traes_2AL_1E92837D8,Traes_4BS_FDE023114,Traes_5AS_178DFC4E3,Novel02667,Traes_5AL_922FDD124,Novel03524
GO:0050797	thymidylate synthase (FAD) activity	molecular_function	0.36445	1	1	4609	7	77980	0		1	Traes_2BS_9C52B176E
GO:0007165	signal transduction	biological_process	0.36642	1	214	4609	3344	77980	114	Traes_4BL_E35F776B8,Traes_7DL_8D02A2581,Traes_1BL_0720AD5F5,Traes_2BL_1395C82D5,Traes_6DL_B78A92435,Novel14423,Traes_7AL_E8D9120AA,Traes_7DL_EE8CB71B9,Traes_6DL_9D98387E7,Traes_4DS_C19065A90,Traes_7BL_5C6193647,Traes_4AL_884E74F51,TRAES3BF103100010CFD_g,Traes_6DL_C20FB9D01,Traes_5BL_C5AB6E915,Traes_4AL_25853E685,Traes_4DL_8EA116D9E,Traes_1DL_ADA588EB1,TRAES3BF280100020CFD_g,Traes_1DL_19FE03F27,Tr…	100	Traes_5BL_29D398EA1,Traes_3DL_304126AEE,Traes_5DS_1E2DA15FA,Traes_7AL_2D58BCFF8,Traes_7BS_408B54652,Traes_7AS_0DDB9FFA8,Novel18028,Novel06538,Traes_2AS_6DA49285E,Traes_5DL_7BEC640FA,Traes_7DS_DF7F45611,Traes_2AL_236251E71,Traes_4DL_7BB4E451B1,Traes_3DL_9DF0E96E5,Traes_7AL_0958540A7,Traes_5AL_38C03A806,Traes_5DS_6674D49C0,Traes_3DL_D82CA7827,Traes_5BL_2994AAF19,Traes_2AS_C475CC0F9,Traes_7AS_DBD3F1…
GO:0044445	cytosolic part	cellular_component	0.36693	1	7	4609	90	77980	4	Traes_2AL_4885854CD,Traes_2DL_B896BF8FB,Traes_2BL_0ED5DCF4B,Traes_3AL_7CC0C8632	3	Traes_7DS_560CDB862,Traes_7BS_D206DFBF2,Traes_7AS_3DFC2683E
GO:0015721	bile acid and bile salt transport	biological_process	0.36905	1	1	4609	7	77980	1	Novel06258	0
GO:0046982	protein heterodimerization activity	molecular_function	0.36905	1	1	4609	7	77980	1	Novel06258	0
GO:0006378	mRNA polyadenylation	biological_process	0.36928	1	2	4609	21	77980	2	Traes_7AL_569D0BB1B,Traes_7DL_27B8097A7	0
GO:0005849	mRNA cleavage factor complex	cellular_component	0.36928	1	2	4609	21	77980	2	Traes_7AL_569D0BB1B,Traes_7DL_27B8097A7	0
GO:0005283	sodium:amino acid symporter activity	molecular_function	0.36939	1	1	4609	7	77980	0		1	Traes_6BS_27BE3E745
GO:0005416	cation:amino acid symporter activity	molecular_function	0.36939	1	1	4609	7	77980	0		1	Traes_6BS_27BE3E745
GO:0016709	oxidoreductase activity, acting on paired donors, with incorporation or reduction of molecular oxygen, NAD(P)H as one donor, and incorporation of one atom of oxygen	molecular_function	0.36975	1	15	4609	235	77980	1	Traes_1AL_22B3A3A3C	14	Traes_5DS_3C8141FE3,Novel06738,Traes_7DS_D6C6A0808,Traes_5DL_F24D69A49,Novel10273,Traes_1BL_EB5EF0E56,Traes_5AS_330E54B6F,Traes_4AL_9A01E952D,Traes_5DL_05AC3E858,Novel01463,Novel08200,Novel07043,Novel08133,Traes_5BL_ACB7F4365
GO:0005681	spliceosomal complex	cellular_component	0.36993	1	8	4609	114	77980	3	Traes_1DL_DF3CA9CCC,Traes_4AS_910FE216D1,Novel17043	5	Traes_1DL_AF3FB8142,Traes_3B_673A3A22E,Traes_4BL_6199EF553,Traes_6BL_D3C5D9675,Traes_1BL_A1A6E39BD
GO:0006771	riboflavin metabolic process	biological_process	0.37042	1	5	4609	63	77980	4	Traes_5BL_F35F8B2D1,Traes_5DL_7DFD41129,Traes_5AL_A2B2D25CA,Traes_5BL_8E201CCCE	1	Traes_7DL_C52927EA4
GO:0009231	riboflavin biosynthetic process	biological_process	0.37042	1	5	4609	63	77980	4	Traes_5BL_F35F8B2D1,Traes_5DL_7DFD41129,Traes_5BL_8E201CCCE,Traes_5AL_A2B2D25CA	1	Traes_7DL_C52927EA4
GO:0042726	flavin-containing compound metabolic process	biological_process	0.37042	1	5	4609	63	77980	4	Traes_5AL_A2B2D25CA,Traes_5BL_8E201CCCE,Traes_5DL_7DFD41129,Traes_5BL_F35F8B2D1	1	Traes_7DL_C52927EA4
GO:0042727	flavin-containing compound biosynthetic process	biological_process	0.37042	1	5	4609	63	77980	4	Traes_5AL_A2B2D25CA,Traes_5BL_8E201CCCE,Traes_5DL_7DFD41129,Traes_5BL_F35F8B2D1	1	Traes_7DL_C52927EA4
GO:0009166	nucleotide catabolic process	biological_process	0.37069	1	2	4609	21	77980	2	Traes_6DS_8CB5C0B1E,Traes_6AS_013DBE630	0
GO:0042173	regulation of sporulation resulting in formation of a cellular spore	biological_process	0.37092	1	1	4609	7	77980	1	Traes_7DS_C370D6DF8	0
GO:0043937	regulation of sporulation	biological_process	0.37092	1	1	4609	7	77980	1	Traes_7DS_C370D6DF8	0
GO:0031123	RNA 3'-end processing	biological_process	0.37215	1	3	4609	35	77980	3	Traes_7AL_569D0BB1B,Traes_7DL_27B8097A7,Traes_1DS_387FADABB	0
GO:0006099	tricarboxylic acid cycle	biological_process	0.37393	1	5	4609	66	77980	0		5	Traes_4DL_EAD3F2C03,Traes_7DL_1211AEDF2,Traes_7BL_A85EC2311,Traes_7AL_74239EBEC,Traes_7DL_FE457F7CD
GO:0006101	citrate metabolic process	biological_process	0.37393	1	5	4609	66	77980	0		5	Traes_7DL_1211AEDF2,Traes_4DL_EAD3F2C03,Traes_7AL_74239EBEC,Traes_7DL_FE457F7CD,Traes_7BL_A85EC2311
[truncated: 1,987 more rows]
