# Supplementary material for: Transcriptome and physiological analyses for revealing genes involved in wheat response to endoplasmic reticulum stress
Source: BMC Plant Biol. 2019 May 9;19:193. doi: 10.1186/s12870-019-1798-7 (PMC6509841; doi:10.1186/s12870-019-1798-7)
Supplement: Supplementary file 11 — Table S7. GO enrichment of DEGs under group “T vs. D”. (XLSX 104 kb) [file 12870_2019_1798_MOESM11_ESM.xlsx]

## Sheet: Sheet1
Table S7 GO enrichment of DEGs under group “T vs. D”
GO_accession	Description	Term_type	Over_represented_pValue	Corrected_pValue	DEG_item	DEG_list	Bg_item	Bg_list	Up	Up_Gene_names	Down	Down_Gene_names
GO:0009415	response to water	biological_process	6.8806e-11	2.5783e-07	7	271	40	77980	0		7	Traes_5DL_134F29727,Novel07922,Novel09719,Traes_5BL_EC1881F75,Novel16561,Traes_5DL_FBEF189F3,Traes_6AL_E2BFEA5F4
GO:1901700	response to oxygen-containing compound	biological_process	1.2847e-10	2.5783e-07	7	271	43	77980	0		7	Novel16561,Traes_5BL_EC1881F75,Traes_5DL_FBEF189F3,Traes_6AL_E2BFEA5F4,Traes_5DL_134F29727,Novel07922,Novel09719
GO:0009628	response to abiotic stimulus	biological_process	1.8562e-10	2.5783e-07	8	271	70	77980	0		8	Traes_5DL_FBEF189F3,Traes_6AL_E2BFEA5F4,Novel16561,Traes_5BL_EC1881F75,Traes_1BL_B9BA70D12,Traes_5DL_134F29727,Novel07922,Novel09719
GO:0001101	response to acid chemical	biological_process	2.1361e-10	2.5783e-07	7	271	46	77980	0		7	Traes_6AL_E2BFEA5F4,Traes_5DL_FBEF189F3,Traes_5BL_EC1881F75,Novel16561,Traes_5DL_134F29727,Novel07922,Novel09719
GO:0010035	response to inorganic substance	biological_process	9.556e-10	9.2273e-07	8	271	87	77980	0		8	Novel07922,Traes_5DL_134F29727,Novel09719,Novel10662,Traes_5DL_FBEF189F3,Traes_6AL_E2BFEA5F4,Traes_5BL_EC1881F75,Novel16561
GO:0043169	cation binding	molecular_function	2.4137e-05	0.019422	62	271	10452	77980	44	Traes_1DL_263F80870,Traes_5AS_44322BC0E,Traes_1DL_323B6EDD7,Novel07753,Traes_1BL_0D5375344,Traes_5AL_16F3640B6,Traes_6AS_E5254BC5B,Novel03237,Traes_1BL_60E2B386F,Novel08029,Traes_3AL_0C7CB044E,Traes_1BL_E38BBC0DA1,Novel07785,Traes_5DL_60C61B6C0,Traes_2BS_A0851924B,Traes_6DS_51B66DB37,Traes_1AL_E1F3614B3,Traes_1DL_510806884,Traes_6DL_E32E79B84,Traes_5DS_E7FDA5B26,Traes_7DS_E6820A9C7,Traes_5DL_B975…	18	Traes_2DL_802C8F6E2,Traes_1DS_5F13D45E6,Traes_7DL_B1B3571A7,Traes_5BL_304FAFA26,Traes_6AS_A40580BCA,TRAES3BF157000090CFD_g,Traes_7AS_124AAFA99,Traes_7DS_3A44BE7A3,Traes_5BL_1187EA2151,Traes_2AL_C65E66F35,Traes_4DL_6F5D84957,Traes_7DL_69E2EA435,Traes_2BL_D31536F67,Traes_4BL_3A819B961,Traes_7BS_8B18BE79B,Traes_5BS_6A54156BB,Traes_2AS_8D2E46FBE,Traes_7DL_C9EC51B0B
GO:0046872	metal ion binding	molecular_function	3.5654e-05	0.024591	61	271	10356	77980	44	Traes_5DL_B97546DA11,Traes_1BL_9B294204B,Traes_1BL_F8AF96955,Novel04197,Traes_1DL_18BBECFD8,Traes_5DS_E7FDA5B26,Traes_7DS_E6820A9C7,Traes_2DL_9E060D0BB,Traes_2DS_21F32D71E,Traes_6AS_58D403D66,Traes_5AL_3AF3E7C87,Traes_1AL_0F39673AF1,Traes_5BL_630A8A142,Traes_2DL_7D58E9850,Traes_3DS_7F7F46D4B,Traes_1AL_2E3E0A5C2,Traes_1AL_6E5BA9C6F,Traes_2BL_63CB9A0E1,Traes_7AS_E97B5EFAE,Traes_5BL_2C06592B7,Traes_…	17	Traes_4BL_3A819B961,Traes_7DL_69E2EA435,Traes_2BL_D31536F67,Traes_2AS_8D2E46FBE,Traes_7DL_C9EC51B0B,Traes_7BS_8B18BE79B,Traes_5BS_6A54156BB,Traes_6AS_A40580BCA,Traes_1DS_5F13D45E6,Traes_2DL_802C8F6E2,Traes_7DL_B1B3571A7,Traes_5BL_304FAFA26,Traes_5BL_1187EA2151,Traes_2AL_C65E66F35,Traes_4DL_6F5D84957,TRAES3BF157000090CFD_g,Traes_7AS_124AAFA99
GO:0016841	ammonia-lyase activity	molecular_function	0.00031893	0.19247	4	271	91	77980	4	Traes_1DS_A171C7D59,Traes_2BS_88CF42F2E,Traes_6DL_1AEA7B869,Traes_2DS_28CA50371	0
GO:0042221	response to chemical	biological_process	0.00042247	0.22663	10	271	751	77980	2	Novel01463,Traes_5DL_7BEC640FA	8	Novel16561,Traes_5BL_EC1881F75,Traes_6AL_E2BFEA5F4,Traes_5DL_FBEF189F3,Novel10662,Novel09719,Novel07922,Traes_5DL_134F29727
GO:0004674	protein serine/threonine kinase activity	molecular_function	0.0005413	0.26134	8	271	501	77980	8	Traes_5DL_89E65686C,Traes_5BL_2AFCA8B15,Novel03237,Traes_2BL_BCE70E1D0,TRAES3BF118700030CFD_g,Traes_2BS_FF5A68083,Traes_2DL_855C9818B,Traes_2BS_5E8AC26AF	0
GO:0071554	cell wall organization or biogenesis	biological_process	0.00072681	0.319	7	271	429	77980	5	Traes_2DL_1CB540BCC,Traes_1AL_94EA49C55,Traes_1BL_B0FD45910,TRAES3BF073700160CFD_g,Traes_2AL_225DFC16A	2	Traes_2BS_C02C5A463,Traes_4BS_AF594F934
GO:0005985	sucrose metabolic process	biological_process	0.0014357	0.52372	3	271	56	77980	0		3	Traes_4AS_EF48BBCCF,Traes_4BL_D1AA966DE,Traes_4DL_9F7C8C343
GO:0004619	phosphoglycerate mutase activity	molecular_function	0.0015237	0.52372	2	271	17	77980	1	Novel08554	1	Traes_4BL_3A819B961
GO:0008107	galactoside 2-alpha-L-fucosyltransferase activity	molecular_function	0.0016271	0.52372	3	271	71	77980	3	Novel04071,Traes_1AL_94EA49C55,Traes_1BL_B0FD45910	0
GO:0031127	alpha-(1,2)-fucosyltransferase activity	molecular_function	0.0016271	0.52372	3	271	71	77980	3	Traes_1BL_B0FD45910,Traes_1AL_94EA49C55,Novel04071	0
GO:0005984	disaccharide metabolic process	biological_process	0.0018475	0.53635	4	271	138	77980	0		4	Traes_4AS_EF48BBCCF,Traes_4BL_D1AA966DE,Traes_4DL_9F7C8C343,Traes_1AL_68FA687CC
GO:0010181	FMN binding	molecular_function	0.0018886	0.53635	4	271	148	77980	4	Traes_6BL_5B613F9E5,Traes_2DS_A886F6C92,Traes_2AS_A9F768C2B,Traes_6DL_94DCF0B70	0
GO:0016840	carbon-nitrogen lyase activity	molecular_function	0.0025138	0.63266	4	271	160	77980	4	Traes_6DL_1AEA7B869,Traes_2DS_28CA50371,Traes_1DS_A171C7D59,Traes_2BS_88CF42F2E	0
GO:0008417	fucosyltransferase activity	molecular_function	0.0025451	0.63266	3	271	82	77980	3	Novel04071,Traes_1AL_94EA49C55,Traes_1BL_B0FD45910	0
GO:0008061	chitin binding	molecular_function	0.0026208	0.63266	3	271	78	77980	3	Traes_2AL_225DFC16A,Traes_2DL_1CB540BCC,Traes_6DL_E32E79B84	0
GO:0002115	store-operated calcium entry	biological_process	0.0033198	0.64113	1	271	1	77980	1	Novel01728	0
GO:0010959	regulation of metal ion transport	biological_process	0.0033198	0.64113	1	271	1	77980	1	Novel01728	0
GO:0043269	regulation of ion transport	biological_process	0.0033198	0.64113	1	271	1	77980	1	Novel01728	0
GO:0051924	regulation of calcium ion transport	biological_process	0.0033198	0.64113	1	271	1	77980	1	Novel01728	0
GO:2001256	regulation of store-operated calcium entry	biological_process	0.0033198	0.64113	1	271	1	77980	1	Novel01728	0
GO:0004568	chitinase activity	molecular_function	0.0041213	0.76529	3	271	94	77980	3	TRAES3BF073700160CFD_g,Traes_2DL_1CB540BCC,Traes_2AL_225DFC16A	0
GO:0004506	squalene monooxygenase activity	molecular_function	0.0046111	0.80747	2	271	27	77980	2	Traes_4AS_805AEEE8A,Novel01463	0
GO:0006950	response to stress	biological_process	0.0049909	0.80747	26	271	4231	77980	13	Novel12759,Traes_4DL_5C688784F,Traes_2AS_457604359,Traes_2AS_3161D54F8,Traes_6BS_E2C75486A,Traes_5BS_805D85BDE,Traes_2BS_DABEABDDC,Traes_3B_8732922B8,TRAES3BF273400020CFD_g,Traes_6AS_5BAD56BB6,Traes_2BS_09313A224,Traes_5BL_36EBD512B,Traes_2DS_708F03DA3	13	Traes_3DS_BB402655B,Traes_5DL_FBEF189F3,Traes_6AL_E2BFEA5F4,Traes_5BL_EC1881F75,Traes_2AS_8D2E46FBE,Traes_5DL_134F29727,Novel09719,Traes_5DL_66950E702,Novel07531,TRAES3BF160500030CFD_g,Novel16561,Novel07922,Novel02215
GO:0006032	chitin catabolic process	biological_process	0.0051846	0.80747	3	271	101	77980	3	Traes_2AL_225DFC16A,Traes_2DL_1CB540BCC,TRAES3BF073700160CFD_g	0
GO:0046348	amino sugar catabolic process	biological_process	0.0051846	0.80747	3	271	101	77980	3	Traes_2DL_1CB540BCC,TRAES3BF073700160CFD_g,Traes_2AL_225DFC16A	0
GO:1901072	glucosamine-containing compound catabolic process	biological_process	0.0051846	0.80747	3	271	101	77980	3	TRAES3BF073700160CFD_g,Traes_2DL_1CB540BCC,Traes_2AL_225DFC16A	0
GO:0006026	aminoglycan catabolic process	biological_process	0.005792	0.87387	3	271	105	77980	3	Traes_2DL_1CB540BCC,TRAES3BF073700160CFD_g,Traes_2AL_225DFC16A	0
GO:0004553	hydrolase activity, hydrolyzing O-glycosyl compounds	molecular_function	0.0059869	0.8759	14	271	1856	77980	10	Novel01463,Traes_2DL_1CB540BCC,TRAES3BF061600120CFD_g,TRAES3BF073700160CFD_g,Traes_3DL_F5930F58D,Traes_5BS_CD20C307C,Traes_2BS_9C52B176E,TRAES3BF043600010CFD_g,Traes_2AL_225DFC16A,Traes_5AL_CB1EDDA461	4	Traes_2AL_8DA6ECACE,Traes_6AL_3712E0E1C,Traes_7DL_69E2EA435,Traes_7DL_B1B3571A7
GO:0051213	dioxygenase activity	molecular_function	0.007001	0.99414	7	271	627	77980	5	Traes_2DL_F2D3DED15,Traes_2BL_BCE70E1D0,Traes_2AL_DC3904667,Traes_6DL_5EF8EAD26,Novel07753	2	Traes_5BL_304FAFA26,Traes_4BL_6B601836D
GO:0006030	chitin metabolic process	biological_process	0.0087033	1	3	271	120	77980	3	Traes_2AL_225DFC16A,Traes_2DL_1CB540BCC,TRAES3BF073700160CFD_g	0
GO:1901071	glucosamine-containing compound metabolic process	biological_process	0.0087033	1	3	271	120	77980	3	Traes_2DL_1CB540BCC,TRAES3BF073700160CFD_g,Traes_2AL_225DFC16A	0
GO:0016624	oxidoreductase activity, acting on the aldehyde or oxo group of donors, disulfide as acceptor	molecular_function	0.009129	1	2	271	39	77980	0		2	Traes_2AS_E6E3B4B88,Traes_7DS_3A44BE7A3
GO:0016998	cell wall macromolecule catabolic process	biological_process	0.0095419	1	3	271	131	77980	3	Traes_2DL_1CB540BCC,TRAES3BF073700160CFD_g,Traes_2AL_225DFC16A	0
GO:0004556	alpha-amylase activity	molecular_function	0.0098412	1	2	271	42	77980	0		2	Traes_7DL_69E2EA435,Traes_7DL_B1B3571A7
GO:0097196	Shu complex	cellular_component	0.010632	1	1	271	3	77980	0		1	Novel02215
GO:1990391	DNA repair complex	cellular_component	0.010632	1	1	271	3	77980	0		1	Novel02215
GO:0016798	hydrolase activity, acting on glycosyl bonds	molecular_function	0.011507	1	14	271	2006	77980	10	Traes_5BS_CD20C307C,Traes_3DL_F5930F58D,Traes_2DL_1CB540BCC,Novel01463,TRAES3BF061600120CFD_g,TRAES3BF073700160CFD_g,Traes_2AL_225DFC16A,Traes_5AL_CB1EDDA461,Traes_2BS_9C52B176E,TRAES3BF043600010CFD_g	4	Traes_2AL_8DA6ECACE,Traes_7DL_69E2EA435,Traes_7DL_B1B3571A7,Traes_6AL_3712E0E1C
GO:0006979	response to oxidative stress	biological_process	0.011603	1	7	271	730	77980	7	Traes_2DS_708F03DA3,Traes_2BS_09313A224,Traes_5BL_36EBD512B,Traes_6AS_5BAD56BB6,Traes_2AS_457604359,Traes_2AS_3161D54F8,Traes_3B_8732922B8	0
GO:0043934	sporulation	biological_process	0.011685	1	2	271	43	77980	1	Novel02088	1	Traes_5DL_66950E702
GO:0006022	aminoglycan metabolic process	biological_process	0.012853	1	3	271	137	77980	3	Traes_2DL_1CB540BCC,TRAES3BF073700160CFD_g,Traes_2AL_225DFC16A	0
GO:0046537	2,3-bisphosphoglycerate-independent phosphoglycerate mutase activity	molecular_function	0.012961	1	1	271	4	77980	1	Novel08554	0
GO:0016491	oxidoreductase activity	molecular_function	0.01362	1	43	271	9023	77980	35	Traes_6BL_5B613F9E5,Novel15990,Traes_5DL_7BEC640FA,Traes_2BL_BCE70E1D0,Traes_5DL_3C2379192,Traes_5BL_36EBD512B,Traes_2DS_708F03DA3,Traes_5DL_3AFB7B7CF,Traes_5AS_44322BC0E,Novel07753,Traes_1AL_E1F3614B3,Traes_5BL_9C48DD2AC,Traes_4AS_805AEEE8A,Traes_2AS_3161D54F8,Traes_2AS_A9F768C2B,Traes_2DS_F77D8E885,Traes_2BS_09313A224,Novel01463,Traes_2DS_A886F6C92,Traes_3B_8732922B8,Traes_6DL_5EF8EAD26,Traes_2…	8	Traes_6AS_A40580BCA,Traes_5BL_304FAFA26,Novel11978,Traes_7DS_3A44BE7A3,Traes_4BL_6B601836D,Traes_2AS_E6E3B4B88,TRAES3BF160500030CFD_g,TRAES3BF066900080CFD_g
GO:0004601	peroxidase activity	molecular_function	0.014021	1	7	271	759	77980	7	Traes_2AS_3161D54F8,Traes_2AS_457604359,Traes_3B_8732922B8,Traes_2DS_708F03DA3,Traes_6AS_5BAD56BB6,Traes_2BS_09313A224,Traes_5BL_36EBD512B	0
GO:0004866	endopeptidase inhibitor activity	molecular_function	0.014093	1	4	271	289	77980	4	TRAES3BF168400230CFD_g,Traes_2DL_1CB540BCC,TRAES3BF273400020CFD_g,Novel05481	0
GO:0061135	endopeptidase regulator activity	molecular_function	0.014093	1	4	271	289	77980	4	Novel05481,TRAES3BF273400020CFD_g,TRAES3BF168400230CFD_g,Traes_2DL_1CB540BCC	0
GO:0046685	response to arsenic-containing substance	biological_process	0.014125	1	1	271	4	77980	1	Novel01463	0
GO:0044036	cell wall macromolecule metabolic process	biological_process	0.014147	1	3	271	151	77980	3	TRAES3BF073700160CFD_g,Traes_2DL_1CB540BCC,Traes_2AL_225DFC16A	0
GO:0004470	malic enzyme activity	molecular_function	0.014732	1	2	271	52	77980	0		2	Novel11978,TRAES3BF066900080CFD_g
GO:0004471	malate dehydrogenase (decarboxylating) (NAD+) activity	molecular_function	0.014732	1	2	271	52	77980	0		2	TRAES3BF066900080CFD_g,Novel11978
GO:0009913	epidermal cell differentiation	biological_process	0.016859	1	1	271	5	77980	1	Traes_3B_B28A8F1C01	0
GO:0030216	keratinocyte differentiation	biological_process	0.016859	1	1	271	5	77980	1	Traes_3B_B28A8F1C01	0
GO:0043588	skin development	biological_process	0.016859	1	1	271	5	77980	1	Traes_3B_B28A8F1C01	0
GO:0016684	oxidoreductase activity, acting on peroxide as acceptor	molecular_function	0.018108	1	7	271	798	77980	7	Traes_6AS_5BAD56BB6,Traes_2BS_09313A224,Traes_5BL_36EBD512B,Traes_2DS_708F03DA3,Traes_3B_8732922B8,Traes_2AS_457604359,Traes_2AS_3161D54F8	0
GO:0016615	malate dehydrogenase activity	molecular_function	0.018266	1	2	271	58	77980	0		2	Novel11978,TRAES3BF066900080CFD_g
GO:0006040	amino sugar metabolic process	biological_process	0.01931	1	3	271	160	77980	3	Traes_2AL_225DFC16A,TRAES3BF073700160CFD_g,Traes_2DL_1CB540BCC	0
GO:0032780	negative regulation of ATPase activity	biological_process	0.019369	1	1	271	5	77980	0		1	Novel09409
GO:0001533	cornified envelope	cellular_component	0.019399	1	1	271	6	77980	1	Traes_3B_B28A8F1C01	0
GO:0030414	peptidase inhibitor activity	molecular_function	0.019847	1	4	271	316	77980	4	TRAES3BF168400230CFD_g,Traes_2DL_1CB540BCC,TRAES3BF273400020CFD_g,Novel05481	0
GO:0061134	peptidase regulator activity	molecular_function	0.019847	1	4	271	316	77980	4	TRAES3BF168400230CFD_g,Traes_2DL_1CB540BCC,TRAES3BF273400020CFD_g,Novel05481	0
GO:0016706	oxidoreductase activity, acting on paired donors, with incorporation or reduction of molecular oxygen, 2-oxoglutarate as one donor, and incorporation of one atom each of oxygen into both donors	molecular_function	0.020287	1	5	271	436	77980	4	Traes_2AL_DC3904667,Traes_2BL_BCE70E1D0,Traes_2DL_F2D3DED15,Traes_6DL_5EF8EAD26	1	Traes_4BL_6B601836D
GO:0020037	heme binding	molecular_function	0.022367	1	14	271	2257	77980	14	Traes_3DS_7F7F46D4B,Traes_2BS_09313A224,Traes_5BL_36EBD512B,Traes_2DS_708F03DA3,Traes_1AL_E1F3614B3,Traes_2DS_21F32D71E,Traes_6AS_E5254BC5B,Traes_6AS_5BAD56BB6,Traes_3DS_F240D6D11,Traes_5DS_E7FDA5B26,Traes_5AS_44322BC0E,Traes_3B_8732922B8,Traes_2AS_3161D54F8,Traes_2AS_457604359	0
GO:0000288	nuclear-transcribed mRNA catabolic process, deadenylation-dependent decay	biological_process	0.02254	1	1	271	6	77980	0		1	Traes_5DL_8F68FBC81
GO:0000290	deadenylation-dependent decapping of nuclear-transcribed mRNA	biological_process	0.02254	1	1	271	6	77980	0		1	Traes_5DL_8F68FBC81
GO:0050662	coenzyme binding	molecular_function	0.023297	1	13	271	2009	77980	10	Traes_5DL_7BEC640FA,Traes_6BL_5B613F9E5,Traes_2AS_A9F768C2B,Novel01463,Traes_5DL_3C2379192,Traes_2DS_A886F6C92,Traes_5BL_9C48DD2AC,Traes_4AS_805AEEE8A,Traes_2BS_9C52B176E,Traes_6DL_94DCF0B70	3	Novel11978,TRAES3BF066900080CFD_g,Traes_7DS_3A44BE7A3
GO:0005975	carbohydrate metabolic process	biological_process	0.023636	1	25	271	4566	77980	11	Novel01463,TRAES3BF061600120CFD_g,Traes_3DL_F5930F58D,Traes_5BS_CD20C307C,Novel04071,Traes_2BS_9C52B176E,Traes_6AL_AE7EF8E87,TRAES3BF043600010CFD_g,Traes_2BS_FF5A68083,Traes_5AL_CB1EDDA461,TRAES3BF010400110CFD_g	14	Traes_7AL_8A07184BC,Traes_4BL_3A819B961,Traes_6AL_3712E0E1C,Traes_7DL_69E2EA435,Traes_7DL_B1B3571A7,Traes_2BS_F0846FCC2,Traes_2BS_C02C5A463,Traes_4BL_D1AA966DE,Traes_1AL_68FA687CC,Traes_2AL_8DA6ECACE,Traes_4DL_9F7C8C343,Traes_5DS_9031479C6,Traes_4AS_EF48BBCCF,Traes_2AS_88441E683
GO:0003824	catalytic activity	molecular_function	0.024035	1	158	271	40198	77980	109	Traes_6AS_E5254BC5B,Traes_5AL_16F3640B6,Traes_1BS_F54A0F09C,Traes_5AS_44322BC0E,Traes_1DL_263F80870,Novel15990,Traes_6DS_51B66DB37,Traes_1AL_94EA49C55,Traes_2BS_C0AED9734,Novel07785,Traes_4AL_B2F48F9FA,Traes_2DL_60651E646,Traes_4BL_B36109036,Traes_2DS_A886F6C92,Traes_4DL_BD452AEF0,Traes_7BL_DE9710474,Traes_2BS_09313A224,Traes_5BL_2AFCA8B15,Traes_2AL_F750A006F,Traes_3DL_F5930F58D,Traes_5DL_8FEBFC4…	49	Traes_6BS_72F59E261,Traes_6AL_3712E0E1C,Traes_3AL_E58742B88,Traes_2DL_802C8F6E2,Traes_5AL_A2B2D25CA,Traes_6BL_786D392B4,Traes_7BL_E3CD18894,TRAES3BF157000090CFD_g,Traes_4DL_6F5D84957,TRAES3BF160500030CFD_g,Traes_7DL_69E2EA435,Traes_4BL_3A819B961,Traes_1BL_B9BA70D12,Traes_3AS_3F2D29115,Traes_5BL_304FAFA26,Traes_5DL_8F68FBC81,Traes_4BS_9AE107D4C,Traes_7BS_A47E9F23C,Traes_3DS_BB402655B,TRAES3BF05120…
GO:0009311	oligosaccharide metabolic process	biological_process	0.024376	1	4	271	293	77980	0		4	Traes_4BL_D1AA966DE,Traes_4AS_EF48BBCCF,Traes_4DL_9F7C8C343,Traes_1AL_68FA687CC
GO:0050797	thymidylate synthase (FAD) activity	molecular_function	0.025318	1	1	271	7	77980	1	Traes_2BS_9C52B176E	0
GO:0016868	intramolecular transferase activity, phosphotransferases	molecular_function	0.025443	1	2	271	69	77980	1	Novel08554	1	Traes_4BL_3A819B961
GO:0016160	amylase activity	molecular_function	0.028132	1	2	271	73	77980	0		2	Traes_7DL_69E2EA435,Traes_7DL_B1B3571A7
GO:0032502	developmental process	biological_process	0.030033	1	8	271	994	77980	5	Traes_1BL_EFDDA2877,Traes_3B_B28A8F1C01,Traes_5DL_EF1C26105,Traes_2BS_FF5A68083,Novel02088	3	Traes_5BL_1187EA2151,Traes_5DL_66950E702,Traes_2DL_802C8F6E2
GO:0004867	serine-type endopeptidase inhibitor activity	molecular_function	0.030051	1	3	271	215	77980	3	TRAES3BF273400020CFD_g,TRAES3BF168400230CFD_g,Traes_2DL_1CB540BCC	0
GO:0006545	glycine biosynthetic process	biological_process	0.032027	1	1	271	9	77980	0		1	TRAES3BF160500030CFD_g
GO:0043462	regulation of ATPase activity	biological_process	0.034871	1	1	271	9	77980	0		1	Novel09409
GO:0048856	anatomical structure development	biological_process	0.035796	1	5	271	494	77980	3	Traes_3B_B28A8F1C01,Traes_1BL_EFDDA2877,Traes_2BS_FF5A68083	2	Traes_5DL_66950E702,Traes_5BL_1187EA2151
GO:0016209	antioxidant activity	molecular_function	0.037359	1	7	271	929	77980	7	Traes_6AS_5BAD56BB6,Traes_2BS_09313A224,Traes_5BL_36EBD512B,Traes_2DS_708F03DA3,Traes_3B_8732922B8,Traes_2AS_457604359,Traes_2AS_3161D54F8	0
GO:0046906	tetrapyrrole binding	molecular_function	0.037823	1	14	271	2433	77980	14	Traes_3DS_F240D6D11,Traes_5AS_44322BC0E,Traes_5DS_E7FDA5B26,Traes_6AS_E5254BC5B,Traes_6AS_5BAD56BB6,Traes_2AS_457604359,Traes_2AS_3161D54F8,Traes_3B_8732922B8,Traes_2DS_708F03DA3,Traes_3DS_7F7F46D4B,Traes_5BL_36EBD512B,Traes_2BS_09313A224,Traes_2DS_21F32D71E,Traes_1AL_E1F3614B3	0
GO:0016705	oxidoreductase activity, acting on paired donors, with incorporation or reduction of molecular oxygen	molecular_function	0.040034	1	13	271	2163	77980	12	Traes_6DL_5EF8EAD26,Traes_4AS_805AEEE8A,Traes_2DL_F2D3DED15,Traes_3DS_F240D6D11,Traes_5DS_E7FDA5B26,Traes_5AS_44322BC0E,Traes_1AL_E1F3614B3,Traes_2DS_21F32D71E,Traes_2BL_BCE70E1D0,Traes_2AL_DC3904667,Traes_3DS_7F7F46D4B,Novel01463	1	Traes_4BL_6B601836D
GO:0000096	sulfur amino acid metabolic process	biological_process	0.042165	1	2	271	92	77980	1	Novel07753	1	Traes_3DL_0C68B7DDB
GO:0018106	peptidyl-histidine phosphorylation	biological_process	0.043042	1	1	271	12	77980	0		1	Traes_2DL_802C8F6E2
GO:0030286	dynein complex	cellular_component	0.043465	1	1	271	12	77980	0		1	Traes_1BL_B9BA70D12
GO:0006007	glucose catabolic process	biological_process	0.044038	1	1	271	13	77980	0		1	Traes_4BL_3A819B961
GO:0019320	hexose catabolic process	biological_process	0.044038	1	1	271	13	77980	0		1	Traes_4BL_3A819B961
GO:0055114	oxidation-reduction process	biological_process	0.045053	1	39	271	8731	77980	33	Traes_5AS_44322BC0E,Novel07753,Traes_5DL_3AFB7B7CF,Traes_2BL_BCE70E1D0,Traes_6BL_5B613F9E5,Novel15990,Traes_5DL_7BEC640FA,Traes_2DS_708F03DA3,Traes_5DL_3C2379192,Traes_5BL_36EBD512B,Traes_2AS_3161D54F8,Traes_4AS_805AEEE8A,Traes_5BL_9C48DD2AC,Traes_1AL_E1F3614B3,Traes_4DL_BD452AEF0,Traes_2DL_F2D3DED15,Traes_2DS_A886F6C92,Traes_3B_8732922B8,Traes_6DL_5EF8EAD26,Traes_5DS_E7FDA5B26,Traes_7DS_4CE1A25E…	6	Traes_5BL_304FAFA26,Traes_6AS_A40580BCA,Novel11978,TRAES3BF160500030CFD_g,Traes_4BL_6B601836D,TRAES3BF066900080CFD_g
GO:0005249	voltage-gated potassium channel activity	molecular_function	0.04545	1	2	271	92	77980	1	Traes_3AL_0C7CB044E	1	Traes_4DL_2BEF10792
GO:1901136	carbohydrate derivative catabolic process	biological_process	0.045941	1	3	271	228	77980	3	Traes_2AL_225DFC16A,TRAES3BF073700160CFD_g,Traes_2DL_1CB540BCC	0
GO:0050497	transferase activity, transferring alkylthio groups	molecular_function	0.04958	1	1	271	14	77980	1	Traes_3AL_4EC74A033	0
GO:0050524	coenzyme-B sulfoethylthiotransferase activity	molecular_function	0.04958	1	1	271	14	77980	1	Traes_3AL_4EC74A033	0
GO:0044767	single-organism developmental process	biological_process	0.052892	1	7	271	922	77980	5	Novel02088,Traes_3B_B28A8F1C01,Traes_1BL_EFDDA2877,Traes_2BS_FF5A68083,Traes_5DL_EF1C26105	2	Traes_5BL_1187EA2151,Traes_5DL_66950E702
GO:0042555	MCM complex	cellular_component	0.0529	1	1	271	15	77980	1	Traes_2DL_7D58E9850	0
GO:0048869	cellular developmental process	biological_process	0.053681	1	4	271	382	77980	3	Traes_2BS_FF5A68083,Traes_1BL_EFDDA2877,Traes_3B_B28A8F1C01	1	Traes_5DL_66950E702
GO:0000725	recombinational repair	biological_process	0.054274	1	1	271	16	77980	0		1	Novel02215
GO:0015105	arsenite transmembrane transporter activity	molecular_function	0.057386	1	1	271	16	77980	0		1	Traes_5BL_A2F507F1E
GO:0015700	arsenite transport	biological_process	0.057386	1	1	271	16	77980	0		1	Traes_5BL_A2F507F1E
GO:0015298	solute:cation antiporter activity	molecular_function	0.060022	1	2	271	109	77980	1	Traes_2DS_28CA50371	1	Traes_5BL_A2F507F1E
GO:0015299	solute:proton antiporter activity	molecular_function	0.060022	1	2	271	109	77980	1	Traes_2DS_28CA50371	1	Traes_5BL_A2F507F1E
GO:0022843	voltage-gated cation channel activity	molecular_function	0.063183	1	2	271	110	77980	1	Traes_3AL_0C7CB044E	1	Traes_4DL_2BEF10792
GO:0009069	serine family amino acid metabolic process	biological_process	0.064235	1	2	271	118	77980	1	Novel07753	1	TRAES3BF160500030CFD_g
GO:0003919	FMN adenylyltransferase activity	molecular_function	0.064985	1	1	271	18	77980	0		1	Traes_5AL_A2B2D25CA
GO:0009070	serine family amino acid biosynthetic process	biological_process	0.065637	1	1	271	19	77980	0		1	TRAES3BF160500030CFD_g
GO:0004857	enzyme inhibitor activity	molecular_function	0.066258	1	5	271	646	77980	4	TRAES3BF168400230CFD_g,Traes_2DL_1CB540BCC,Novel05481,TRAES3BF273400020CFD_g	1	Novel09409
GO:0015385	sodium:proton antiporter activity	molecular_function	0.067094	1	1	271	19	77980	0		1	Traes_5BL_A2F507F1E
GO:0030435	sporulation resulting in formation of a cellular spore	biological_process	0.07031	1	1	271	19	77980	0		1	Traes_5DL_66950E702
GO:0017172	cysteine dioxygenase activity	molecular_function	0.073935	1	1	271	23	77980	1	Novel07753	0
GO:0046439	L-cysteine metabolic process	biological_process	0.073935	1	1	271	23	77980	1	Novel07753	0
GO:0009379	Holliday junction helicase complex	cellular_component	0.074215	1	1	271	22	77980	1	Novel12759	0
GO:0048476	Holliday junction resolvase complex	cellular_component	0.074215	1	1	271	22	77980	1	Novel12759	0
GO:0019904	protein domain specific binding	molecular_function	0.074911	1	1	271	21	77980	1	Traes_4DL_5C688784F	0
GO:0004146	dihydrofolate reductase activity	molecular_function	0.075381	1	1	271	21	77980	0		1	TRAES3BF160500030CFD_g
GO:0006231	dTMP biosynthetic process	biological_process	0.075678	1	1	271	22	77980	1	Traes_2BS_9C52B176E	0
GO:0042083	5,10-methylenetetrahydrofolate-dependent methyltransferase activity	molecular_function	0.075678	1	1	271	22	77980	1	Traes_2BS_9C52B176E	0
GO:0046073	dTMP metabolic process	biological_process	0.075678	1	1	271	22	77980	1	Traes_2BS_9C52B176E	0
GO:0005199	structural constituent of cell wall	molecular_function	0.075729	1	1	271	22	77980	0		1	Traes_4BS_AF594F934
GO:0030436	asexual sporulation	biological_process	0.075762	1	1	271	21	77980	1	Novel02088	0
GO:0045735	nutrient reservoir activity	molecular_function	0.076452	1	3	271	313	77980	3	Traes_2DS_2E5286F5D,Traes_2BS_A0851924B,Traes_2AS_744F6C927	0
GO:0030001	metal ion transport	biological_process	0.079166	1	9	271	1447	77980	4	Traes_2DL_9E060D0BB,Traes_3AL_0C7CB044E,Novel01728,Traes_1DL_323B6EDD7	5	Traes_7AS_1FFB4F41F,Traes_5BL_1187EA2151,Traes_7DL_C9EC51B0B,Traes_5BL_A2F507F1E,Novel10662
GO:0015774	polysaccharide transport	biological_process	0.081839	1	1	271	24	77980	0		1	Traes_2BS_C02C5A463
GO:0033037	polysaccharide localization	biological_process	0.081839	1	1	271	24	77980	0		1	Traes_2BS_C02C5A463
GO:0016903	oxidoreductase activity, acting on the aldehyde or oxo group of donors	molecular_function	0.083042	1	3	271	287	77980	1	Traes_4BS_36443C7B7	2	Traes_2AS_E6E3B4B88,Traes_7DS_3A44BE7A3
GO:0046365	monosaccharide catabolic process	biological_process	0.084924	1	1	271	25	77980	0		1	Traes_4BL_3A819B961
GO:0005451	monovalent cation:proton antiporter activity	molecular_function	0.085042	1	1	271	24	77980	0		1	Traes_5BL_A2F507F1E
GO:0015491	cation:cation antiporter activity	molecular_function	0.085042	1	1	271	24	77980	0		1	Traes_5BL_A2F507F1E
GO:0051346	negative regulation of hydrolase activity	biological_process	0.085299	1	1	271	23	77980	0		1	Novel09409
GO:0005744	mitochondrial inner membrane presequence translocase complex	cellular_component	0.08535	1	1	271	24	77980	1	Traes_4BS_23E4739D7	0
GO:0008661	1-deoxy-D-xylulose-5-phosphate synthase activity	molecular_function	0.087122	1	1	271	27	77980	0		1	Traes_7DS_3A44BE7A3
GO:0016744	transferase activity, transferring aldehyde or ketonic groups	molecular_function	0.087122	1	1	271	27	77980	0		1	Traes_7DS_3A44BE7A3
GO:0030284	estrogen receptor activity	molecular_function	0.089576	1	1	271	25	77980	1	Traes_5DL_7BEC640FA	0
GO:0015097	mercury ion transmembrane transporter activity	molecular_function	0.090683	1	1	271	25	77980	0		1	Novel10662
GO:0015694	mercury ion transport	biological_process	0.090683	1	1	271	25	77980	0		1	Novel10662
GO:0046689	response to mercury ion	biological_process	0.090683	1	1	271	25	77980	0		1	Novel10662
GO:0050787	detoxification of mercury ion	biological_process	0.090683	1	1	271	25	77980	0		1	Novel10662
GO:0016782	transferase activity, transferring sulfur-containing groups	molecular_function	0.091357	1	2	271	148	77980	2	Traes_3AL_4EC74A033,Traes_7BL_DE9710474	0
GO:0061687	detoxification of inorganic compound	biological_process	0.094324	1	1	271	26	77980	0		1	Novel10662
GO:0098754	detoxification	biological_process	0.094324	1	1	271	26	77980	0		1	Novel10662
GO:0005267	potassium channel activity	molecular_function	0.094923	1	2	271	140	77980	1	Traes_3AL_0C7CB044E	1	Traes_4DL_2BEF10792
GO:0019079	viral genome replication	biological_process	0.095194	1	3	271	289	77980	0		3	Traes_3DS_BB402655B,Traes_1AL_68FA687CC,TRAES3BF160500030CFD_g
GO:0000956	nuclear-transcribed mRNA catabolic process	biological_process	0.095919	1	1	271	28	77980	0		1	Traes_5DL_8F68FBC81
GO:0042030	ATPase inhibitor activity	molecular_function	0.09823	1	1	271	28	77980	0		1	Novel09409
GO:0050896	response to stimulus	biological_process	0.098373	1	36	271	8043	77980	16	Traes_2DS_708F03DA3,Traes_5BL_36EBD512B,Traes_5DL_7BEC640FA,Traes_5BS_805D85BDE,Traes_6BS_E2C75486A,Traes_2AS_3161D54F8,Novel12759,Traes_2BS_DABEABDDC,Traes_6AS_5BAD56BB6,TRAES3BF273400020CFD_g,Traes_3B_8732922B8,Novel01463,Traes_2BS_09313A224,Traes_2AS_457604359,Traes_4DL_5C688784F,Traes_2DL_7D58E9850	20	Traes_2DL_802C8F6E2,Novel07922,Traes_5DL_FBEF189F3,Novel10662,Traes_3DS_BB402655B,Novel09719,Traes_4DS_C19065A90,Novel16561,TRAES3BF160500030CFD_g,Novel02215,Traes_5BL_EC1881F75,Traes_6AL_E2BFEA5F4,Traes_5DS_9031479C6,Traes_1BL_B9BA70D12,Traes_2AS_88441E683,Traes_7AS_DECB8080D,Novel07531,Traes_5DL_66950E702,Traes_5DL_134F29727,Traes_2AS_8D2E46FBE
GO:0018202	peptidyl-histidine modification	biological_process	0.099071	1	1	271	29	77980	0		1	Traes_2DL_802C8F6E2
GO:0009157	deoxyribonucleoside monophosphate biosynthetic process	biological_process	0.10157	1	1	271	30	77980	1	Traes_2BS_9C52B176E	0
GO:0009176	pyrimidine deoxyribonucleoside monophosphate metabolic process	biological_process	0.10157	1	1	271	30	77980	1	Traes_2BS_9C52B176E	0
GO:0009177	pyrimidine deoxyribonucleoside monophosphate biosynthetic process	biological_process	0.10157	1	1	271	30	77980	1	Traes_2BS_9C52B176E	0
GO:0009221	pyrimidine deoxyribonucleotide biosynthetic process	biological_process	0.10157	1	1	271	30	77980	1	Traes_2BS_9C52B176E	0
GO:0009263	deoxyribonucleotide biosynthetic process	biological_process	0.10157	1	1	271	30	77980	1	Traes_2BS_9C52B176E	0
GO:0009265	2'-deoxyribonucleotide biosynthetic process	biological_process	0.10157	1	1	271	30	77980	1	Traes_2BS_9C52B176E	0
GO:0046385	deoxyribose phosphate biosynthetic process	biological_process	0.10157	1	1	271	30	77980	1	Traes_2BS_9C52B176E	0
GO:0042546	cell wall biogenesis	biological_process	0.10218	1	2	271	157	77980	2	Traes_1AL_94EA49C55,Traes_1BL_B0FD45910	0
GO:0033202	DNA helicase complex	cellular_component	0.10255	1	1	271	30	77980	1	Novel12759	0
GO:0009416	response to light stimulus	biological_process	0.10376	1	1	271	28	77980	0		1	Traes_1BL_B9BA70D12
GO:0006790	sulfur compound metabolic process	biological_process	0.1045	1	4	271	510	77980	1	Novel07753	3	Traes_4BS_E79CB87B7,Traes_6BL_786D392B4,Traes_3DL_0C68B7DDB
GO:0006814	sodium ion transport	biological_process	0.10472	1	2	271	151	77980	0		2	Traes_7AS_1FFB4F41F,Traes_5BL_A2F507F1E
GO:1990267	response to transition metal nanoparticle	biological_process	0.10497	1	1	271	30	77980	0		1	Novel10662
GO:0006534	cysteine metabolic process	biological_process	0.1061	1	1	271	33	77980	1	Novel07753	0
GO:0005201	extracellular matrix structural constituent	molecular_function	0.10681	1	1	271	31	77980	0		1	Traes_7DL_C9EC51B0B
GO:0004869	cysteine-type endopeptidase inhibitor activity	molecular_function	0.10949	1	1	271	37	77980	1	Novel05481	0
GO:0051015	actin filament binding	molecular_function	0.10961	1	1	271	31	77980	1	Traes_5BS_CD20C307C	0
GO:0009314	response to radiation	biological_process	0.11079	1	1	271	30	77980	0		1	Traes_1BL_B9BA70D12
GO:0009162	deoxyribonucleoside monophosphate metabolic process	biological_process	0.1118	1	1	271	33	77980	1	Traes_2BS_9C52B176E	0
GO:0009653	anatomical structure morphogenesis	biological_process	0.11257	1	3	271	317	77980	2	Traes_1BL_EFDDA2877,Traes_2BS_FF5A68083	1	Traes_5DL_66950E702
GO:0048037	cofactor binding	molecular_function	0.11555	1	13	271	2565	77980	10	Traes_2BS_9C52B176E,Traes_6DL_94DCF0B70,Traes_5BL_9C48DD2AC,Traes_4AS_805AEEE8A,Traes_2DS_A886F6C92,Novel01463,Traes_5DL_3C2379192,Traes_2AS_A9F768C2B,Traes_5DL_7BEC640FA,Traes_6BL_5B613F9E5	3	TRAES3BF066900080CFD_g,Traes_7DS_3A44BE7A3,Novel11978
GO:0051049	regulation of transport	biological_process	0.11815	1	1	271	36	77980	1	Novel01728	0
GO:0044262	cellular carbohydrate metabolic process	biological_process	0.11869	1	9	271	1544	77980	0		9	Traes_4BL_D1AA966DE,Traes_1AL_68FA687CC,Traes_7AL_8A07184BC,Traes_4DL_9F7C8C343,Traes_4AS_EF48BBCCF,Traes_5DS_9031479C6,Traes_2AS_88441E683,Traes_7DL_B1B3571A7,Traes_2BS_F0846FCC2
GO:0005244	voltage-gated ion channel activity	molecular_function	0.1207	1	2	271	162	77980	1	Traes_3AL_0C7CB044E	1	Traes_4DL_2BEF10792
GO:0022832	voltage-gated channel activity	molecular_function	0.1207	1	2	271	162	77980	1	Traes_3AL_0C7CB044E	1	Traes_4DL_2BEF10792
GO:0034655	nucleobase-containing compound catabolic process	biological_process	0.12182	1	2	271	171	77980	0		2	Traes_5DL_8F68FBC81,Traes_2DL_D54054567
GO:0006720	isoprenoid metabolic process	biological_process	0.12262	1	3	271	336	77980	2	Traes_1BS_F54A0F09C,Traes_4AS_805AEEE8A	1	Traes_7DS_3A44BE7A3
GO:0008299	isoprenoid biosynthetic process	biological_process	0.12262	1	3	271	336	77980	2	Traes_4AS_805AEEE8A,Traes_1BS_F54A0F09C	1	Traes_7DS_3A44BE7A3
GO:0005747	mitochondrial respiratory chain complex I	cellular_component	0.12268	1	1	271	36	77980	0		1	Novel11978
GO:0030964	NADH dehydrogenase complex	cellular_component	0.12268	1	1	271	36	77980	0		1	Novel11978
GO:0045271	respiratory chain complex I	cellular_component	0.12268	1	1	271	36	77980	0		1	Novel11978
GO:0000922	spindle pole	cellular_component	0.12363	1	1	271	35	77980	0		1	TRAES3BF066900080CFD_g
GO:0008374	O-acyltransferase activity	molecular_function	0.12441	1	2	271	168	77980	1	Novel12759	1	Traes_5DL_36FA97AEA
GO:0071555	cell wall organization	biological_process	0.12457	1	2	271	173	77980	0		2	Traes_2BS_C02C5A463,Traes_4BS_AF594F934
GO:0000902	cell morphogenesis	biological_process	0.12503	1	2	271	165	77980	2	Traes_1BL_EFDDA2877,Traes_2BS_FF5A68083	0
GO:0016702	oxidoreductase activity, acting on single donors with incorporation of molecular oxygen, incorporation of two atoms of oxygen	molecular_function	0.12514	1	2	271	181	77980	1	Novel07753	1	Traes_5BL_304FAFA26
GO:0032989	cellular component morphogenesis	biological_process	0.12595	1	2	271	166	77980	2	Traes_2BS_FF5A68083,Traes_1BL_EFDDA2877	0
GO:0030150	protein import into mitochondrial matrix	biological_process	0.12805	1	1	271	38	77980	1	Traes_4BS_23E4739D7	0
GO:0009847	spore germination	biological_process	0.13162	1	1	271	38	77980	0		1	Traes_2DL_802C8F6E2
GO:0008544	epidermis development	biological_process	0.13182	1	1	271	40	77980	1	Traes_3B_B28A8F1C01	0
GO:0080019	fatty-acyl-CoA reductase (alcohol-forming) activity	molecular_function	0.13421	1	1	271	38	77980	1	Traes_4BS_36443C7B7	0
GO:0019954	asexual reproduction	biological_process	0.13468	1	2	271	181	77980	2	Traes_2BS_8A40B568C,Novel02088	0
GO:0005875	microtubule associated complex	cellular_component	0.13481	1	1	271	43	77980	0		1	Traes_1BL_B9BA70D12
GO:0045229	external encapsulating structure organization	biological_process	0.13547	1	2	271	183	77980	0		2	Traes_2BS_C02C5A463,Traes_4BS_AF594F934
GO:0016011	dystroglycan complex	cellular_component	0.13816	1	1	271	39	77980	1	Traes_1DL_FB90601E7	0
GO:0016012	sarcoglycan complex	cellular_component	0.13816	1	1	271	39	77980	1	Traes_1DL_FB90601E7	0
GO:0044723	single-organism carbohydrate metabolic process	biological_process	0.14327	1	13	271	2545	77980	2	Traes_6AL_AE7EF8E87,TRAES3BF010400110CFD_g	11	Traes_4BL_3A819B961,Traes_1AL_68FA687CC,Traes_7AL_8A07184BC,Traes_4BL_D1AA966DE,Traes_2BS_C02C5A463,Traes_2AS_88441E683,Traes_7DL_B1B3571A7,Traes_2BS_F0846FCC2,Traes_4DL_9F7C8C343,Traes_4AS_EF48BBCCF,Traes_5DS_9031479C6
GO:0048513	organ development	biological_process	0.14486	1	1	271	43	77980	1	Traes_3B_B28A8F1C01	0
GO:0006816	calcium ion transport	biological_process	0.14629	1	1	271	43	77980	1	Novel01728	0
GO:0016757	transferase activity, transferring glycosyl groups	molecular_function	0.14817	1	11	271	2143	77980	7	TRAES3BF010400110CFD_g,Traes_1AL_94EA49C55,Traes_1BL_B0FD45910,Novel04071,Traes_6AL_AE7EF8E87,Traes_1DS_04B2A3FBB,Traes_2AS_85E4E40C3	4	Traes_1BL_5796ED3B1,Traes_2BS_F0846FCC2,Traes_7DL_B1B3571A7,Traes_2BS_D747FCA76
GO:0016790	thiolester hydrolase activity	molecular_function	0.14942	1	1	271	44	77980	0		1	Traes_4BS_9AE107D4C
GO:0098800	inner mitochondrial membrane protein complex	cellular_component	0.15176	1	3	271	409	77980	1	Traes_4BS_23E4739D7	2	Traes_5AL_A2B2D25CA,Novel11978
GO:0009539	photosystem II reaction center	cellular_component	0.15311	1	2	271	242	77980	1	Traes_5DL_B45396EC4	1	Traes_2BS_E6B0749F7
GO:0016866	intramolecular transferase activity	molecular_function	0.15759	1	2	271	196	77980	1	Novel08554	1	Traes_4BL_3A819B961
GO:0043167	ion binding	molecular_function	0.15867	1	92	271	23295	77980	67	Traes_4DS_17FF5683F,Traes_5BS_805D85BDE,Traes_1BL_E38BBC0DA1,Traes_5DL_60C61B6C0,Novel12759,Traes_2BS_A0851924B,Traes_4AS_805AEEE8A,Traes_6DL_E32E79B84,Traes_1AL_E1F3614B3,Traes_1DL_510806884,Traes_1BL_0D5375344,Traes_2DS_4D1345578,Traes_1DL_323B6EDD7,Traes_3AL_0C7CB044E,Novel03237,Traes_1BL_60E2B386F,Traes_5DL_7BEC640FA,Traes_6BL_5B613F9E5,Novel08029,Traes_2BS_FF5A68083,Traes_1DS_84B6648C8,Traes…	25	Traes_3DS_BB402655B,Traes_7DL_B1B3571A7,Traes_5BL_304FAFA26,Traes_5DS_9031479C6,Traes_5BS_6A54156BB,Traes_7DL_C9EC51B0B,Traes_2AS_8D2E46FBE,Traes_2BL_D31536F67,Traes_7BL_E3CD18894,Traes_7DS_3A44BE7A3,TRAES3BF157000090CFD_g,Traes_7AS_124AAFA99,Traes_4DL_6F5D84957,Traes_5BL_1187EA2151,Traes_2AL_C65E66F35,Traes_1DS_5F13D45E6,Traes_2DL_802C8F6E2,Traes_6AS_A40580BCA,Traes_7BS_8B18BE79B,Traes_1BL_B9BA7…
GO:0010038	response to metal ion	biological_process	0.15888	1	1	271	47	77980	0		1	Novel10662
GO:0004478	methionine adenosyltransferase activity	molecular_function	0.1597	1	1	271	66	77980	0		1	Traes_6BL_786D392B4
GO:0006556	S-adenosylmethionine biosynthetic process	biological_process	0.1597	1	1	271	66	77980	0		1	Traes_6BL_786D392B4
GO:0046500	S-adenosylmethionine metabolic process	biological_process	0.1597	1	1	271	66	77980	0		1	Traes_6BL_786D392B4
GO:0016972	thiol oxidase activity	molecular_function	0.16073	1	1	271	46	77980	1	Traes_2DL_9E060D0BB	0
GO:0006555	methionine metabolic process	biological_process	0.16249	1	1	271	49	77980	0		1	Traes_3DL_0C68B7DDB
GO:0009341	beta-galactosidase complex	cellular_component	0.16437	1	1	271	48	77980	1	Traes_5BS_CD20C307C	0
GO:0010109	regulation of photosynthesis	biological_process	0.16571	1	1	271	72	77980	0		1	Traes_2BS_E6B0749F7
GO:0042548	regulation of photosynthesis, light reaction	biological_process	0.16571	1	1	271	72	77980	0		1	Traes_2BS_E6B0749F7
GO:0042549	photosystem II stabilization	biological_process	0.16571	1	1	271	72	77980	0		1	Traes_2BS_E6B0749F7
GO:0043467	regulation of generation of precursor metabolites and energy	biological_process	0.16571	1	1	271	72	77980	0		1	Traes_2BS_E6B0749F7
GO:1901565	organonitrogen compound catabolic process	biological_process	0.16624	1	3	271	393	77980	3	Traes_2AL_225DFC16A,TRAES3BF073700160CFD_g,Traes_2DL_1CB540BCC	0
GO:0004421	hydroxymethylglutaryl-CoA synthase activity	molecular_function	0.16659	1	1	271	50	77980	1	Traes_1BS_F54A0F09C	0
GO:0051336	regulation of hydrolase activity	biological_process	0.1768	1	1	271	52	77980	0		1	Novel09409
GO:0000152	nuclear ubiquitin ligase complex	cellular_component	0.18267	1	4	271	629	77980	2	Novel07785,Traes_1AL_2E3E0A5C2	2	TRAES3BF157000090CFD_g,Traes_2AS_8D2E46FBE
GO:0005680	anaphase-promoting complex	cellular_component	0.18267	1	4	271	629	77980	2	Novel07785,Traes_1AL_2E3E0A5C2	2	TRAES3BF157000090CFD_g,Traes_2AS_8D2E46FBE
GO:0005815	microtubule organizing center	cellular_component	0.1865	1	1	271	55	77980	0		1	TRAES3BF066900080CFD_g
GO:0016709	oxidoreductase activity, acting on paired donors, with incorporation or reduction of molecular oxygen, NAD(P)H as one donor, and incorporation of one atom of oxygen	molecular_function	0.1889	1	2	271	235	77980	2	Novel01463,Traes_4AS_805AEEE8A	0
GO:0016670	oxidoreductase activity, acting on a sulfur group of donors, oxygen as acceptor	molecular_function	0.19019	1	1	271	56	77980	1	Traes_2DL_9E060D0BB	0
GO:0015630	microtubule cytoskeleton	cellular_component	0.19077	1	2	271	220	77980	0		2	Traes_1BL_B9BA70D12,TRAES3BF066900080CFD_g
GO:0009664	plant-type cell wall organization	biological_process	0.19217	1	1	271	58	77980	0		1	Traes_4BS_AF594F934
GO:0071669	plant-type cell wall organization or biogenesis	biological_process	0.19217	1	1	271	58	77980	0		1	Traes_4BS_AF594F934
GO:0098803	respiratory chain complex	cellular_component	0.1923	1	1	271	60	77980	0		1	Novel11978
GO:0009129	pyrimidine nucleoside monophosphate metabolic process	biological_process	0.19362	1	1	271	61	77980	1	Traes_2BS_9C52B176E	0
GO:0009130	pyrimidine nucleoside monophosphate biosynthetic process	biological_process	0.19362	1	1	271	61	77980	1	Traes_2BS_9C52B176E	0
GO:0003682	chromatin binding	molecular_function	0.19439	1	5	271	871	77980	4	Traes_1DL_2B4ACCA61,Traes_1AS_36AF74187,Traes_1DL_70CCAB0EF,Traes_7DL_B26E341BE	1	Traes_7AS_DECB8080D
GO:0014070	response to organic cyclic compound	biological_process	0.19581	1	1	271	61	77980	1	Traes_5DL_7BEC640FA	0
GO:0033993	response to lipid	biological_process	0.19581	1	1	271	61	77980	1	Traes_5DL_7BEC640FA	0
GO:0043401	steroid hormone mediated signaling pathway	biological_process	0.19581	1	1	271	61	77980	1	Traes_5DL_7BEC640FA	0
GO:0048545	response to steroid hormone	biological_process	0.19581	1	1	271	61	77980	1	Traes_5DL_7BEC640FA	0
GO:0071383	cellular response to steroid hormone stimulus	biological_process	0.19581	1	1	271	61	77980	1	Traes_5DL_7BEC640FA	0
GO:0071396	cellular response to lipid	biological_process	0.19581	1	1	271	61	77980	1	Traes_5DL_7BEC640FA	0
GO:0071407	cellular response to organic cyclic compound	biological_process	0.19581	1	1	271	61	77980	1	Traes_5DL_7BEC640FA	0
GO:0000772	mating pheromone activity	molecular_function	0.19585	1	1	271	58	77980	0		1	Novel09409
GO:0098798	mitochondrial protein complex	cellular_component	0.19885	1	3	271	462	77980	1	Traes_4BS_23E4739D7	2	Traes_5AL_A2B2D25CA,Novel11978
GO:0006308	DNA catabolic process	biological_process	0.20104	1	1	271	67	77980	0		1	Traes_2DL_D54054567
GO:0030154	cell differentiation	biological_process	0.20219	1	2	271	226	77980	1	Traes_3B_B28A8F1C01	1	Traes_5DL_66950E702
GO:0030234	enzyme regulator activity	molecular_function	0.20488	1	5	271	911	77980	4	TRAES3BF273400020CFD_g,Novel05481,TRAES3BF168400230CFD_g,Traes_2DL_1CB540BCC	1	Novel09409
GO:1990542	mitochondrial transmembrane transport	biological_process	0.20583	1	1	271	64	77980	1	Traes_4BS_23E4739D7	0
GO:0046527	glucosyltransferase activity	molecular_function	0.2068	1	2	271	235	77980	0		2	Traes_7DL_B1B3571A7,Traes_2BS_F0846FCC2
GO:0030259	lipid glycosylation	biological_process	0.20797	1	2	271	241	77980	2	Traes_6AL_AE7EF8E87,TRAES3BF010400110CFD_g	0
GO:0006771	riboflavin metabolic process	biological_process	0.20806	1	1	271	63	77980	0		1	Traes_5AL_A2B2D25CA
GO:0009231	riboflavin biosynthetic process	biological_process	0.20806	1	1	271	63	77980	0		1	Traes_5AL_A2B2D25CA
GO:0042726	flavin-containing compound metabolic process	biological_process	0.20806	1	1	271	63	77980	0		1	Traes_5AL_A2B2D25CA
GO:0042727	flavin-containing compound biosynthetic process	biological_process	0.20806	1	1	271	63	77980	0		1	Traes_5AL_A2B2D25CA
GO:0006721	terpenoid metabolic process	biological_process	0.20882	1	2	271	234	77980	1	Traes_4AS_805AEEE8A	1	Traes_7DS_3A44BE7A3
GO:0016114	terpenoid biosynthetic process	biological_process	0.20882	1	2	271	234	77980	1	Traes_4AS_805AEEE8A	1	Traes_7DS_3A44BE7A3
GO:0004565	beta-galactosidase activity	molecular_function	0.20986	1	1	271	63	77980	1	Traes_5BS_CD20C307C	0
GO:0015925	galactosidase activity	molecular_function	0.20986	1	1	271	63	77980	1	Traes_5BS_CD20C307C	0
GO:0004144	diacylglycerol O-acyltransferase activity	molecular_function	0.21155	1	1	271	65	77980	0		1	Traes_5DL_36FA97AEA
GO:0016411	acylglycerol O-acyltransferase activity	molecular_function	0.21155	1	1	271	65	77980	0		1	Traes_5DL_36FA97AEA
GO:0016747	transferase activity, transferring acyl groups other than amino-acyl groups	molecular_function	0.21169	1	6	271	1136	77980	4	Novel12759,Traes_2AL_F750A006F,Traes_6DL_169CFED8F,Traes_1BS_F54A0F09C	2	Traes_1AL_15ADEBCF9,Traes_5DL_36FA97AEA
GO:0006952	defense response	biological_process	0.21592	1	5	271	904	77980	3	Traes_4DL_5C688784F,Traes_2BS_DABEABDDC,Traes_5BS_805D85BDE	2	Traes_2AS_8D2E46FBE,Novel07531
GO:0031461	cullin-RING ubiquitin ligase complex	cellular_component	0.21694	1	4	271	674	77980	2	Novel07785,Traes_1AL_2E3E0A5C2	2	Traes_2AS_8D2E46FBE,TRAES3BF157000090CFD_g
GO:0030145	manganese ion binding	molecular_function	0.21763	1	1	271	66	77980	0		1	Traes_4BL_3A819B961
GO:0005992	trehalose biosynthetic process	biological_process	0.21881	1	1	271	69	77980	0		1	Traes_1AL_68FA687CC
GO:0005509	calcium ion binding	molecular_function	0.22018	1	6	271	1123	77980	2	Traes_1BL_9B294204B,Novel03237	4	Traes_7AS_124AAFA99,Traes_7DL_B1B3571A7,Traes_7DL_69E2EA435,Traes_7BS_8B18BE79B
GO:0005496	steroid binding	molecular_function	0.22193	1	1	271	71	77980	1	Traes_5DL_7BEC640FA	0
GO:0006544	glycine metabolic process	biological_process	0.22327	1	1	271	71	77980	0		1	TRAES3BF160500030CFD_g
GO:0048731	system development	biological_process	0.22354	1	1	271	68	77980	1	Traes_3B_B28A8F1C01	0
GO:0005186	pheromone activity	molecular_function	0.22367	1	1	271	67	77980	0		1	Novel09409
GO:0030855	epithelial cell differentiation	biological_process	0.22608	1	1	271	71	77980	1	Traes_3B_B28A8F1C01	0
GO:0006270	DNA replication initiation	biological_process	0.22881	1	2	271	249	77980	2	Traes_2DL_7D58E9850,Traes_2DL_9E060D0BB	0
GO:0016701	oxidoreductase activity, acting on single donors with incorporation of molecular oxygen	molecular_function	0.23073	1	2	271	265	77980	1	Novel07753	1	Traes_5BL_304FAFA26
GO:0072528	pyrimidine-containing compound biosynthetic process	biological_process	0.23255	1	2	271	253	77980	1	Traes_2BS_9C52B176E	1	Traes_4BS_E79CB87B7
GO:0016758	transferase activity, transferring hexosyl groups	molecular_function	0.23262	1	8	271	1648	77980	6	Traes_2AS_85E4E40C3,Novel04071,Traes_6AL_AE7EF8E87,Traes_1AL_94EA49C55,Traes_1BL_B0FD45910,TRAES3BF010400110CFD_g	2	Traes_2BS_F0846FCC2,Traes_7DL_B1B3571A7
GO:0003707	steroid hormone receptor activity	molecular_function	0.23487	1	1	271	75	77980	1	Traes_5DL_7BEC640FA	0
GO:0006402	mRNA catabolic process	biological_process	0.23711	1	1	271	74	77980	0		1	Traes_5DL_8F68FBC81
GO:0060590	ATPase regulator activity	molecular_function	0.23735	1	1	271	75	77980	0		1	Novel09409
GO:0009755	hormone-mediated signaling pathway	biological_process	0.23949	1	1	271	76	77980	1	Traes_5DL_7BEC640FA	0
GO:0032870	cellular response to hormone stimulus	biological_process	0.23949	1	1	271	76	77980	1	Traes_5DL_7BEC640FA	0
GO:0044455	mitochondrial membrane part	cellular_component	0.23996	1	3	271	510	77980	1	Traes_4BS_23E4739D7	2	Novel11978,Traes_5AL_A2B2D25CA
GO:0051536	iron-sulfur cluster binding	molecular_function	0.24212	1	4	271	726	77980	1	Traes_4AL_6A4A1D3B0	3	Traes_4BS_E79CB87B7,Traes_2AL_C65E66F35,TRAES3BF157000090CFD_g
GO:0051540	metal cluster binding	molecular_function	0.24212	1	4	271	726	77980	1	Traes_4AL_6A4A1D3B0	3	TRAES3BF157000090CFD_g,Traes_2AL_C65E66F35,Traes_4BS_E79CB87B7
GO:0009219	pyrimidine deoxyribonucleotide metabolic process	biological_process	0.24425	1	1	271	83	77980	1	Traes_2BS_9C52B176E	0
GO:0044743	intracellular protein transmembrane import	biological_process	0.24491	1	1	271	78	77980	1	Traes_4BS_23E4739D7	0
GO:0065002	intracellular protein transmembrane transport	biological_process	0.24491	1	1	271	78	77980	1	Traes_4BS_23E4739D7	0
GO:0071495	cellular response to endogenous stimulus	biological_process	0.24527	1	1	271	78	77980	1	Traes_5DL_7BEC640FA	0
GO:0050660	flavin adenine dinucleotide binding	molecular_function	0.24528	1	4	271	725	77980	4	Novel01463,Traes_2BS_9C52B176E,Traes_5DL_7BEC640FA,Traes_4AS_805AEEE8A	0
GO:0006401	RNA catabolic process	biological_process	0.24734	1	1	271	78	77980	0		1	Traes_5DL_8F68FBC81
GO:0046351	disaccharide biosynthetic process	biological_process	0.24942	1	1	271	79	77980	0		1	Traes_1AL_68FA687CC
GO:0004197	cysteine-type endopeptidase activity	molecular_function	0.25119	1	3	271	492	77980	1	Traes_6DL_169CFED8F	2	Traes_3DL_304C8DD67,Traes_3AL_0611800C6
GO:0005506	iron ion binding	molecular_function	0.25134	1	8	271	1747	77980	7	Traes_2DS_21F32D71E,Traes_1AL_E1F3614B3,Traes_3DS_7F7F46D4B,Traes_3DS_F240D6D11,Novel07753,Traes_5DS_E7FDA5B26,Traes_5AS_44322BC0E	1	Traes_6AS_A40580BCA
GO:0016010	dystrophin-associated glycoprotein complex	cellular_component	0.25251	1	1	271	77	77980	1	Traes_1DL_FB90601E7	0
GO:0006629	lipid metabolic process	biological_process	0.2579	1	17	271	3937	77980	9	Traes_6AL_AE7EF8E87,Traes_5DL_8FEBFC416,Traes_4DL_5BFBDD55E,Novel12759,Traes_5BL_9C48DD2AC,Traes_4AS_805AEEE8A,TRAES3BF010400110CFD_g,Traes_5DL_3C2379192,Traes_1BS_F54A0F09C	8	Traes_3AS_3F2D29115,Traes_7DS_3A44BE7A3,Traes_5DS_9031479C6,Traes_2AS_88441E683,Traes_6AS_A40580BCA,Traes_7AL_8A07184BC,Traes_4BS_9AE107D4C,Traes_1AS_BC9714E23
GO:0032879	regulation of localization	biological_process	0.26002	1	1	271	82	77980	1	Novel01728	0
GO:0031072	heat shock protein binding	molecular_function	0.26059	1	1	271	86	77980	1	Traes_6AS_E5254BC5B	0
GO:0005991	trehalose metabolic process	biological_process	0.26075	1	1	271	84	77980	0		1	Traes_1AL_68FA687CC
GO:0015079	potassium ion transmembrane transporter activity	molecular_function	0.26086	1	2	271	267	77980	1	Traes_3AL_0C7CB044E	1	Traes_4DL_2BEF10792
GO:0000271	polysaccharide biosynthetic process	biological_process	0.26176	1	6	271	1165	77980	0		6	Traes_2BS_C02C5A463,Traes_5DS_9031479C6,Traes_7AL_8A07184BC,Traes_7DL_B1B3571A7,Traes_2AS_88441E683,Traes_2BS_F0846FCC2
GO:0009262	deoxyribonucleotide metabolic process	biological_process	0.26224	1	1	271	89	77980	1	Traes_2BS_9C52B176E	0
GO:0009394	2'-deoxyribonucleotide metabolic process	biological_process	0.26224	1	1	271	89	77980	1	Traes_2BS_9C52B176E	0
GO:0019692	deoxyribose phosphate metabolic process	biological_process	0.26224	1	1	271	89	77980	1	Traes_2BS_9C52B176E	0
GO:0005743	mitochondrial inner membrane	cellular_component	0.26294	1	3	271	537	77980	1	Traes_4BS_23E4739D7	2	Novel11978,Traes_5AL_A2B2D25CA
GO:0044272	sulfur compound biosynthetic process	biological_process	0.26329	1	2	271	295	77980	0		2	Traes_6BL_786D392B4,Traes_4BS_E79CB87B7
GO:0015074	DNA integration	biological_process	0.26428	1	2	271	273	77980	2	Novel04197,Novel04615	0
GO:0009250	glucan biosynthetic process	biological_process	0.26755	1	2	271	284	77980	0		2	Traes_7DL_B1B3571A7,Traes_2BS_F0846FCC2
GO:0030976	thiamine pyrophosphate binding	molecular_function	0.27018	1	1	271	88	77980	0		1	Traes_7DS_3A44BE7A3
GO:0071310	cellular response to organic substance	biological_process	0.27098	1	1	271	87	77980	1	Traes_5DL_7BEC640FA	0
GO:0042545	cell wall modification	biological_process	0.27535	1	1	271	95	77980	0		1	Traes_2BS_C02C5A463
GO:0009110	vitamin biosynthetic process	biological_process	0.27689	1	2	271	288	77980	0		2	Traes_5AL_A2B2D25CA,Traes_4BS_E79CB87B7
GO:0042364	water-soluble vitamin biosynthetic process	biological_process	0.27689	1	2	271	288	77980	0		2	Traes_5AL_A2B2D25CA,Traes_4BS_E79CB87B7
GO:0005746	mitochondrial respiratory chain	cellular_component	0.27769	1	1	271	96	77980	0		1	Novel11978
GO:0019866	organelle inner membrane	cellular_component	0.27825	1	3	271	552	77980	1	Traes_4BS_23E4739D7	2	Novel11978,Traes_5AL_A2B2D25CA
GO:0000160	phosphorelay signal transduction system	biological_process	0.27924	1	2	271	297	77980	0		2	Traes_2DL_802C8F6E2,Traes_7AS_DECB8080D
GO:0070566	adenylyltransferase activity	molecular_function	0.27964	1	1	271	87	77980	0		1	Traes_5AL_A2B2D25CA
GO:0006766	vitamin metabolic process	biological_process	0.28474	1	2	271	294	77980	0		2	Traes_4BS_E79CB87B7,Traes_5AL_A2B2D25CA
GO:0006767	water-soluble vitamin metabolic process	biological_process	0.28474	1	2	271	294	77980	0		2	Traes_4BS_E79CB87B7,Traes_5AL_A2B2D25CA
GO:0046700	heterocycle catabolic process	biological_process	0.28787	1	2	271	299	77980	0		2	Traes_2DL_D54054567,Traes_5DL_8F68FBC81
GO:0016051	carbohydrate biosynthetic process	biological_process	0.28813	1	7	271	1452	77980	0		7	Traes_2BS_C02C5A463,Traes_5DS_9031479C6,Traes_2BS_F0846FCC2,Traes_7AL_8A07184BC,Traes_1AL_68FA687CC,Traes_7DL_B1B3571A7,Traes_2AS_88441E683
GO:0009790	embryo development	biological_process	0.28839	1	1	271	96	77980	0		1	Traes_5BL_1187EA2151
GO:0006261	DNA-dependent DNA replication	biological_process	0.28862	1	2	271	292	77980	2	Traes_2DL_7D58E9850,Traes_2DL_9E060D0BB	0
GO:0005261	cation channel activity	molecular_function	0.29029	1	2	271	294	77980	1	Traes_3AL_0C7CB044E	1	Traes_4DL_2BEF10792
GO:0070469	respiratory chain	cellular_component	0.29052	1	1	271	101	77980	0		1	Novel11978
GO:0008610	lipid biosynthetic process	biological_process	0.29068	1	10	271	2220	77980	4	Traes_5DL_3C2379192,Traes_4AS_805AEEE8A,Traes_5BL_9C48DD2AC,Traes_1BS_F54A0F09C	6	Traes_4BS_9AE107D4C,Traes_7AL_8A07184BC,Traes_6AS_A40580BCA,Traes_2AS_88441E683,Traes_5DS_9031479C6,Traes_7DS_3A44BE7A3
GO:0030258	lipid modification	biological_process	0.29225	1	2	271	303	77980	2	TRAES3BF010400110CFD_g,Traes_6AL_AE7EF8E87	0
GO:0046912	transferase activity, transferring acyl groups, acyl groups converted into alkyl on transfer	molecular_function	0.29238	1	1	271	93	77980	1	Traes_1BS_F54A0F09C	0
GO:0006772	thiamine metabolic process	biological_process	0.29641	1	1	271	99	77980	0		1	Traes_4BS_E79CB87B7
GO:0009228	thiamine biosynthetic process	biological_process	0.29641	1	1	271	99	77980	0		1	Traes_4BS_E79CB87B7
GO:0042723	thiamine-containing compound metabolic process	biological_process	0.29641	1	1	271	99	77980	0		1	Traes_4BS_E79CB87B7
GO:0042724	thiamine-containing compound biosynthetic process	biological_process	0.29641	1	1	271	99	77980	0		1	Traes_4BS_E79CB87B7
GO:0006006	glucose metabolic process	biological_process	0.29718	1	1	271	96	77980	0		1	Traes_4BL_3A819B961
GO:0071806	protein transmembrane transport	biological_process	0.30238	1	1	271	100	77980	1	Traes_4BS_23E4739D7	0
GO:0034637	cellular carbohydrate biosynthetic process	biological_process	0.30306	1	6	271	1233	77980	0		6	Traes_5DS_9031479C6,Traes_7DL_B1B3571A7,Traes_1AL_68FA687CC,Traes_7AL_8A07184BC,Traes_2AS_88441E683,Traes_2BS_F0846FCC2
GO:0031966	mitochondrial membrane	cellular_component	0.30308	1	4	271	814	77980	2	Traes_1BL_EFDDA2877,Traes_4BS_23E4739D7	2	Novel11978,Traes_5AL_A2B2D25CA
GO:0072527	pyrimidine-containing compound metabolic process	biological_process	0.30568	1	2	271	313	77980	1	Traes_2BS_9C52B176E	1	Traes_4BS_E79CB87B7
GO:0044270	cellular nitrogen compound catabolic process	biological_process	0.30745	1	2	271	313	77980	0		2	Traes_2DL_D54054567,Traes_5DL_8F68FBC81
GO:0006626	protein targeting to mitochondrion	biological_process	0.30806	1	1	271	102	77980	1	Traes_4BS_23E4739D7	0
GO:0070585	protein localization to mitochondrion	biological_process	0.30806	1	1	271	102	77980	1	Traes_4BS_23E4739D7	0
GO:0072655	establishment of protein localization to mitochondrion	biological_process	0.30806	1	1	271	102	77980	1	Traes_4BS_23E4739D7	0
GO:0009856	pollination	biological_process	0.30814	1	2	271	288	77980	2	Traes_1DS_84B6648C8,Traes_2BS_5E8AC26AF	0
GO:0009875	pollen-pistil interaction	biological_process	0.30814	1	2	271	288	77980	2	Traes_2BS_5E8AC26AF,Traes_1DS_84B6648C8	0
GO:0048544	recognition of pollen	biological_process	0.30814	1	2	271	288	77980	2	Traes_1DS_84B6648C8,Traes_2BS_5E8AC26AF	0
GO:0009636	response to toxic substance	biological_process	0.3108	1	1	271	99	77980	0		1	Novel10662
GO:0007275	multicellular organismal development	biological_process	0.31494	1	3	271	547	77980	2	Traes_3B_B28A8F1C01,Traes_5DL_EF1C26105	1	Traes_5BL_1187EA2151
GO:0019033	viral tegument	cellular_component	0.31613	1	1	271	107	77980	1	Traes_5BS_805D85BDE	0
GO:0060429	epithelium development	biological_process	0.31665	1	1	271	106	77980	1	Traes_3B_B28A8F1C01	0
GO:0008762	UDP-N-acetylmuramate dehydrogenase activity	molecular_function	0.31767	1	1	271	109	77980	1	Traes_5DL_7BEC640FA	0
GO:1901361	organic cyclic compound catabolic process	biological_process	0.31917	1	2	271	322	77980	0		2	Traes_2DL_D54054567,Traes_5DL_8F68FBC81
GO:0006221	pyrimidine nucleotide biosynthetic process	biological_process	0.31968	1	1	271	107	77980	1	Traes_2BS_9C52B176E	0
GO:0008037	cell recognition	biological_process	0.32597	1	2	271	301	77980	2	Traes_2BS_5E8AC26AF,Traes_1DS_84B6648C8	0
GO:0005739	mitochondrion	cellular_component	0.33798	1	5	271	1123	77980	2	Traes_4BS_23E4739D7,Traes_1BL_EFDDA2877	3	Novel09409,Traes_5AL_A2B2D25CA,Novel11978
GO:0070887	cellular response to chemical stimulus	biological_process	0.33851	1	1	271	112	77980	1	Traes_5DL_7BEC640FA	0
GO:0009057	macromolecule catabolic process	biological_process	0.34435	1	5	271	1099	77980	3	Traes_2AL_225DFC16A,Traes_2DL_1CB540BCC,TRAES3BF073700160CFD_g	2	Traes_2DL_D54054567,Traes_5DL_8F68FBC81
GO:0019439	aromatic compound catabolic process	biological_process	0.3447	1	2	271	342	77980	0		2	Traes_5DL_8F68FBC81,Traes_2DL_D54054567
GO:0044430	cytoskeletal part	cellular_component	0.34489	1	3	271	567	77980	1	Traes_3AS_1D269F7BC	2	Traes_1BL_B9BA70D12,TRAES3BF066900080CFD_g
GO:0015081	sodium ion transmembrane transporter activity	molecular_function	0.3462	1	1	271	116	77980	0		1	Traes_5BL_A2F507F1E
GO:0005740	mitochondrial envelope	cellular_component	0.34695	1	4	271	870	77980	2	Traes_4BS_23E4739D7,Traes_1BL_EFDDA2877	2	Novel11978,Traes_5AL_A2B2D25CA
GO:0048646	anatomical structure formation involved in morphogenesis	biological_process	0.34935	1	1	271	116	77980	0		1	Traes_5DL_66950E702
GO:0044706	multi-multicellular organism process	biological_process	0.35266	1	2	271	320	77980	2	Traes_1DS_84B6648C8,Traes_2BS_5E8AC26AF	0
GO:0019028	viral capsid	cellular_component	0.35282	1	5	271	1076	77980	5	Traes_2AS_A9F768C2B,Traes_7AS_E97B5EFAE,Traes_2DL_F2D3DED15,Traes_2BL_BCE70E1D0,Traes_5DL_89E65686C	0
GO:0004497	monooxygenase activity	molecular_function	0.35303	1	2	271	360	77980	2	Novel01463,Traes_4AS_805AEEE8A	0
GO:0000151	ubiquitin ligase complex	cellular_component	0.35396	1	4	271	846	77980	2	Novel07785,Traes_1AL_2E3E0A5C2	2	Traes_2AS_8D2E46FBE,TRAES3BF157000090CFD_g
GO:0001071	nucleic acid binding transcription factor activity	molecular_function	0.35586	1	10	271	2431	77980	9	Traes_2AS_48F5EBFF7,Traes_2BS_B65714572,Traes_2AS_6269D889E,Novel08029,Traes_1AL_E1F3614B3,Traes_2DS_AD8820C42,Traes_7DL_B09854286,Traes_2BS_8A40B568C,Novel13869	1	Traes_3DL_0C68B7DDB
GO:0003700	transcription factor activity, sequence-specific DNA binding	molecular_function	0.35586	1	10	271	2431	77980	9	Traes_7DL_B09854286,Traes_2BS_8A40B568C,Novel13869,Novel08029,Traes_1AL_E1F3614B3,Traes_2DS_AD8820C42,Traes_2AS_6269D889E,Traes_2AS_48F5EBFF7,Traes_2BS_B65714572	1	Traes_3DL_0C68B7DDB
GO:0008146	sulfotransferase activity	molecular_function	0.35657	1	1	271	130	77980	1	Traes_7BL_DE9710474	0
GO:0016646	oxidoreductase activity, acting on the CH-NH group of donors, NAD or NADP as acceptor	molecular_function	0.35732	1	1	271	124	77980	0		1	TRAES3BF160500030CFD_g
GO:0009888	tissue development	biological_process	0.36435	1	1	271	125	77980	1	Traes_3B_B28A8F1C01	0
GO:0030955	potassium ion binding	molecular_function	0.36771	1	1	271	124	77980	1	Traes_3AL_0C7CB044E	0
GO:0031420	alkali metal ion binding	molecular_function	0.36771	1	1	271	124	77980	1	Traes_3AL_0C7CB044E	0
GO:0072511	divalent inorganic cation transport	biological_process	0.36777	1	2	271	350	77980	1	Novel01728	1	Novel10662
GO:0003854	3-beta-hydroxy-delta5-steroid dehydrogenase activity	molecular_function	0.36886	1	2	271	363	77980	2	Traes_5BL_9C48DD2AC,Traes_5DL_3C2379192	0
GO:0016229	steroid dehydrogenase activity	molecular_function	0.36886	1	2	271	363	77980	2	Traes_5DL_3C2379192,Traes_5BL_9C48DD2AC	0
GO:0033764	steroid dehydrogenase activity, acting on the CH-OH group of donors, NAD or NADP as acceptor	molecular_function	0.36886	1	2	271	363	77980	2	Traes_5DL_3C2379192,Traes_5BL_9C48DD2AC	0
GO:0006633	fatty acid biosynthetic process	biological_process	0.37046	1	2	271	359	77980	0		2	Traes_4BS_9AE107D4C,Traes_6AS_A40580BCA
GO:0005819	spindle	cellular_component	0.37088	1	1	271	122	77980	0		1	TRAES3BF066900080CFD_g
GO:0030176	integral component of endoplasmic reticulum membrane	cellular_component	0.37176	1	1	271	126	77980	1	Novel01728	0
GO:0006839	mitochondrial transport	biological_process	0.37183	1	1	271	130	77980	1	Traes_4BS_23E4739D7	0
GO:0006812	cation transport	biological_process	0.37227	1	11	271	2761	77980	5	Traes_2DS_28CA50371,Traes_3AL_0C7CB044E,Traes_2DL_9E060D0BB,Traes_1DL_323B6EDD7,Novel01728	6	Traes_7DL_C9EC51B0B,Traes_7AS_1FFB4F41F,Traes_5AL_A2B2D25CA,Traes_5BL_1187EA2151,Novel10662,Traes_5BL_A2F507F1E
GO:0005976	polysaccharide metabolic process	biological_process	0.37264	1	6	271	1345	77980	0		6	Traes_2AS_88441E683,Traes_7AL_8A07184BC,Traes_7DL_B1B3571A7,Traes_2BS_F0846FCC2,Traes_5DS_9031479C6,Traes_2BS_C02C5A463
GO:0004842	ubiquitin-protein transferase activity	molecular_function	0.37565	1	4	271	871	77980	2	Novel07785,Traes_1AL_2E3E0A5C2	2	TRAES3BF157000090CFD_g,Traes_2AS_8D2E46FBE
GO:0019787	ubiquitin-like protein transferase activity	molecular_function	0.37565	1	4	271	871	77980	2	Novel07785,Traes_1AL_2E3E0A5C2	2	TRAES3BF157000090CFD_g,Traes_2AS_8D2E46FBE
GO:0042600	chorion	cellular_component	0.37994	1	1	271	132	77980	1	Traes_5DL_EF1C26105	0
GO:0016759	cellulose synthase activity	molecular_function	0.38918	1	1	271	141	77980	0		1	Traes_2BS_F0846FCC2
GO:0016760	cellulose synthase (UDP-forming) activity	molecular_function	0.38918	1	1	271	141	77980	0		1	Traes_2BS_F0846FCC2
GO:1902494	catalytic complex	cellular_component	0.39007	1	8	271	1942	77980	4	Novel07785,Novel12759,Traes_5BS_CD20C307C,Traes_1AL_2E3E0A5C2	4	TRAES3BF157000090CFD_g,Traes_1BL_B9BA70D12,Novel11978,Traes_2AS_8D2E46FBE
GO:0006694	steroid biosynthetic process	biological_process	0.39353	1	2	271	382	77980	2	Traes_5BL_9C48DD2AC,Traes_5DL_3C2379192	0
GO:0015103	inorganic anion transmembrane transporter activity	molecular_function	0.39525	1	1	271	136	77980	0		1	Traes_5BL_A2F507F1E
GO:0016746	transferase activity, transferring acyl groups	molecular_function	0.39624	1	6	271	1434	77980	4	Traes_6DL_169CFED8F,Traes_2AL_F750A006F,Novel12759,Traes_1BS_F54A0F09C	2	Traes_5DL_36FA97AEA,Traes_1AL_15ADEBCF9
GO:0044429	mitochondrial part	cellular_component	0.39888	1	4	271	938	77980	2	Traes_1BL_EFDDA2877,Traes_4BS_23E4739D7	2	Novel11978,Traes_5AL_A2B2D25CA
GO:0031227	intrinsic component of endoplasmic reticulum membrane	cellular_component	0.39958	1	1	271	138	77980	1	Novel01728	0
GO:0000156	phosphorelay response regulator activity	molecular_function	0.40572	1	1	271	153	77980	0		1	Traes_7AS_DECB8080D
GO:0015297	antiporter activity	molecular_function	0.40621	1	2	271	401	77980	1	Traes_2DS_28CA50371	1	Traes_5BL_A2F507F1E
GO:0019842	vitamin binding	molecular_function	0.40751	1	1	271	144	77980	0		1	Traes_7DS_3A44BE7A3
GO:0060589	nucleoside-triphosphatase regulator activity	molecular_function	0.41225	1	1	271	145	77980	0		1	Novel09409
GO:0033692	cellular polysaccharide biosynthetic process	biological_process	0.41304	1	5	271	1142	77980	0		5	Traes_2AS_88441E683,Traes_7DL_B1B3571A7,Traes_7AL_8A07184BC,Traes_2BS_F0846FCC2,Traes_5DS_9031479C6
GO:0030312	external encapsulating structure	cellular_component	0.41375	1	2	271	400	77980	1	Traes_5DL_EF1C26105	1	Traes_2BS_C02C5A463
GO:0006355	regulation of transcription, DNA-templated	biological_process	0.41399	1	22	271	5816	77980	13	Traes_2AS_48F5EBFF7,Novel13869,Novel01463,Traes_2BS_8A40B568C,Traes_7DL_B09854286,Novel08029,Traes_5DL_7BEC640FA,Traes_2AS_6269D889E,Traes_2BS_B65714572,Traes_7DL_A8C4FFABB,Traes_2DS_AD8820C42,Traes_3AS_1D269F7BC,Traes_1AL_E1F3614B3	9	TRAES3BF040200010CFD_g,Traes_2BL_D718E27A9,TRAES3BF160500030CFD_g,Traes_2AL_8A23618BA,Traes_2BL_E592F41F5,Traes_2DL_B9444E406,Traes_3DL_0C68B7DDB,Traes_3DS_BB402655B,Traes_7AS_DECB8080D
GO:1903506	regulation of nucleic acid-templated transcription	biological_process	0.41399	1	22	271	5816	77980	13	Traes_2AS_6269D889E,Traes_2BS_B65714572,Traes_7DL_A8C4FFABB,Traes_2DS_AD8820C42,Traes_3AS_1D269F7BC,Traes_1AL_E1F3614B3,Traes_2AS_48F5EBFF7,Novel13869,Novel01463,Traes_2BS_8A40B568C,Traes_7DL_B09854286,Novel08029,Traes_5DL_7BEC640FA	9	Traes_2DL_B9444E406,Traes_3DL_0C68B7DDB,Traes_3DS_BB402655B,Traes_7AS_DECB8080D,TRAES3BF040200010CFD_g,TRAES3BF160500030CFD_g,Traes_2BL_D718E27A9,Traes_2AL_8A23618BA,Traes_2BL_E592F41F5
GO:0051252	regulation of RNA metabolic process	biological_process	0.41705	1	22	271	5825	77980	13	Traes_1AL_E1F3614B3,Traes_3AS_1D269F7BC,Traes_2DS_AD8820C42,Traes_7DL_A8C4FFABB,Traes_2BS_B65714572,Traes_2AS_6269D889E,Traes_5DL_7BEC640FA,Novel08029,Traes_7DL_B09854286,Traes_2BS_8A40B568C,Novel01463,Novel13869,Traes_2AS_48F5EBFF7	9	Traes_7AS_DECB8080D,Traes_3DS_BB402655B,Traes_2DL_B9444E406,Traes_3DL_0C68B7DDB,Traes_2BL_E592F41F5,Traes_2AL_8A23618BA,Traes_2BL_D718E27A9,TRAES3BF160500030CFD_g,TRAES3BF040200010CFD_g
GO:2001141	regulation of RNA biosynthetic process	biological_process	0.41705	1	22	271	5825	77980	13	Traes_2AS_48F5EBFF7,Novel13869,Novel01463,Traes_2BS_8A40B568C,Traes_7DL_B09854286,Novel08029,Traes_5DL_7BEC640FA,Traes_2AS_6269D889E,Traes_2BS_B65714572,Traes_7DL_A8C4FFABB,Traes_2DS_AD8820C42,Traes_3AS_1D269F7BC,Traes_1AL_E1F3614B3	9	TRAES3BF040200010CFD_g,TRAES3BF160500030CFD_g,Traes_2BL_D718E27A9,Traes_2AL_8A23618BA,Traes_2BL_E592F41F5,Traes_3DL_0C68B7DDB,Traes_2DL_B9444E406,Traes_3DS_BB402655B,Traes_7AS_DECB8080D
GO:0022836	gated channel activity	molecular_function	0.41793	1	2	271	389	77980	1	Traes_3AL_0C7CB044E	1	Traes_4DL_2BEF10792
GO:0006073	cellular glucan metabolic process	biological_process	0.41871	1	2	271	402	77980	0		2	Traes_2BS_F0846FCC2,Traes_7DL_B1B3571A7
GO:0044042	glucan metabolic process	biological_process	0.41871	1	2	271	402	77980	0		2	Traes_2BS_F0846FCC2,Traes_7DL_B1B3571A7
GO:0045892	negative regulation of transcription, DNA-templated	biological_process	0.42188	1	1	271	184	77980	1	Novel01463	0
GO:0051253	negative regulation of RNA metabolic process	biological_process	0.42188	1	1	271	184	77980	1	Novel01463	0
GO:1902679	negative regulation of RNA biosynthetic process	biological_process	0.42188	1	1	271	184	77980	1	Novel01463	0
GO:1903507	negative regulation of nucleic acid-templated transcription	biological_process	0.42188	1	1	271	184	77980	1	Novel01463	0
GO:0008202	steroid metabolic process	biological_process	0.4221	1	2	271	407	77980	2	Traes_5DL_3C2379192,Traes_5BL_9C48DD2AC	0
GO:0006468	protein phosphorylation	biological_process	0.4222	1	20	271	5113	77980	15	TRAES3BF118700030CFD_g,Traes_1DL_FB90601E7,Traes_2BS_C0AED9734,Traes_2BS_5E8AC26AF,Traes_1DS_84B6648C8,Traes_5BS_805D85BDE,Traes_4DS_17FF5683F,Traes_2BS_FF5A68083,Traes_2BL_3C831BF6E,Novel03237,Traes_2BL_75A4C21E7,Traes_5BL_2AFCA8B15,Traes_5DL_89E65686C,Traes_4BL_B36109036,Traes_2DL_855C9818B	5	Traes_2AS_88441E683,Traes_7BL_E3CD18894,Traes_5DS_9031479C6,Traes_7AL_8A07184BC,Traes_2DL_802C8F6E2
GO:0003774	motor activity	molecular_function	0.42253	1	2	271	380	77980	1	Traes_3AS_1D269F7BC	1	Traes_1BL_B9BA70D12
GO:0044255	cellular lipid metabolic process	biological_process	0.42315	1	10	271	2486	77980	4	Traes_4AS_805AEEE8A,TRAES3BF010400110CFD_g,Traes_1BS_F54A0F09C,Traes_6AL_AE7EF8E87	6	Traes_2AS_88441E683,Traes_7DS_3A44BE7A3,Traes_5DS_9031479C6,Traes_7AL_8A07184BC,Traes_4BS_9AE107D4C,Traes_6AS_A40580BCA
GO:0016616	oxidoreductase activity, acting on the CH-OH group of donors, NAD or NADP as acceptor	molecular_function	0.42326	1	5	271	1203	77980	3	Traes_5DL_3C2379192,Traes_5BL_9C48DD2AC,Traes_5DL_7BEC640FA	2	TRAES3BF066900080CFD_g,Novel11978
GO:0006220	pyrimidine nucleotide metabolic process	biological_process	0.42782	1	1	271	160	77980	1	Traes_2BS_9C52B176E	0
GO:0004672	protein kinase activity	molecular_function	0.42888	1	21	271	5408	77980	16	Traes_4BL_B36109036,Traes_2DL_855C9818B,Novel03237,Traes_2BL_BCE70E1D0,Traes_2BL_3C831BF6E,Traes_2BL_75A4C21E7,Traes_5DL_89E65686C,Traes_5BL_2AFCA8B15,Traes_5BS_805D85BDE,Traes_4DS_17FF5683F,Traes_2BS_FF5A68083,Traes_1DS_84B6648C8,Traes_2BS_C0AED9734,Traes_2BS_5E8AC26AF,TRAES3BF118700030CFD_g,Traes_1DL_FB90601E7	5	Traes_2DL_802C8F6E2,Traes_7AL_8A07184BC,Traes_2AS_88441E683,Traes_5DS_9031479C6,Traes_7BL_E3CD18894
GO:0043093	FtsZ-dependent cytokinesis	biological_process	0.43241	1	1	271	161	77980	1	Traes_2BS_8A40B568C	0
GO:0032505	reproduction of a single-celled organism	biological_process	0.43437	1	1	271	162	77980	1	Traes_2BS_8A40B568C	0
GO:0003779	actin binding	molecular_function	0.43609	1	3	271	670	77980	2	Traes_5BS_CD20C307C,Traes_7AS_E97B5EFAE	1	Traes_5DL_306234946
GO:0008134	transcription factor binding	molecular_function	0.4368	1	3	271	654	77980	1	Traes_4DL_5C688784F	2	TRAES3BF160500030CFD_g,Traes_3DS_BB402655B
GO:0030244	cellulose biosynthetic process	biological_process	0.43762	1	1	271	165	77980	0		1	Traes_2BS_F0846FCC2
GO:0042025	host cell nucleus	cellular_component	0.43934	1	2	271	418	77980	1	Traes_4BL_251486C33	1	Novel09620
GO:0005856	cytoskeleton	cellular_component	0.44019	1	3	271	662	77980	1	Traes_3AS_1D269F7BC	2	TRAES3BF066900080CFD_g,Traes_1BL_B9BA70D12
GO:0006811	ion transport	biological_process	0.44348	1	13	271	3457	77980	5	Traes_2DL_9E060D0BB,Traes_2DS_28CA50371,Traes_3AL_0C7CB044E,Novel01728,Traes_1DL_323B6EDD7	8	Traes_7BS_6135B1D85,Traes_7AS_1FFB4F41F,Traes_5AL_A2B2D25CA,Traes_5BL_1187EA2151,Traes_7DL_C9EC51B0B,Traes_5BL_A2F507F1E,Novel10662,Traes_4DL_2BEF10792
GO:0044710	single-organism metabolic process	biological_process	0.44477	1	67	271	18796	77980	40	Traes_5DL_3C2379192,Traes_5BL_36EBD512B,Traes_2DS_708F03DA3,Traes_5DL_7BEC640FA,Traes_6BL_5B613F9E5,Traes_5DL_3AFB7B7CF,Traes_6AL_AE7EF8E87,Traes_1AL_E1F3614B3,Traes_4DL_5BFBDD55E,Novel12759,Traes_4AS_805AEEE8A,TRAES3BF010400110CFD_g,Traes_2AS_A9F768C2B,Traes_5DS_E7FDA5B26,Traes_3B_8732922B8,Traes_6DL_5EF8EAD26,Traes_2DL_F2D3DED15,Traes_3DS_7F7F46D4B,Traes_2AS_457604359,Novel15990,Traes_2BL_BCE70…	27	Traes_4BS_9AE107D4C,Traes_7DL_B1B3571A7,Traes_5BL_304FAFA26,Traes_1AS_BC9714E23,Traes_2BS_C02C5A463,Traes_4AS_EF48BBCCF,Novel11978,Traes_3DS_BB402655B,Traes_3DL_0C68B7DDB,Novel02215,Traes_4BL_6B601836D,Traes_2BS_F0846FCC2,Traes_1AL_68FA687CC,Traes_5DS_9031479C6,Traes_6AS_A40580BCA,Traes_6BL_786D392B4,Traes_5AL_A2B2D25CA,Traes_4DL_9F7C8C343,Traes_4BS_E79CB87B7,Traes_7DS_3A44BE7A3,Traes_7AL_8A07184…
GO:0019058	viral life cycle	biological_process	0.44497	1	4	271	937	77980	1	Traes_4BL_251486C33	3	Traes_1AL_68FA687CC,Traes_3DS_BB402655B,TRAES3BF160500030CFD_g
GO:0005882	intermediate filament	cellular_component	0.44742	1	1	271	157	77980	1	Traes_3AS_1D269F7BC	0
GO:0045111	intermediate filament cytoskeleton	cellular_component	0.44742	1	1	271	157	77980	1	Traes_3AS_1D269F7BC	0
GO:0019219	regulation of nucleobase-containing compound metabolic process	biological_process	0.44755	1	22	271	5920	77980	13	Traes_2BS_8A40B568C,Traes_7DL_B09854286,Novel13869,Novel01463,Novel08029,Traes_5DL_7BEC640FA,Traes_2AS_48F5EBFF7,Traes_7DL_A8C4FFABB,Traes_1AL_E1F3614B3,Traes_2DS_AD8820C42,Traes_3AS_1D269F7BC,Traes_2AS_6269D889E,Traes_2BS_B65714572	9	Traes_2AL_8A23618BA,Traes_2BL_E592F41F5,Traes_2BL_D718E27A9,TRAES3BF160500030CFD_g,TRAES3BF040200010CFD_g,Traes_7AS_DECB8080D,Traes_3DS_BB402655B,Traes_3DL_0C68B7DDB,Traes_2DL_B9444E406
GO:0033647	host intracellular organelle	cellular_component	0.44807	1	2	271	425	77980	1	Traes_4BL_251486C33	1	Novel09620
GO:0033648	host intracellular membrane-bounded organelle	cellular_component	0.44807	1	2	271	425	77980	1	Traes_4BL_251486C33	1	Novel09620
GO:0009725	response to hormone	biological_process	0.45132	1	1	271	161	77980	1	Traes_5DL_7BEC640FA	0
GO:0016459	myosin complex	cellular_component	0.45423	1	1	271	161	77980	1	Traes_3AS_1D269F7BC	0
GO:0001871	pattern binding	molecular_function	0.45447	1	2	271	415	77980	2	Novel03237,Traes_2BL_218D8300D	0
GO:0030247	polysaccharide binding	molecular_function	0.45447	1	2	271	415	77980	2	Traes_2BL_218D8300D,Novel03237	0
GO:0030674	protein binding, bridging	molecular_function	0.45473	1	1	271	164	77980	1	Traes_5BS_CD20C307C	0
GO:0060090	binding, bridging	molecular_function	0.45473	1	1	271	164	77980	1	Traes_5BS_CD20C307C	0
GO:0009719	response to endogenous stimulus	biological_process	0.4555	1	1	271	163	77980	1	Traes_5DL_7BEC640FA	0
GO:0008234	cysteine-type peptidase activity	molecular_function	0.45756	1	3	271	710	77980	1	Traes_6DL_169CFED8F	2	Traes_3AL_0611800C6,Traes_3DL_304C8DD67
GO:0072330	monocarboxylic acid biosynthetic process	biological_process	0.45912	1	2	271	436	77980	0		2	Traes_6AS_A40580BCA,Traes_4BS_9AE107D4C
GO:0030243	cellulose metabolic process	biological_process	0.46268	1	1	271	177	77980	0		1	Traes_2BS_F0846FCC2
GO:0044711	single-organism biosynthetic process	biological_process	0.46758	1	20	271	5389	77980	5	Traes_5BL_9C48DD2AC,Traes_4AS_805AEEE8A,Traes_1BS_F54A0F09C,Traes_2BS_9C52B176E,Traes_5DL_3C2379192	15	Traes_2AS_88441E683,Traes_3DS_BB402655B,Traes_5DS_9031479C6,Traes_4BS_E79CB87B7,Traes_7DS_3A44BE7A3,Traes_1AL_68FA687CC,Traes_2BS_C02C5A463,Traes_2BS_F0846FCC2,Traes_7DL_B1B3571A7,TRAES3BF160500030CFD_g,Traes_6BL_786D392B4,Traes_4BS_9AE107D4C,Traes_5AL_A2B2D25CA,Traes_7AL_8A07184BC,Traes_6AS_A40580BCA
GO:0005179	hormone activity	molecular_function	0.46914	1	2	271	425	77980	1	TRAES3BF061600120CFD_g	1	Traes_1BL_B9BA70D12
GO:0000281	mitotic cytokinesis	biological_process	0.47405	1	1	271	182	77980	1	Traes_2BS_8A40B568C	0
GO:0000917	barrier septum assembly	biological_process	0.47405	1	1	271	182	77980	1	Traes_2BS_8A40B568C	0
GO:0032506	cytokinetic process	biological_process	0.47405	1	1	271	182	77980	1	Traes_2BS_8A40B568C	0
GO:0061640	cytoskeleton-dependent cytokinesis	biological_process	0.47405	1	1	271	182	77980	1	Traes_2BS_8A40B568C	0
GO:0090529	cell septum assembly	biological_process	0.47405	1	1	271	182	77980	1	Traes_2BS_8A40B568C	0
GO:1902410	mitotic cytokinetic process	biological_process	0.47405	1	1	271	182	77980	1	Traes_2BS_8A40B568C	0
GO:2000112	regulation of cellular macromolecule biosynthetic process	biological_process	0.47503	1	22	271	6005	77980	13	Traes_2BS_B65714572,Traes_2AS_6269D889E,Traes_2DS_AD8820C42,Traes_3AS_1D269F7BC,Traes_1AL_E1F3614B3,Traes_7DL_A8C4FFABB,Traes_2AS_48F5EBFF7,Novel08029,Traes_5DL_7BEC640FA,Novel13869,Novel01463,Traes_2BS_8A40B568C,Traes_7DL_B09854286	9	Traes_3DL_0C68B7DDB,Traes_2DL_B9444E406,Traes_3DS_BB402655B,Traes_7AS_DECB8080D,TRAES3BF040200010CFD_g,Traes_2BL_D718E27A9,TRAES3BF160500030CFD_g,Traes_2AL_8A23618BA,Traes_2BL_E592F41F5
GO:0008653	lipopolysaccharide metabolic process	biological_process	0.47506	1	3	271	684	77980	0		3	Traes_5DS_9031479C6,Traes_2AS_88441E683,Traes_7AL_8A07184BC
GO:0009103	lipopolysaccharide biosynthetic process	biological_process	0.47506	1	3	271	684	77980	0		3	Traes_5DS_9031479C6,Traes_2AS_88441E683,Traes_7AL_8A07184BC
GO:0044877	macromolecular complex binding	molecular_function	0.47653	1	6	271	1541	77980	5	Traes_5BS_CD20C307C,Traes_1AS_36AF74187,Traes_1DL_2B4ACCA61,Traes_7DL_B26E341BE,Traes_1DL_70CCAB0EF	1	Traes_7AS_DECB8080D
GO:0010556	regulation of macromolecule biosynthetic process	biological_process	0.4781	1	22	271	6014	77980	13	Traes_2AS_6269D889E,Traes_2BS_B65714572,Traes_7DL_A8C4FFABB,Traes_2DS_AD8820C42,Traes_3AS_1D269F7BC,Traes_1AL_E1F3614B3,Traes_2AS_48F5EBFF7,Novel13869,Novel01463,Traes_2BS_8A40B568C,Traes_7DL_B09854286,Novel08029,Traes_5DL_7BEC640FA	9	Traes_3DL_0C68B7DDB,Traes_2DL_B9444E406,Traes_3DS_BB402655B,Traes_7AS_DECB8080D,TRAES3BF040200010CFD_g,TRAES3BF160500030CFD_g,Traes_2BL_D718E27A9,Traes_2AL_8A23618BA,Traes_2BL_E592F41F5
GO:0031326	regulation of cellular biosynthetic process	biological_process	0.4781	1	22	271	6014	77980	13	Traes_2BS_B65714572,Traes_2AS_6269D889E,Traes_1AL_E1F3614B3,Traes_3AS_1D269F7BC,Traes_2DS_AD8820C42,Traes_7DL_A8C4FFABB,Traes_2AS_48F5EBFF7,Traes_5DL_7BEC640FA,Novel08029,Traes_7DL_B09854286,Traes_2BS_8A40B568C,Novel01463,Novel13869	9	Traes_3DS_BB402655B,Traes_2DL_B9444E406,Traes_3DL_0C68B7DDB,Traes_7AS_DECB8080D,Traes_2BL_D718E27A9,TRAES3BF160500030CFD_g,TRAES3BF040200010CFD_g,Traes_2BL_E592F41F5,Traes_2AL_8A23618BA
GO:0009889	regulation of biosynthetic process	biological_process	0.47918	1	22	271	6017	77980	13	Traes_1AL_E1F3614B3,Traes_3AS_1D269F7BC,Traes_2DS_AD8820C42,Traes_7DL_A8C4FFABB,Traes_2BS_B65714572,Traes_2AS_6269D889E,Traes_5DL_7BEC640FA,Novel08029,Traes_7DL_B09854286,Traes_2BS_8A40B568C,Novel01463,Novel13869,Traes_2AS_48F5EBFF7	9	Traes_7AS_DECB8080D,Traes_3DS_BB402655B,Traes_3DL_0C68B7DDB,Traes_2DL_B9444E406,Traes_2BL_E592F41F5,Traes_2AL_8A23618BA,Traes_2BL_D718E27A9,TRAES3BF160500030CFD_g,TRAES3BF040200010CFD_g
GO:1901681	sulfur compound binding	molecular_function	0.47951	1	1	271	180	77980	0		1	Traes_7DS_3A44BE7A3
GO:0033646	host intracellular part	cellular_component	0.4822	1	2	271	453	77980	1	Traes_4BL_251486C33	1	Novel09620
GO:0043656	intracellular region of host	cellular_component	0.4822	1	2	271	453	77980	1	Traes_4BL_251486C33	1	Novel09620
GO:0030599	pectinesterase activity	molecular_function	0.48357	1	1	271	207	77980	0		1	Traes_2BS_C02C5A463
GO:0016614	oxidoreductase activity, acting on CH-OH group of donors	molecular_function	0.48463	1	5	271	1296	77980	3	Traes_5DL_3C2379192,Traes_5BL_9C48DD2AC,Traes_5DL_7BEC640FA	2	TRAES3BF066900080CFD_g,Novel11978
GO:0018193	peptidyl-amino acid modification	biological_process	0.48661	1	1	271	178	77980	0		1	Traes_2DL_802C8F6E2
GO:0009522	photosystem I	cellular_component	0.48692	1	1	271	210	77980	0		1	Traes_3AS_529205E34
GO:0016108	tetraterpenoid metabolic process	biological_process	0.48956	1	1	271	183	77980	1	Traes_4AS_805AEEE8A	0
GO:0016109	tetraterpenoid biosynthetic process	biological_process	0.48956	1	1	271	183	77980	1	Traes_4AS_805AEEE8A	0
GO:0016116	carotenoid metabolic process	biological_process	0.48956	1	1	271	183	77980	1	Traes_4AS_805AEEE8A	0
GO:0016117	carotenoid biosynthetic process	biological_process	0.48956	1	1	271	183	77980	1	Traes_4AS_805AEEE8A	0
GO:0043565	sequence-specific DNA binding	molecular_function	0.4902	1	6	271	1643	77980	6	Traes_2DS_AD8820C42,Traes_2BS_B65714572,Traes_2AS_6269D889E,Novel13869,Traes_7DL_B09854286,Traes_2BS_8A40B568C	0
GO:0051171	regulation of nitrogen compound metabolic process	biological_process	0.49105	1	22	271	6055	77980	13	Traes_5DL_7BEC640FA,Novel08029,Traes_7DL_B09854286,Traes_2BS_8A40B568C,Novel01463,Novel13869,Traes_2AS_48F5EBFF7,Traes_1AL_E1F3614B3,Traes_3AS_1D269F7BC,Traes_2DS_AD8820C42,Traes_7DL_A8C4FFABB,Traes_2BS_B65714572,Traes_2AS_6269D889E	9	Traes_2BL_E592F41F5,Traes_2AL_8A23618BA,TRAES3BF160500030CFD_g,Traes_2BL_D718E27A9,TRAES3BF040200010CFD_g,Traes_7AS_DECB8080D,Traes_3DS_BB402655B,Traes_3DL_0C68B7DDB,Traes_2DL_B9444E406
GO:0009405	pathogenesis	biological_process	0.49106	1	4	271	990	77980	3	Novel07785,Traes_1DL_FB90601E7,Traes_5BL_B80DDB1B7	1	Traes_3AS_529205E34
GO:0016645	oxidoreductase activity, acting on the CH-NH group of donors	molecular_function	0.49385	1	1	271	193	77980	0		1	TRAES3BF160500030CFD_g
GO:0044264	cellular polysaccharide metabolic process	biological_process	0.49398	1	5	271	1260	77980	0		5	Traes_2BS_F0846FCC2,Traes_7DL_B1B3571A7,Traes_7AL_8A07184BC,Traes_2AS_88441E683,Traes_5DS_9031479C6
GO:0045934	negative regulation of nucleobase-containing compound metabolic process	biological_process	0.50119	1	1	271	225	77980	1	Novel01463	0
GO:0044423	virion part	cellular_component	0.50141	1	6	271	1559	77980	6	Traes_2AS_A9F768C2B,Traes_2DL_F2D3DED15,Traes_7AS_E97B5EFAE,Traes_2BL_BCE70E1D0,Traes_5DL_89E65686C,Traes_5BS_805D85BDE	0
GO:0008289	lipid binding	molecular_function	0.50253	1	2	271	463	77980	2	Traes_5DL_7BEC640FA,Traes_4DL_BD4D4D652	0
GO:0098772	molecular function regulator	molecular_function	0.50412	1	5	271	1348	77980	4	Traes_2DL_1CB540BCC,TRAES3BF168400230CFD_g,TRAES3BF273400020CFD_g,Novel05481	1	Novel09409
GO:0016851	magnesium chelatase activity	molecular_function	0.5061	1	2	271	443	77980	0		2	Traes_3DS_BB402655B,TRAES3BF160500030CFD_g
GO:0051002	ligase activity, forming nitrogen-metal bonds	molecular_function	0.5061	1	2	271	443	77980	0		2	TRAES3BF160500030CFD_g,Traes_3DS_BB402655B
GO:0051003	ligase activity, forming nitrogen-metal bonds, forming coordination complexes	molecular_function	0.5061	1	2	271	443	77980	0		2	TRAES3BF160500030CFD_g,Traes_3DS_BB402655B
GO:0015698	inorganic anion transport	biological_process	0.50783	1	1	271	191	77980	0		1	Traes_5BL_A2F507F1E
GO:0010033	response to organic substance	biological_process	0.51347	1	1	271	193	77980	1	Traes_5DL_7BEC640FA	0
GO:0016032	viral process	biological_process	0.51608	1	6	271	1576	77980	3	Traes_4DS_8D68714BE,Traes_4BL_251486C33,Traes_2DL_855C9818B	3	Traes_3DS_BB402655B,Traes_1AL_68FA687CC,TRAES3BF160500030CFD_g
GO:0009066	aspartate family amino acid metabolic process	biological_process	0.51636	1	1	271	201	77980	0		1	Traes_3DL_0C68B7DDB
GO:1990204	oxidoreductase complex	cellular_component	0.51899	1	1	271	216	77980	0		1	Novel11978
GO:0031323	regulation of cellular metabolic process	biological_process	0.5208	1	23	271	6441	77980	13	Novel01463,Novel13869,Traes_7DL_B09854286,Traes_2BS_8A40B568C,Traes_5DL_7BEC640FA,Novel08029,Traes_2AS_48F5EBFF7,Traes_7DL_A8C4FFABB,Traes_3AS_1D269F7BC,Traes_2DS_AD8820C42,Traes_1AL_E1F3614B3,Traes_2AS_6269D889E,Traes_2BS_B65714572	10	Traes_2BL_E592F41F5,Traes_2AL_8A23618BA,TRAES3BF040200010CFD_g,TRAES3BF160500030CFD_g,Traes_2BL_D718E27A9,Traes_7AS_DECB8080D,Traes_2BS_E6B0749F7,Traes_3DL_0C68B7DDB,Traes_2DL_B9444E406,Traes_3DS_BB402655B
GO:0043086	negative regulation of catalytic activity	biological_process	0.52181	1	1	271	208	77980	0		1	Novel09409
GO:0044092	negative regulation of molecular function	biological_process	0.52181	1	1	271	208	77980	0		1	Novel09409
GO:0004673	protein histidine kinase activity	molecular_function	0.52196	1	1	271	197	77980	0		1	Traes_2DL_802C8F6E2
GO:0010468	regulation of gene expression	biological_process	0.52322	1	22	271	6151	77980	13	Traes_5DL_7BEC640FA,Novel08029,Traes_7DL_B09854286,Traes_2BS_8A40B568C,Novel01463,Novel13869,Traes_2AS_48F5EBFF7,Traes_1AL_E1F3614B3,Traes_3AS_1D269F7BC,Traes_2DS_AD8820C42,Traes_7DL_A8C4FFABB,Traes_2BS_B65714572,Traes_2AS_6269D889E	9	Traes_2BL_E592F41F5,Traes_2AL_8A23618BA,Traes_2BL_D718E27A9,TRAES3BF160500030CFD_g,TRAES3BF040200010CFD_g,Traes_7AS_DECB8080D,Traes_3DS_BB402655B,Traes_2DL_B9444E406,Traes_3DL_0C68B7DDB
GO:1901605	alpha-amino acid metabolic process	biological_process	0.52496	1	3	271	775	77980	1	Novel07753	2	Traes_3DL_0C68B7DDB,TRAES3BF160500030CFD_g
GO:0009523	photosystem II	cellular_component	0.52928	1	2	271	589	77980	1	Traes_5DL_B45396EC4	1	Traes_2BS_E6B0749F7
GO:0015995	chlorophyll biosynthetic process	biological_process	0.5303	1	2	271	465	77980	0		2	TRAES3BF160500030CFD_g,Traes_3DS_BB402655B
GO:0051287	NAD binding	molecular_function	0.53205	1	2	271	534	77980	0		2	TRAES3BF066900080CFD_g,Novel11978
GO:0016620	oxidoreductase activity, acting on the aldehyde or oxo group of donors, NAD or NADP as acceptor	molecular_function	0.5357	1	1	271	217	77980	1	Traes_4BS_36443C7B7	0
GO:0070085	glycosylation	biological_process	0.53646	1	2	271	499	77980	2	Traes_6AL_AE7EF8E87,TRAES3BF010400110CFD_g	0
GO:0000276	mitochondrial proton-transporting ATP synthase complex, coupling factor F(o)	cellular_component	0.53661	1	1	271	248	77980	0		1	Traes_5AL_A2B2D25CA
GO:0015629	actin cytoskeleton	cellular_component	0.53838	1	1	271	211	77980	1	Traes_3AS_1D269F7BC	0
GO:0007005	mitochondrion organization	biological_process	0.53872	1	1	271	215	77980	1	Traes_4BS_23E4739D7	0
GO:0019318	hexose metabolic process	biological_process	0.54515	1	1	271	213	77980	0		1	Traes_4BL_3A819B961
GO:0009521	photosystem	cellular_component	0.54566	1	3	271	933	77980	1	Traes_5DL_B45396EC4	2	Traes_3AS_529205E34,Traes_2BS_E6B0749F7
GO:0005618	cell wall	cellular_component	0.54623	1	1	271	227	77980	0		1	Traes_2BS_C02C5A463
GO:0080090	regulation of primary metabolic process	biological_process	0.54714	1	22	271	6225	77980	13	Novel13869,Novel01463,Traes_2BS_8A40B568C,Traes_7DL_B09854286,Novel08029,Traes_5DL_7BEC640FA,Traes_2AS_48F5EBFF7,Traes_7DL_A8C4FFABB,Traes_2DS_AD8820C42,Traes_3AS_1D269F7BC,Traes_1AL_E1F3614B3,Traes_2AS_6269D889E,Traes_2BS_B65714572	9	Traes_2AL_8A23618BA,Traes_2BL_E592F41F5,TRAES3BF040200010CFD_g,Traes_2BL_D718E27A9,TRAES3BF160500030CFD_g,Traes_7AS_DECB8080D,Traes_3DL_0C68B7DDB,Traes_2DL_B9444E406,Traes_3DS_BB402655B
GO:0035251	UDP-glucosyltransferase activity	molecular_function	0.54739	1	1	271	220	77980	0		1	Traes_2BS_F0846FCC2
GO:0008643	carbohydrate transport	biological_process	0.54865	1	1	271	212	77980	0		1	Traes_2BS_C02C5A463
GO:0046873	metal ion transmembrane transporter activity	molecular_function	0.54874	1	4	271	1074	77980	1	Traes_3AL_0C7CB044E	3	Traes_4DL_2BEF10792,Traes_5BL_A2F507F1E,Novel10662
GO:0007017	microtubule-based process	biological_process	0.55188	1	2	271	492	77980	0		2	TRAES3BF066900080CFD_g,Traes_1BL_B9BA70D12
GO:0004806	triglyceride lipase activity	molecular_function	0.55284	1	1	271	222	77980	0		1	Traes_3AS_3F2D29115
GO:0000003	reproduction	biological_process	0.5529	1	2	271	516	77980	2	Traes_2BS_8A40B568C,Novel02088	0
GO:0044283	small molecule biosynthetic process	biological_process	0.55295	1	5	271	1379	77980	0		5	TRAES3BF160500030CFD_g,Traes_4BS_E79CB87B7,Traes_6AS_A40580BCA,Traes_4BS_9AE107D4C,Traes_5AL_A2B2D25CA
GO:0003777	microtubule motor activity	molecular_function	0.55553	1	1	271	211	77980	0		1	Traes_1BL_B9BA70D12
GO:0016775	phosphotransferase activity, nitrogenous group as acceptor	molecular_function	0.55566	1	1	271	216	77980	0		1	Traes_2DL_802C8F6E2
GO:0032040	small-subunit processome	cellular_component	0.5571	1	1	271	219	77980	1	Traes_2DL_9E060D0BB	0
GO:0010558	negative regulation of macromolecule biosynthetic process	biological_process	0.55745	1	1	271	258	77980	1	Novel01463	0
GO:0031327	negative regulation of cellular biosynthetic process	biological_process	0.55745	1	1	271	258	77980	1	Novel01463	0
GO:2000113	negative regulation of cellular macromolecule biosynthetic process	biological_process	0.55745	1	1	271	258	77980	1	Novel01463	0
GO:0009607	response to biotic stimulus	biological_process	0.55789	1	2	271	524	77980	1	Traes_4DL_5C688784F	1	Traes_2AS_8D2E46FBE
GO:0031967	organelle envelope	cellular_component	0.55964	1	4	271	1139	77980	2	Traes_4BS_23E4739D7,Traes_1BL_EFDDA2877	2	Traes_5AL_A2B2D25CA,Novel11978
GO:0009890	negative regulation of biosynthetic process	biological_process	0.56274	1	1	271	261	77980	1	Novel01463	0
GO:0009165	nucleotide biosynthetic process	biological_process	0.56276	1	3	271	869	77980	1	Traes_2BS_9C52B176E	2	TRAES3BF160500030CFD_g,Traes_5AL_A2B2D25CA
GO:0042398	cellular modified amino acid biosynthetic process	biological_process	0.56606	1	1	271	249	77980	0		1	Traes_6BL_786D392B4
GO:0009312	oligosaccharide biosynthetic process	biological_process	0.56686	1	1	271	227	77980	0		1	Traes_1AL_68FA687CC
GO:0031301	integral component of organelle membrane	cellular_component	0.56976	1	1	271	231	77980	1	Novel01728	0
GO:0019222	regulation of metabolic process	biological_process	0.57158	1	24	271	6885	77980	13	Traes_2AS_48F5EBFF7,Novel08029,Traes_5DL_7BEC640FA,Traes_2BS_8A40B568C,Traes_7DL_B09854286,Novel13869,Novel01463,Traes_2BS_B65714572,Traes_2AS_6269D889E,Traes_1AL_E1F3614B3,Traes_2DS_AD8820C42,Traes_3AS_1D269F7BC,Traes_7DL_A8C4FFABB	11	Traes_2BL_D718E27A9,TRAES3BF160500030CFD_g,TRAES3BF040200010CFD_g,Traes_2AL_8A23618BA,Traes_2BL_E592F41F5,Traes_3DS_BB402655B,Traes_2DL_B9444E406,Traes_3DL_0C68B7DDB,Traes_2BS_E6B0749F7,Novel09409,Traes_7AS_DECB8080D
GO:0005507	copper ion binding	molecular_function	0.57181	1	2	271	593	77980	2	Traes_6DL_E32E79B84,Traes_7AS_E97B5EFAE	0
GO:0007018	microtubule-based movement	biological_process	0.5743	1	1	271	223	77980	0		1	Traes_1BL_B9BA70D12
GO:0009892	negative regulation of metabolic process	biological_process	0.57622	1	2	271	572	77980	1	Novel01463	1	Novel09409
GO:0030684	preribosome	cellular_component	0.57835	1	1	271	233	77980	1	Traes_2DL_9E060D0BB	0
GO:1901293	nucleoside phosphate biosynthetic process	biological_process	0.57972	1	3	271	889	77980	1	Traes_2BS_9C52B176E	2	Traes_5AL_A2B2D25CA,TRAES3BF160500030CFD_g
GO:0046148	pigment biosynthetic process	biological_process	0.58139	1	3	271	810	77980	1	Traes_4AS_805AEEE8A	2	Traes_3DS_BB402655B,TRAES3BF160500030CFD_g
GO:0060255	regulation of macromolecule metabolic process	biological_process	0.58418	1	22	271	6342	77980	13	Traes_7DL_A8C4FFABB,Traes_1AL_E1F3614B3,Traes_3AS_1D269F7BC,Traes_2DS_AD8820C42,Traes_2AS_6269D889E,Traes_2BS_B65714572,Traes_7DL_B09854286,Traes_2BS_8A40B568C,Novel01463,Novel13869,Traes_5DL_7BEC640FA,Novel08029,Traes_2AS_48F5EBFF7	9	Traes_7AS_DECB8080D,Traes_3DS_BB402655B,Traes_2DL_B9444E406,Traes_3DL_0C68B7DDB,Traes_2BL_E592F41F5,Traes_2AL_8A23618BA,TRAES3BF160500030CFD_g,Traes_2BL_D718E27A9,TRAES3BF040200010CFD_g
GO:0031300	intrinsic component of organelle membrane	cellular_component	0.58884	1	1	271	243	77980	1	Novel01728	0
GO:0033643	host cell part	cellular_component	0.58905	1	2	271	550	77980	1	Traes_4BL_251486C33	1	Novel09620
GO:0016301	kinase activity	molecular_function	0.59032	1	24	271	6712	77980	16	Traes_1DL_FB90601E7,TRAES3BF118700030CFD_g,Traes_4DS_17FF5683F,Traes_5BS_805D85BDE,Traes_2BS_FF5A68083,Traes_2BS_C0AED9734,Traes_2BS_5E8AC26AF,Traes_1DS_84B6648C8,Traes_2BL_75A4C21E7,Traes_5BL_2AFCA8B15,Traes_5DL_89E65686C,Traes_2BL_BCE70E1D0,Novel03237,Traes_2BL_3C831BF6E,Traes_4BL_B36109036,Traes_2DL_855C9818B	8	Traes_5DS_9031479C6,Traes_7BL_E3CD18894,Traes_1BL_B9BA70D12,Traes_3DS_BB402655B,Traes_2AS_88441E683,Traes_7AL_8A07184BC,TRAES3BF160500030CFD_g,Traes_2DL_802C8F6E2
GO:0016021	integral component of membrane	cellular_component	0.59207	1	25	271	7235	77980	9	Traes_2BS_DABEABDDC,Traes_2DS_28CA50371,Novel01728,Traes_4AS_805AEEE8A,Novel03237,Traes_2BS_8A40B568C,Traes_3AL_0C7CB044E,Novel01463,Novel07753	16	Traes_7BS_6135B1D85,Traes_4DS_C19065A90,Novel09409,Traes_5BS_023AB8CF3,Traes_7DS_4DEABD294,Traes_7AS_604879DCF,Traes_1AL_23C7010BD,Traes_7BS_A47E9F23C,Traes_4DL_2BEF10792,Novel02725,Traes_4BL_9421592BC,Traes_4DL_236A38092,Traes_5BL_A2F507F1E,Traes_1AL_15ADEBCF9,Traes_2DL_802C8F6E2,Traes_7DL_3D4BF5D30
GO:0051172	negative regulation of nitrogen compound metabolic process	biological_process	0.59265	1	1	271	282	77980	1	Novel01463	0
GO:0019012	virion	cellular_component	0.59294	1	6	271	1715	77980	6	Traes_5BS_805D85BDE,Traes_5DL_89E65686C,Traes_2DL_F2D3DED15,Traes_7AS_E97B5EFAE,Traes_2BL_BCE70E1D0,Traes_2AS_A9F768C2B	0
GO:0044703	multi-organism reproductive process	biological_process	0.59846	1	2	271	537	77980	2	Traes_1DS_84B6648C8,Traes_2BS_5E8AC26AF	0
GO:0031975	envelope	cellular_component	0.60136	1	4	271	1197	77980	2	Traes_4BS_23E4739D7,Traes_1BL_EFDDA2877	2	Novel11978,Traes_5AL_A2B2D25CA
GO:0018995	host	cellular_component	0.60343	1	2	271	565	77980	1	Traes_4BL_251486C33	1	Novel09620
GO:0043657	host cell	cellular_component	0.60343	1	2	271	565	77980	1	Traes_4BL_251486C33	1	Novel09620
GO:0044403	symbiosis, encompassing mutualism through parasitism	biological_process	0.60376	1	6	271	1726	77980	3	Traes_4BL_251486C33,Traes_4DS_8D68714BE,Traes_2DL_855C9818B	3	Traes_1AL_68FA687CC,Traes_3DS_BB402655B,TRAES3BF160500030CFD_g
GO:0044215	other organism	cellular_component	0.6045	1	2	271	566	77980	1	Traes_4BL_251486C33	1	Novel09620
GO:0044216	other organism cell	cellular_component	0.6045	1	2	271	566	77980	1	Traes_4BL_251486C33	1	Novel09620
GO:0044217	other organism part	cellular_component	0.6045	1	2	271	566	77980	1	Traes_4BL_251486C33	1	Novel09620
GO:0046914	transition metal ion binding	molecular_function	0.60465	1	24	271	7041	77980	17	Novel08029,Novel04197,Novel07753,Traes_5DS_E7FDA5B26,Traes_5AS_44322BC0E,Traes_1DL_263F80870,Traes_2BL_63CB9A0E1,Traes_1AL_2E3E0A5C2,Traes_3DS_7F7F46D4B,Traes_6DL_E32E79B84,Traes_2DL_7D58E9850,Traes_1AL_E1F3614B3,Traes_2DS_21F32D71E,Traes_3DS_F240D6D11,Traes_2BS_A0851924B,Novel07785,Traes_7AS_E97B5EFAE	7	Traes_6AS_A40580BCA,Traes_4BL_3A819B961,Traes_2BL_D31536F67,Traes_2AS_8D2E46FBE,Traes_2AL_C65E66F35,Traes_5BS_6A54156BB,TRAES3BF157000090CFD_g
GO:0044419	interspecies interaction between organisms	biological_process	0.6073	1	6	271	1732	77980	3	Traes_4BL_251486C33,Traes_4DS_8D68714BE,Traes_2DL_855C9818B	3	Traes_1AL_68FA687CC,Traes_3DS_BB402655B,TRAES3BF160500030CFD_g
GO:0051274	beta-glucan biosynthetic process	biological_process	0.60743	1	1	271	263	77980	0		1	Traes_2BS_F0846FCC2
GO:0051704	multi-organism process	biological_process	0.60957	1	13	271	3724	77980	8	Traes_2BS_5E8AC26AF,Traes_2DL_855C9818B,Traes_1DS_84B6648C8,Traes_4BL_251486C33,Novel07785,Traes_5BL_B80DDB1B7,Traes_1DL_FB90601E7,Traes_4DS_8D68714BE	5	TRAES3BF160500030CFD_g,Traes_3DS_BB402655B,Traes_3AS_529205E34,Traes_1AL_68FA687CC,Traes_2AS_8D2E46FBE
GO:0000226	microtubule cytoskeleton organization	biological_process	0.60964	1	1	271	250	77980	0		1	TRAES3BF066900080CFD_g
GO:0015979	photosynthesis	biological_process	0.61231	1	5	271	1597	77980	1	Traes_5DL_B45396EC4	4	TRAES3BF160500030CFD_g,Traes_3AS_529205E34,Traes_3DS_BB402655B,Traes_2BS_E6B0749F7
GO:0032501	multicellular organismal process	biological_process	0.61314	1	5	271	1437	77980	4	Traes_3B_B28A8F1C01,Traes_5DL_EF1C26105,Traes_1DS_84B6648C8,Traes_2BS_5E8AC26AF	1	Traes_5BL_1187EA2151
GO:0006414	translational elongation	biological_process	0.61505	1	1	271	267	77980	0		1	TRAES3BF160500030CFD_g
GO:0009124	nucleoside monophosphate biosynthetic process	biological_process	0.61683	1	2	271	636	77980	1	Traes_2BS_9C52B176E	1	Traes_5AL_A2B2D25CA
GO:0009378	four-way junction helicase activity	molecular_function	0.61694	1	3	271	842	77980	1	Novel12759	2	TRAES3BF160500030CFD_g,Traes_3DS_BB402655B
GO:0009611	response to wounding	biological_process	0.61915	1	1	271	287	77980	1	TRAES3BF273400020CFD_g	0
GO:0031224	intrinsic component of membrane	cellular_component	0.61956	1	25	271	7328	77980	9	Traes_3AL_0C7CB044E,Novel01463,Traes_2BS_8A40B568C,Novel03237,Novel07753,Traes_2DS_28CA50371,Traes_2BS_DABEABDDC,Novel01728,Traes_4AS_805AEEE8A	16	Traes_4BL_9421592BC,Traes_4DL_236A38092,Novel02725,Traes_7DL_3D4BF5D30,Traes_2DL_802C8F6E2,Traes_1AL_15ADEBCF9,Traes_5BL_A2F507F1E,Traes_5BS_023AB8CF3,Traes_7DS_4DEABD294,Novel09409,Traes_7BS_6135B1D85,Traes_4DS_C19065A90,Traes_7BS_A47E9F23C,Traes_1AL_23C7010BD,Traes_4DL_2BEF10792,Traes_7AS_604879DCF
GO:0034357	photosynthetic membrane	cellular_component	0.62146	1	3	271	1034	77980	1	Traes_5DL_B45396EC4	2	Traes_2BS_E6B0749F7,Traes_3AS_529205E34
GO:0015291	secondary active transmembrane transporter activity	molecular_function	0.62327	1	2	271	593	77980	1	Traes_2DS_28CA50371	1	Traes_5BL_A2F507F1E
GO:0000910	cytokinesis	biological_process	0.624	1	1	271	272	77980	1	Traes_2BS_8A40B568C	0
GO:0005996	monosaccharide metabolic process	biological_process	0.62426	1	1	271	263	77980	0		1	Traes_4BL_3A819B961
GO:0044764	multi-organism cellular process	biological_process	0.62451	1	6	271	1760	77980	3	Traes_2DL_855C9818B,Traes_4BL_251486C33,Traes_4DS_8D68714BE	3	TRAES3BF160500030CFD_g,Traes_3DS_BB402655B,Traes_1AL_68FA687CC
GO:0051273	beta-glucan metabolic process	biological_process	0.62494	1	1	271	275	77980	0		1	Traes_2BS_F0846FCC2
GO:0005753	mitochondrial proton-transporting ATP synthase complex	cellular_component	0.62639	1	1	271	309	77980	0		1	Traes_5AL_A2B2D25CA
GO:0015994	chlorophyll metabolic process	biological_process	0.62826	1	2	271	562	77980	0		2	Traes_3DS_BB402655B,TRAES3BF160500030CFD_g
GO:0016298	lipase activity	molecular_function	0.6291	1	1	271	272	77980	0		1	Traes_3AS_3F2D29115
GO:0019684	photosynthesis, light reaction	biological_process	0.63163	1	1	271	323	77980	0		1	Traes_2BS_E6B0749F7
GO:0006575	cellular modified amino acid metabolic process	biological_process	0.63318	1	1	271	298	77980	0		1	Traes_6BL_786D392B4
GO:0016310	phosphorylation	biological_process	0.63375	1	20	271	5806	77980	15	Traes_5DL_89E65686C,Traes_2BL_75A4C21E7,Traes_5BL_2AFCA8B15,Novel03237,Traes_2BL_3C831BF6E,Traes_4BL_B36109036,Traes_2DL_855C9818B,Traes_1DL_FB90601E7,TRAES3BF118700030CFD_g,Traes_2BS_FF5A68083,Traes_4DS_17FF5683F,Traes_5BS_805D85BDE,Traes_1DS_84B6648C8,Traes_2BS_C0AED9734,Traes_2BS_5E8AC26AF	5	Traes_7AL_8A07184BC,Traes_2DL_802C8F6E2,Traes_5DS_9031479C6,Traes_7BL_E3CD18894,Traes_2AS_88441E683
GO:0004185	serine-type carboxypeptidase activity	molecular_function	0.63503	1	1	271	298	77980	0		1	Traes_6DS_AB8349722
GO:0042451	purine nucleoside biosynthetic process	biological_process	0.63652	1	2	271	674	77980	0		2	Traes_6BL_786D392B4,Traes_5AL_A2B2D25CA
GO:0046129	purine ribonucleoside biosynthetic process	biological_process	0.63652	1	2	271	674	77980	0		2	Traes_5AL_A2B2D25CA,Traes_6BL_786D392B4
GO:0022414	reproductive process	biological_process	0.63735	1	2	271	578	77980	2	Traes_1DS_84B6648C8,Traes_2BS_5E8AC26AF	0
GO:0009617	response to bacterium	biological_process	0.64005	1	1	271	288	77980	0		1	Traes_2AS_8D2E46FBE
GO:0042742	defense response to bacterium	biological_process	0.64005	1	1	271	288	77980	0		1	Traes_2AS_8D2E46FBE
GO:0098797	plasma membrane protein complex	cellular_component	0.64196	1	1	271	276	77980	1	Traes_1DL_FB90601E7	0
GO:0005615	extracellular space	cellular_component	0.64247	1	1	271	280	77980	1	Traes_2BL_3C831BF6E	0
GO:0017038	protein import	biological_process	0.64617	1	1	271	289	77980	1	Traes_4BS_23E4739D7	0
GO:0010629	negative regulation of gene expression	biological_process	0.64755	1	1	271	321	77980	1	Novel01463	0
GO:0016881	acid-amino acid ligase activity	molecular_function	0.65064	1	1	271	302	77980	0		1	Traes_6BS_72F59E261
GO:0005216	ion channel activity	molecular_function	0.65295	1	2	271	605	77980	1	Traes_3AL_0C7CB044E	1	Traes_4DL_2BEF10792
GO:0022838	substrate-specific channel activity	molecular_function	0.65295	1	2	271	605	77980	1	Traes_3AL_0C7CB044E	1	Traes_4DL_2BEF10792
GO:0030246	carbohydrate binding	molecular_function	0.65402	1	3	271	913	77980	3	TRAES3BF010400110CFD_g,Novel03237,Traes_2BL_218D8300D	0
GO:0005057	receptor signaling protein activity	molecular_function	0.65476	1	1	271	300	77980	0		1	Traes_7AS_DECB8080D
GO:0006351	transcription, DNA-templated	biological_process	0.65552	1	24	271	7222	77980	14	Traes_2AS_6269D889E,Traes_2BS_B65714572,Traes_7DL_A8C4FFABB,Traes_1AL_E1F3614B3,Traes_2DS_AD8820C42,Traes_3AS_1D269F7BC,Traes_2AS_48F5EBFF7,Traes_1DL_263F80870,Traes_2BS_8A40B568C,Traes_7DL_B09854286,Novel13869,Novel01463,Novel08029,Traes_5DL_7BEC640FA	10	Traes_3DS_BB402655B,Traes_2DL_B9444E406,Traes_3DL_0C68B7DDB,Traes_7AS_DECB8080D,Traes_3DL_71B7E80D2,Traes_2BL_D718E27A9,TRAES3BF160500030CFD_g,TRAES3BF040200010CFD_g,Traes_2AL_8A23618BA,Traes_2BL_E592F41F5
GO:0097659	nucleic acid-templated transcription	biological_process	0.65552	1	24	271	7222	77980	14	Traes_1DL_263F80870,Traes_2AS_48F5EBFF7,Traes_5DL_7BEC640FA,Novel08029,Novel01463,Novel13869,Traes_7DL_B09854286,Traes_2BS_8A40B568C,Traes_2BS_B65714572,Traes_2AS_6269D889E,Traes_3AS_1D269F7BC,Traes_2DS_AD8820C42,Traes_1AL_E1F3614B3,Traes_7DL_A8C4FFABB	10	TRAES3BF040200010CFD_g,TRAES3BF160500030CFD_g,Traes_2BL_D718E27A9,Traes_2BL_E592F41F5,Traes_2AL_8A23618BA,Traes_3DL_0C68B7DDB,Traes_2DL_B9444E406,Traes_3DS_BB402655B,Traes_3DL_71B7E80D2,Traes_7AS_DECB8080D
GO:0046915	transition metal ion transmembrane transporter activity	molecular_function	0.65597	1	1	271	291	77980	0		1	Novel10662
GO:0031324	negative regulation of cellular metabolic process	biological_process	0.65875	1	1	271	330	77980	1	Novel01463	0
GO:0006631	fatty acid metabolic process	biological_process	0.65935	1	2	271	627	77980	0		2	Traes_6AS_A40580BCA,Traes_4BS_9AE107D4C
GO:0015267	channel activity	molecular_function	0.6636	1	2	271	618	77980	1	Traes_3AL_0C7CB044E	1	Traes_4DL_2BEF10792
GO:0022803	passive transmembrane transporter activity	molecular_function	0.6636	1	2	271	618	77980	1	Traes_3AL_0C7CB044E	1	Traes_4DL_2BEF10792
GO:0004180	carboxypeptidase activity	molecular_function	0.66453	1	1	271	321	77980	0		1	Traes_6DS_AB8349722
GO:0003724	RNA helicase activity	molecular_function	0.66681	1	2	271	610	77980	0		2	TRAES3BF160500030CFD_g,Traes_3DS_BB402655B
GO:0003678	DNA helicase activity	molecular_function	0.66758	1	4	271	1218	77980	2	Novel12759,Traes_2DL_7D58E9850	2	Traes_3DS_BB402655B,TRAES3BF160500030CFD_g
GO:0044724	single-organism carbohydrate catabolic process	biological_process	0.66798	1	1	271	307	77980	0		1	Traes_4BL_3A819B961
GO:0042440	pigment metabolic process	biological_process	0.66869	1	3	271	926	77980	1	Traes_4AS_805AEEE8A	2	Traes_3DS_BB402655B,TRAES3BF160500030CFD_g
GO:0034654	nucleobase-containing compound biosynthetic process	biological_process	0.66887	1	27	271	8206	77980	15	Traes_1DL_263F80870,Traes_2AS_48F5EBFF7,Traes_2BS_9C52B176E,Novel08029,Traes_5DL_7BEC640FA,Novel13869,Novel01463,Traes_2BS_8A40B568C,Traes_7DL_B09854286,Traes_2BS_B65714572,Traes_2AS_6269D889E,Traes_2DS_AD8820C42,Traes_3AS_1D269F7BC,Traes_1AL_E1F3614B3,Traes_7DL_A8C4FFABB	12	TRAES3BF040200010CFD_g,Traes_2BL_D718E27A9,TRAES3BF160500030CFD_g,Traes_5AL_A2B2D25CA,Traes_6BL_786D392B4,Traes_2AL_8A23618BA,Traes_2BL_E592F41F5,Traes_3DL_0C68B7DDB,Traes_2DL_B9444E406,Traes_3DS_BB402655B,Traes_3DL_71B7E80D2,Traes_7AS_DECB8080D
GO:0008509	anion transmembrane transporter activity	molecular_function	0.66985	1	1	271	305	77980	0		1	Traes_5BL_A2F507F1E
GO:0003968	RNA-directed RNA polymerase activity	molecular_function	0.6703	1	1	271	302	77980	1	Traes_6DL_169CFED8F	0
GO:0032774	RNA biosynthetic process	biological_process	0.67265	1	24	271	7284	77980	14	Traes_3AS_1D269F7BC,Traes_2DS_AD8820C42,Traes_1AL_E1F3614B3,Traes_7DL_A8C4FFABB,Traes_2BS_B65714572,Traes_2AS_6269D889E,Traes_5DL_7BEC640FA,Novel08029,Novel01463,Novel13869,Traes_7DL_B09854286,Traes_2BS_8A40B568C,Traes_1DL_263F80870,Traes_2AS_48F5EBFF7	10	Traes_3DL_71B7E80D2,Traes_7AS_DECB8080D,Traes_3DL_0C68B7DDB,Traes_2DL_B9444E406,Traes_3DS_BB402655B,Traes_2BL_E592F41F5,Traes_2AL_8A23618BA,TRAES3BF040200010CFD_g,TRAES3BF160500030CFD_g,Traes_2BL_D718E27A9
GO:0052689	carboxylic ester hydrolase activity	molecular_function	0.67385	1	2	271	666	77980	0		2	Traes_3AS_3F2D29115,Traes_2BS_C02C5A463
GO:0070838	divalent metal ion transport	biological_process	0.67429	1	1	271	305	77980	1	Novel01728	0
GO:0000041	transition metal ion transport	biological_process	0.6788	1	1	271	310	77980	0		1	Novel10662
GO:0050790	regulation of catalytic activity	biological_process	0.68008	1	1	271	319	77980	0		1	Novel09409
GO:0009163	nucleoside biosynthetic process	biological_process	0.68036	1	2	271	725	77980	0		2	Traes_5AL_A2B2D25CA,Traes_6BL_786D392B4
GO:0042455	ribonucleoside biosynthetic process	biological_process	0.68036	1	2	271	725	77980	0		2	Traes_6BL_786D392B4,Traes_5AL_A2B2D25CA
GO:0044707	single-multicellular organism process	biological_process	0.68162	1	3	271	957	77980	2	Traes_5DL_EF1C26105,Traes_3B_B28A8F1C01	1	Traes_5BL_1187EA2151
GO:1901659	glycosyl compound biosynthetic process	biological_process	0.68284	1	2	271	728	77980	0		2	Traes_5AL_A2B2D25CA,Traes_6BL_786D392B4
GO:0016740	transferase activity	molecular_function	0.68291	1	54	271	15760	77980	34	Traes_2DL_855C9818B,Traes_4AL_B2F48F9FA,Traes_4BL_B36109036,Traes_6DL_169CFED8F,Traes_7BL_DE9710474,Traes_5DL_89E65686C,Traes_5BL_2AFCA8B15,Traes_1DS_04B2A3FBB,Traes_2BL_3C831BF6E,Traes_3AL_4EC74A033,Traes_2AL_F750A006F,Novel04071,Traes_1DS_84B6648C8,Traes_2BS_FF5A68083,Traes_1AL_2E3E0A5C2,Traes_1DL_FB90601E7,TRAES3BF118700030CFD_g,Traes_1BS_F54A0F09C,Traes_2BS_9C52B176E,Traes_1DL_263F80870,Traes…	20	TRAES3BF160500030CFD_g,Traes_1AL_15ADEBCF9,Traes_2BS_F0846FCC2,Traes_5DL_36FA97AEA,Traes_1BL_5796ED3B1,Traes_7AL_8A07184BC,Traes_5DS_9031479C6,Traes_2AS_88441E683,Traes_1BL_B9BA70D12,Traes_2AS_8D2E46FBE,Traes_7DL_B1B3571A7,Traes_2DL_802C8F6E2,Traes_5AL_A2B2D25CA,Traes_6BL_786D392B4,Traes_7DS_3A44BE7A3,Traes_7BL_E3CD18894,Traes_3DS_BB402655B,TRAES3BF157000090CFD_g,Traes_2BS_D747FCA76,Traes_3DL_71B…
GO:0009579	thylakoid	cellular_component	0.68546	1	3	271	1146	77980	1	Traes_5DL_B45396EC4	2	Traes_2BS_E6B0749F7,Traes_3AS_529205E34
GO:0044436	thylakoid part	cellular_component	0.68546	1	3	271	1146	77980	1	Traes_5DL_B45396EC4	2	Traes_2BS_E6B0749F7,Traes_3AS_529205E34
GO:0008171	O-methyltransferase activity	molecular_function	0.68585	1	1	271	327	77980	1	Traes_4AL_B2F48F9FA	0
GO:1901575	organic substance catabolic process	biological_process	0.69085	1	6	271	1946	77980	3	Traes_2AL_225DFC16A,TRAES3BF073700160CFD_g,Traes_2DL_1CB540BCC	3	Traes_5DL_8F68FBC81,Traes_4BL_3A819B961,Traes_2DL_D54054567
GO:0016765	transferase activity, transferring alkyl or aryl (other than methyl) groups	molecular_function	0.69394	1	1	271	351	77980	0		1	Traes_6BL_786D392B4
GO:0016667	oxidoreductase activity, acting on a sulfur group of donors	molecular_function	0.6957	1	1	271	347	77980	1	Traes_2DL_9E060D0BB	0
GO:0008233	peptidase activity	molecular_function	0.69998	1	10	271	3195	77980	5	Traes_6DL_4B69D3147,Traes_6DL_169CFED8F,Novel02088,Traes_2DL_855C9818B,Traes_4DS_8D68714BE	5	Traes_6DS_AB8349722,Traes_5BS_6A54156BB,Traes_3DL_304C8DD67,Traes_2BL_D31536F67,Traes_3AL_0611800C6
GO:0005102	receptor binding	molecular_function	0.70101	1	3	271	988	77980	1	TRAES3BF061600120CFD_g	2	Traes_1BL_B9BA70D12,Novel09409
GO:0044425	membrane part	cellular_component	0.70176	1	32	271	9788	77980	12	Traes_4AS_805AEEE8A,Novel01728,Traes_2BS_DABEABDDC,Novel07753,Traes_3AL_0C7CB044E,Novel03237,Traes_4BS_23E4739D7,Traes_1DL_FB90601E7,Traes_2DS_28CA50371,Traes_5DL_B45396EC4,Novel01463,Traes_2BS_8A40B568C	20	Traes_7BS_A47E9F23C,Traes_4DL_2BEF10792,Traes_7AS_604879DCF,Traes_2BS_E6B0749F7,Novel11978,Traes_5BS_023AB8CF3,Novel09409,Traes_7BS_6135B1D85,Traes_4DS_C19065A90,Traes_7DL_3D4BF5D30,Traes_2DL_802C8F6E2,Traes_5BL_A2F507F1E,Traes_4BL_9421592BC,Traes_5AL_A2B2D25CA,Novel02725,Traes_1AL_23C7010BD,Traes_3AS_529205E34,Traes_7DS_4DEABD294,Traes_1AL_15ADEBCF9,Traes_4DL_236A38092
GO:0072522	purine-containing compound biosynthetic process	biological_process	0.70682	1	2	271	758	77980	0		2	Traes_5AL_A2B2D25CA,Traes_6BL_786D392B4
GO:0065009	regulation of molecular function	biological_process	0.70726	1	1	271	343	77980	0		1	Novel09409
GO:0016773	phosphotransferase activity, alcohol group as acceptor	molecular_function	0.70867	1	21	271	6277	77980	16	Traes_1DL_FB90601E7,TRAES3BF118700030CFD_g,Traes_1DS_84B6648C8,Traes_2BS_5E8AC26AF,Traes_2BS_C0AED9734,Traes_4DS_17FF5683F,Traes_5BS_805D85BDE,Traes_2BS_FF5A68083,Traes_5DL_89E65686C,Traes_2BL_75A4C21E7,Traes_5BL_2AFCA8B15,Traes_2BL_3C831BF6E,Novel03237,Traes_2BL_BCE70E1D0,Traes_2DL_855C9818B,Traes_4BL_B36109036	5	Traes_7BL_E3CD18894,Traes_5DS_9031479C6,Traes_2AS_88441E683,Traes_7AL_8A07184BC,Traes_2DL_802C8F6E2
GO:0051082	unfolded protein binding	molecular_function	0.71459	1	1	271	353	77980	1	Traes_6AS_E5254BC5B	0
GO:0000278	mitotic cell cycle	biological_process	0.71576	1	1	271	352	77980	1	Traes_2BS_8A40B568C	0
GO:1903047	mitotic cell cycle process	biological_process	0.71576	1	1	271	352	77980	1	Traes_2BS_8A40B568C	0
GO:0098542	defense response to other organism	biological_process	0.7176	1	1	271	352	77980	0		1	Traes_2AS_8D2E46FBE
GO:0045263	proton-transporting ATP synthase complex, coupling factor F(o)	cellular_component	0.71797	1	1	271	401	77980	0		1	Traes_5AL_A2B2D25CA
GO:1901137	carbohydrate derivative biosynthetic process	biological_process	0.72109	1	6	271	2021	77980	1	Traes_2BS_9C52B176E	5	Traes_5DS_9031479C6,Traes_7AL_8A07184BC,Traes_2AS_88441E683,Traes_6BL_786D392B4,Traes_5AL_A2B2D25CA
GO:0010605	negative regulation of macromolecule metabolic process	biological_process	0.72332	1	1	271	386	77980	1	Novel01463	0
GO:0046983	protein dimerization activity	molecular_function	0.7293	1	4	271	1513	77980	3	Traes_4AL_B2F48F9FA,Traes_2BS_8A40B568C,Novel07753	1	Novel02725
GO:0004190	aspartic-type endopeptidase activity	molecular_function	0.73096	1	1	271	361	77980	1	Novel02088	0
GO:0070001	aspartic-type peptidase activity	molecular_function	0.73096	1	1	271	361	77980	1	Novel02088	0
GO:0048519	negative regulation of biological process	biological_process	0.73444	1	2	271	755	77980	1	Novel01463	1	Novel09409
GO:0070008	serine-type exopeptidase activity	molecular_function	0.73557	1	1	271	385	77980	0		1	Traes_6DS_AB8349722
GO:0031090	organelle membrane	cellular_component	0.73768	1	5	271	1726	77980	3	Novel01728,Traes_1BL_EFDDA2877,Traes_4BS_23E4739D7	2	Novel11978,Traes_5AL_A2B2D25CA
GO:0006779	porphyrin-containing compound biosynthetic process	biological_process	0.73959	1	2	271	705	77980	0		2	Traes_3DS_BB402655B,TRAES3BF160500030CFD_g
GO:0008237	metallopeptidase activity	molecular_function	0.74176	1	1	271	366	77980	0		1	Traes_5BS_6A54156BB
GO:0016052	carbohydrate catabolic process	biological_process	0.74365	1	1	271	379	77980	0		1	Traes_4BL_3A819B961
GO:0071944	cell periphery	cellular_component	0.7472	1	4	271	1400	77980	3	Traes_3B_B28A8F1C01,Traes_1DL_FB90601E7,Traes_5DL_EF1C26105	1	Traes_2BS_C02C5A463
GO:0044459	plasma membrane part	cellular_component	0.74856	1	1	271	371	77980	1	Traes_1DL_FB90601E7	0
GO:0072509	divalent inorganic cation transmembrane transporter activity	molecular_function	0.75049	1	1	271	380	77980	0		1	Novel10662
GO:0015077	monovalent inorganic cation transmembrane transporter activity	molecular_function	0.75153	1	5	271	1846	77980	2	Traes_3AL_0C7CB044E,Traes_2DS_28CA50371	3	Traes_4DL_2BEF10792,Traes_5AL_A2B2D25CA,Traes_5BL_A2F507F1E
GO:0005886	plasma membrane	cellular_component	0.75344	1	2	271	739	77980	2	Traes_1DL_FB90601E7,Traes_3B_B28A8F1C01	0
GO:0016053	organic acid biosynthetic process	biological_process	0.75629	1	3	271	1102	77980	0		3	Traes_4BS_9AE107D4C,Traes_6AS_A40580BCA,TRAES3BF160500030CFD_g
GO:0046394	carboxylic acid biosynthetic process	biological_process	0.75629	1	3	271	1102	77980	0		3	Traes_4BS_9AE107D4C,TRAES3BF160500030CFD_g,Traes_6AS_A40580BCA
GO:0034062	RNA polymerase activity	molecular_function	0.76035	1	3	271	1113	77980	2	Traes_1DL_263F80870,Traes_6DL_169CFED8F	1	Traes_3DL_71B7E80D2
GO:0006260	DNA replication	biological_process	0.76275	1	4	271	1481	77980	4	Traes_1AL_C1F546A56,Traes_2DL_7D58E9850,Traes_2DL_9E060D0BB,Traes_1BL_6D953AB6D	0
GO:0006813	potassium ion transport	biological_process	0.76525	1	1	271	388	77980	1	Traes_3AL_0C7CB044E	0
GO:0004871	signal transducer activity	molecular_function	0.76795	1	3	271	1118	77980	1	Traes_5DL_7BEC640FA	2	Traes_4DS_C19065A90,Traes_7AS_DECB8080D
GO:1990234	transferase complex	cellular_component	0.76811	1	4	271	1461	77980	2	Novel07785,Traes_1AL_2E3E0A5C2	2	Traes_2AS_8D2E46FBE,TRAES3BF157000090CFD_g
GO:0005789	endoplasmic reticulum membrane	cellular_component	0.76908	1	1	271	395	77980	1	Novel01728	0
GO:0042175	nuclear outer membrane-endoplasmic reticulum membrane network	cellular_component	0.77089	1	1	271	397	77980	1	Novel01728	0
GO:0043207	response to external biotic stimulus	biological_process	0.77452	1	1	271	412	77980	0		1	Traes_2AS_8D2E46FBE
GO:0051707	response to other organism	biological_process	0.77452	1	1	271	412	77980	0		1	Traes_2AS_8D2E46FBE
GO:0044432	endoplasmic reticulum part	cellular_component	0.77671	1	1	271	405	77980	1	Novel01728	0
GO:1903509	liposaccharide metabolic process	biological_process	0.77776	1	3	271	1104	77980	0		3	Traes_5DS_9031479C6,Traes_7AL_8A07184BC,Traes_2AS_88441E683
GO:0003899	DNA-directed RNA polymerase activity	molecular_function	0.78401	1	2	271	814	77980	1	Traes_1DL_263F80870	1	Traes_3DL_71B7E80D2
GO:0009055	electron carrier activity	molecular_function	0.78416	1	3	271	1312	77980	3	Traes_4AL_6A4A1D3B0,Traes_6AS_E5254BC5B,Traes_6DL_E32E79B84	0
GO:0022804	active transmembrane transporter activity	molecular_function	0.78712	1	3	271	1149	77980	1	Traes_2DS_28CA50371	2	Traes_6AS_332F30482,Traes_5BL_A2F507F1E
GO:0015985	energy coupled proton transport, down electrochemical gradient	biological_process	0.78858	1	1	271	487	77980	0		1	Traes_5AL_A2B2D25CA
GO:0015986	ATP synthesis coupled proton transport	biological_process	0.78858	1	1	271	487	77980	0		1	Traes_5AL_A2B2D25CA
GO:0060089	molecular transducer activity	molecular_function	0.79363	1	3	271	1169	77980	1	Traes_5DL_7BEC640FA	2	Traes_7AS_DECB8080D,Traes_4DS_C19065A90
GO:0035556	intracellular signal transduction	biological_process	0.79754	1	4	271	1507	77980	1	Traes_2DL_7D58E9850	3	Traes_7AS_DECB8080D,Traes_1BL_B9BA70D12,Traes_2DL_802C8F6E2
GO:0044265	cellular macromolecule catabolic process	biological_process	0.79775	1	2	271	845	77980	0		2	Traes_2DL_D54054567,Traes_5DL_8F68FBC81
GO:0009108	coenzyme biosynthetic process	biological_process	0.79866	1	1	271	457	77980	0		1	Traes_6BL_786D392B4
GO:0045259	proton-transporting ATP synthase complex	cellular_component	0.80059	1	1	271	504	77980	0		1	Traes_5AL_A2B2D25CA
GO:0048523	negative regulation of cellular process	biological_process	0.80227	1	1	271	479	77980	1	Novel01463	0
GO:0016853	isomerase activity	molecular_function	0.80415	1	2	271	846	77980	1	Novel08554	1	Traes_4BL_3A819B961
GO:0008152	metabolic process	biological_process	0.8049	1	145	271	43594	77980	92	Traes_5BS_CD20C307C,Traes_3AS_1D269F7BC,Traes_2BS_FF5A68083,Traes_2AS_457604359,Traes_5BL_36EBD512B,Novel04615,Traes_2DS_708F03DA3,Novel13869,Traes_5DL_7BEC640FA,Traes_1AL_E1F3614B3,Traes_6AL_AE7EF8E87,Traes_4DL_5BFBDD55E,Traes_4AS_805AEEE8A,Traes_2AL_225DFC16A,Traes_2BS_8A40B568C,TRAES3BF061600120CFD_g,Novel01463,Traes_2DL_855C9818B,Traes_6AS_5BAD56BB6,Traes_6DL_4B69D3147,Novel02088,Traes_1DL_FB…	53	Novel02215,Traes_1AL_68FA687CC,Traes_5DS_9031479C6,Traes_2BL_E592F41F5,Traes_1AS_BC9714E23,Traes_7DL_B1B3571A7,Traes_3AL_0611800C6,Traes_7BS_6135B1D85,Traes_3DL_71B7E80D2,Traes_4AS_EF48BBCCF,Novel11978,Traes_2BS_E6B0749F7,Traes_7AL_8A07184BC,TRAES3BF040200010CFD_g,Traes_2AS_E6E3B4B88,TRAES3BF066900080CFD_g,Traes_2AS_88441E683,Traes_6AS_A40580BCA,Traes_2BL_D718E27A9,Traes_2AL_8DA6ECACE,Traes_4BS_E…
GO:1901362	organic cyclic compound biosynthetic process	biological_process	0.80724	1	30	271	9719	77980	17	Traes_2BS_B65714572,Traes_5BL_9C48DD2AC,Traes_2AS_6269D889E,Traes_1AL_E1F3614B3,Traes_3AS_1D269F7BC,Traes_2DS_AD8820C42,Traes_7DL_A8C4FFABB,Traes_2AS_48F5EBFF7,Traes_1DL_263F80870,Traes_2BS_9C52B176E,Traes_5DL_7BEC640FA,Novel08029,Traes_7DL_B09854286,Traes_5DL_3C2379192,Traes_2BS_8A40B568C,Novel01463,Novel13869	13	Traes_3DS_BB402655B,Traes_2DL_B9444E406,Traes_3DL_0C68B7DDB,Traes_4BS_E79CB87B7,Traes_3DL_71B7E80D2,Traes_7AS_DECB8080D,TRAES3BF160500030CFD_g,Traes_2BL_D718E27A9,TRAES3BF040200010CFD_g,Traes_6BL_786D392B4,Traes_5AL_A2B2D25CA,Traes_2BL_E592F41F5,Traes_2AL_8A23618BA
GO:0008092	cytoskeletal protein binding	molecular_function	0.80832	1	3	271	1177	77980	2	Traes_5BS_CD20C307C,Traes_7AS_E97B5EFAE	1	Traes_5DL_306234946
GO:0004175	endopeptidase activity	molecular_function	0.80992	1	5	271	1910	77980	2	Novel02088,Traes_6DL_169CFED8F	3	Traes_3DL_304C8DD67,Traes_2BL_D31536F67,Traes_3AL_0611800C6
GO:0006778	porphyrin-containing compound metabolic process	biological_process	0.81374	1	2	271	829	77980	0		2	TRAES3BF160500030CFD_g,Traes_3DS_BB402655B
GO:0051188	cofactor biosynthetic process	biological_process	0.81426	1	3	271	1203	77980	0		3	Traes_6BL_786D392B4,Traes_3DS_BB402655B,TRAES3BF160500030CFD_g
GO:0008270	zinc ion binding	molecular_function	0.81567	1	13	271	4429	77980	8	Traes_2BL_63CB9A0E1,Traes_1AL_2E3E0A5C2,Traes_2DL_7D58E9850,Novel08029,Novel04197,Traes_2BS_A0851924B,Traes_1DL_263F80870,Novel07785	5	Traes_2AL_C65E66F35,Traes_2AS_8D2E46FBE,Traes_2BL_D31536F67,Traes_5BS_6A54156BB,TRAES3BF157000090CFD_g
GO:0019438	aromatic compound biosynthetic process	biological_process	0.81635	1	28	271	9174	77980	15	Traes_7DL_A8C4FFABB,Traes_3AS_1D269F7BC,Traes_2DS_AD8820C42,Traes_1AL_E1F3614B3,Traes_2AS_6269D889E,Traes_2BS_B65714572,Novel01463,Novel13869,Traes_7DL_B09854286,Traes_2BS_8A40B568C,Traes_5DL_7BEC640FA,Novel08029,Traes_2BS_9C52B176E,Traes_1DL_263F80870,Traes_2AS_48F5EBFF7	13	Traes_7AS_DECB8080D,Traes_3DL_71B7E80D2,Traes_4BS_E79CB87B7,Traes_2DL_B9444E406,Traes_3DL_0C68B7DDB,Traes_3DS_BB402655B,Traes_2BL_E592F41F5,Traes_2AL_8A23618BA,Traes_5AL_A2B2D25CA,Traes_6BL_786D392B4,TRAES3BF040200010CFD_g,Traes_2BL_D718E27A9,TRAES3BF160500030CFD_g
GO:0044248	cellular catabolic process	biological_process	0.81696	1	5	271	1929	77980	3	Traes_2DL_1CB540BCC,TRAES3BF073700160CFD_g,Traes_2AL_225DFC16A	2	Traes_2DL_D54054567,Traes_5DL_8F68FBC81
GO:0006754	ATP biosynthetic process	biological_process	0.81799	1	1	271	529	77980	0		1	Traes_5AL_A2B2D25CA
GO:0070011	peptidase activity, acting on L-amino acid peptides	molecular_function	0.82296	1	8	271	2954	77980	3	Traes_6DL_4B69D3147,Novel02088,Traes_6DL_169CFED8F	5	Traes_3AL_0611800C6,Traes_6DS_AB8349722,Traes_5BS_6A54156BB,Traes_3DL_304C8DD67,Traes_2BL_D31536F67
GO:0090407	organophosphate biosynthetic process	biological_process	0.82557	1	3	271	1289	77980	1	Traes_2BS_9C52B176E	2	TRAES3BF160500030CFD_g,Traes_5AL_A2B2D25CA
GO:0015672	monovalent inorganic cation transport	biological_process	0.8271	1	4	271	1656	77980	1	Traes_3AL_0C7CB044E	3	Traes_7AS_1FFB4F41F,Traes_5AL_A2B2D25CA,Traes_5BL_A2F507F1E
GO:0016829	lyase activity	molecular_function	0.82816	1	4	271	1604	77980	4	Traes_1DS_A171C7D59,Traes_2BS_88CF42F2E,Traes_6DL_1AEA7B869,Traes_2DS_28CA50371	0
GO:0005198	structural molecule activity	molecular_function	0.83001	1	10	271	3951	77980	6	Novel07785,Traes_2DL_F2D3DED15,Traes_2BS_8A40B568C,Traes_3AL_4EC74A033,Traes_3AS_1D269F7BC,Traes_2BL_BCE70E1D0	4	Novel05852,TRAES3BF160500030CFD_g,Traes_4BS_AF594F934,Traes_7DL_C9EC51B0B
GO:0008194	UDP-glycosyltransferase activity	molecular_function	0.83139	1	1	271	488	77980	0		1	Traes_2BS_F0846FCC2
GO:0009142	nucleoside triphosphate biosynthetic process	biological_process	0.83147	1	1	271	551	77980	0		1	Traes_5AL_A2B2D25CA
GO:0009145	purine nucleoside triphosphate biosynthetic process	biological_process	0.83147	1	1	271	551	77980	0		1	Traes_5AL_A2B2D25CA
GO:0009201	ribonucleoside triphosphate biosynthetic process	biological_process	0.83147	1	1	271	551	77980	0		1	Traes_5AL_A2B2D25CA
GO:0009206	purine ribonucleoside triphosphate biosynthetic process	biological_process	0.83147	1	1	271	551	77980	0		1	Traes_5AL_A2B2D25CA
GO:0033014	tetrapyrrole biosynthetic process	biological_process	0.83415	1	2	271	872	77980	0		2	Traes_3DS_BB402655B,TRAES3BF160500030CFD_g
GO:1901607	alpha-amino acid biosynthetic process	biological_process	0.83648	1	1	271	503	77980	0		1	TRAES3BF160500030CFD_g
GO:0018130	heterocycle biosynthetic process	biological_process	0.83662	1	28	271	9294	77980	15	Novel13869,Novel01463,Traes_2BS_8A40B568C,Traes_7DL_B09854286,Novel08029,Traes_5DL_7BEC640FA,Traes_2BS_9C52B176E,Traes_1DL_263F80870,Traes_2AS_48F5EBFF7,Traes_7DL_A8C4FFABB,Traes_2DS_AD8820C42,Traes_3AS_1D269F7BC,Traes_1AL_E1F3614B3,Traes_2AS_6269D889E,Traes_2BS_B65714572	13	Traes_2AL_8A23618BA,Traes_2BL_E592F41F5,Traes_6BL_786D392B4,Traes_5AL_A2B2D25CA,TRAES3BF040200010CFD_g,Traes_2BL_D718E27A9,TRAES3BF160500030CFD_g,Traes_7AS_DECB8080D,Traes_3DL_71B7E80D2,Traes_4BS_E79CB87B7,Traes_3DL_0C68B7DDB,Traes_2DL_B9444E406,Traes_3DS_BB402655B
GO:0042626	ATPase activity, coupled to transmembrane movement of substances	molecular_function	0.83721	1	1	271	490	77980	0		1	Traes_6AS_332F30482
GO:0043492	ATPase activity, coupled to movement of substances	molecular_function	0.83721	1	1	271	490	77980	0		1	Traes_6AS_332F30482
GO:1901135	carbohydrate derivative metabolic process	biological_process	0.83798	1	9	271	3377	77980	4	Traes_2BS_9C52B176E,Traes_2AL_225DFC16A,TRAES3BF073700160CFD_g,Traes_2DL_1CB540BCC	5	Traes_5DS_9031479C6,Traes_2AS_88441E683,Traes_7AL_8A07184BC,Traes_5AL_A2B2D25CA,Traes_6BL_786D392B4
GO:0008236	serine-type peptidase activity	molecular_function	0.84014	1	3	271	1309	77980	1	Traes_6DL_4B69D3147	2	Traes_6DS_AB8349722,Traes_2BL_D31536F67
GO:0017171	serine hydrolase activity	molecular_function	0.84014	1	3	271	1309	77980	1	Traes_6DL_4B69D3147	2	Traes_2BL_D31536F67,Traes_6DS_AB8349722
GO:0006928	movement of cell or subcellular component	biological_process	0.84586	1	1	271	498	77980	0		1	Traes_1BL_B9BA70D12
GO:0009127	purine nucleoside monophosphate biosynthetic process	biological_process	0.84665	1	1	271	575	77980	0		1	Traes_5AL_A2B2D25CA
GO:0009168	purine ribonucleoside monophosphate biosynthetic process	biological_process	0.84665	1	1	271	575	77980	0		1	Traes_5AL_A2B2D25CA
GO:0006464	cellular protein modification process	biological_process	0.8514	1	20	271	6671	77980	15	Traes_2DL_855C9818B,Traes_4BL_B36109036,Traes_2BL_3C831BF6E,Novel03237,Traes_2BL_75A4C21E7,Traes_5DL_89E65686C,Traes_5BL_2AFCA8B15,Traes_1DS_84B6648C8,Traes_2BS_5E8AC26AF,Traes_2BS_C0AED9734,Traes_2BS_FF5A68083,Traes_4DS_17FF5683F,Traes_5BS_805D85BDE,TRAES3BF118700030CFD_g,Traes_1DL_FB90601E7	5	Traes_2DL_802C8F6E2,Traes_7AL_8A07184BC,Traes_2AS_88441E683,Traes_7BL_E3CD18894,Traes_5DS_9031479C6
GO:0036211	protein modification process	biological_process	0.8514	1	20	271	6671	77980	15	Traes_2DL_855C9818B,Traes_4BL_B36109036,Traes_2BL_3C831BF6E,Novel03237,Traes_5DL_89E65686C,Traes_2BL_75A4C21E7,Traes_5BL_2AFCA8B15,Traes_2BS_C0AED9734,Traes_2BS_5E8AC26AF,Traes_1DS_84B6648C8,Traes_2BS_FF5A68083,Traes_4DS_17FF5683F,Traes_5BS_805D85BDE,TRAES3BF118700030CFD_g,Traes_1DL_FB90601E7	5	Traes_2DL_802C8F6E2,Traes_7AL_8A07184BC,Traes_2AS_88441E683,Traes_7BL_E3CD18894,Traes_5DS_9031479C6
GO:0004519	endonuclease activity	molecular_function	0.85261	1	1	271	538	77980	0		1	Traes_2DL_D54054567
GO:0006820	anion transport	biological_process	0.85722	1	1	271	535	77980	0		1	Traes_5BL_A2F507F1E
GO:0006508	proteolysis	biological_process	0.85757	1	8	271	3077	77980	4	Traes_2DL_855C9818B,Traes_6DL_4B69D3147,Novel02088,Traes_4DS_8D68714BE	4	Traes_3DL_304C8DD67,Traes_2BL_D31536F67,Traes_6DS_AB8349722,Traes_3AL_0611800C6
GO:0006310	DNA recombination	biological_process	0.85803	1	4	271	1690	77980	1	Novel12759	3	Novel02215,TRAES3BF160500030CFD_g,Traes_3DS_BB402655B
GO:0005488	binding	molecular_function	0.85868	1	156	271	46283	77980	112	Traes_1DL_FB90601E7,Traes_1DL_2B4ACCA61,Traes_5BL_630A8A142,Traes_3DL_CBB57F249,Traes_2DS_21F32D71E,Traes_2DL_9E060D0BB,Traes_6DL_94DCF0B70,Traes_4AL_FC7AEBB05,Traes_2BS_8A40B568C,Novel01463,TRAES3BF061600120CFD_g,Traes_4AL_6A4A1D3B0,Traes_1BL_9B294204B,Traes_6AS_5BAD56BB6,Traes_2DL_855C9818B,Traes_7DS_E6820A9C7,Traes_6DL_4B69D3147,Traes_2DS_AD8820C42,Traes_2BS_5E8AC26AF,Traes_2DS_588BF680A,Traes…	44	Traes_7BS_8B18BE79B,TRAES3BF066900080CFD_g,Traes_2AS_88441E683,Traes_7AL_8A07184BC,Traes_2AL_C65E66F35,Traes_4BS_E79CB87B7,Traes_7DS_3A44BE7A3,Traes_7AS_124AAFA99,Traes_6AS_A40580BCA,Traes_2BL_D718E27A9,Traes_2AS_8D2E46FBE,Traes_5BS_6A54156BB,Traes_5DS_9031479C6,Traes_5DL_306234946,Traes_3DL_71B7E80D2,Novel10232,Novel11978,TRAES3BF026100080CFD_g,Traes_7DL_B1B3571A7,Traes_7AS_DECB8080D,Traes_5DS_C…
GO:0015399	primary active transmembrane transporter activity	molecular_function	0.86057	1	1	271	531	77980	0		1	Traes_6AS_332F30482
GO:0015405	P-P-bond-hydrolysis-driven transmembrane transporter activity	molecular_function	0.86057	1	1	271	531	77980	0		1	Traes_6AS_332F30482
GO:0007010	cytoskeleton organization	biological_process	0.86118	1	2	271	942	77980	1	Traes_7AS_E97B5EFAE	1	TRAES3BF066900080CFD_g
GO:0009156	ribonucleoside monophosphate biosynthetic process	biological_process	0.86634	1	1	271	614	77980	0		1	Traes_5AL_A2B2D25CA
GO:0015078	hydrogen ion transmembrane transporter activity	molecular_function	0.86668	1	3	271	1470	77980	1	Traes_2DS_28CA50371	2	Traes_5AL_A2B2D25CA,Traes_5BL_A2F507F1E
GO:0022890	inorganic cation transmembrane transporter activity	molecular_function	0.86762	1	6	271	2518	77980	2	Traes_2DS_28CA50371,Traes_3AL_0C7CB044E	4	Novel10662,Traes_5AL_A2B2D25CA,Traes_5BL_A2F507F1E,Traes_4DL_2BEF10792
GO:0016020	membrane	cellular_component	0.86876	1	51	271	16454	77980	22	Novel03237,Traes_4BS_23E4739D7,Traes_1BL_EFDDA2877,Traes_3AL_0C7CB044E,Novel07753,Traes_6AS_E5254BC5B,Traes_2BS_DABEABDDC,Traes_4AS_805AEEE8A,Novel01728,Traes_1AL_94EA49C55,Traes_1BL_B0FD45910,Novel04071,Novel01463,Traes_2BS_8A40B568C,Traes_5DL_89E65686C,Traes_4BL_553851000,Traes_7DS_4CE1A25EF,Traes_5DL_B45396EC4,Traes_3B_B28A8F1C01,Traes_2DS_CC0A98FBC,Traes_1DL_FB90601E7,Traes_2DS_28CA50371	29	Traes_4BL_9421592BC,Traes_5AL_A2B2D25CA,Traes_4AS_5D4904831,Novel02725,Traes_2DL_802C8F6E2,Traes_5BL_A2F507F1E,Traes_7DL_3D4BF5D30,Novel09409,Traes_7BS_6135B1D85,Traes_4DS_C19065A90,Traes_5BS_023AB8CF3,Traes_2BS_D747FCA76,Traes_2BS_E6B0749F7,Novel10662,Traes_7AS_604879DCF,Novel11978,Traes_7BS_A47E9F23C,Traes_4DL_2BEF10792,Novel07386,Traes_7AS_1FFB4F41F,Traes_4DL_236A38092,Traes_7AL_8A07184BC,Trae…
GO:0016772	transferase activity, transferring phosphorus-containing groups	molecular_function	0.87306	1	28	271	9243	77980	18	Traes_4DS_17FF5683F,Traes_2BS_FF5A68083,Traes_5BS_805D85BDE,Traes_2BS_C0AED9734,Traes_2BS_5E8AC26AF,Traes_1DS_84B6648C8,Traes_1DL_FB90601E7,TRAES3BF118700030CFD_g,Traes_4BL_B36109036,Traes_2DL_855C9818B,Traes_1DL_263F80870,Traes_6DL_169CFED8F,Traes_5BL_2AFCA8B15,Traes_2BL_75A4C21E7,Traes_5DL_89E65686C,Traes_2BL_BCE70E1D0,Novel03237,Traes_2BL_3C831BF6E	10	Traes_5DS_9031479C6,Traes_7BL_E3CD18894,Traes_3DS_BB402655B,Traes_1BL_B9BA70D12,Traes_2AS_88441E683,Traes_3DL_71B7E80D2,TRAES3BF160500030CFD_g,Traes_2DL_802C8F6E2,Traes_5AL_A2B2D25CA,Traes_7AL_8A07184BC
GO:0038023	signaling receptor activity	molecular_function	0.87562	1	1	271	562	77980	1	Traes_5DL_7BEC640FA	0
GO:0016879	ligase activity, forming carbon-nitrogen bonds	molecular_function	0.87613	1	1	271	591	77980	0		1	Traes_6BS_72F59E261
GO:0032787	monocarboxylic acid metabolic process	biological_process	0.87916	1	2	271	1016	77980	0		2	Traes_4BS_9AE107D4C,Traes_6AS_A40580BCA
GO:0007154	cell communication	biological_process	0.87981	1	10	271	3730	77980	4	Traes_1DS_84B6648C8,Traes_2BS_5E8AC26AF,Traes_5DL_7BEC640FA,Traes_2DL_7D58E9850	6	Traes_2AS_88441E683,Traes_1BL_B9BA70D12,Traes_2DL_802C8F6E2,Traes_5DS_9031479C6,Traes_4DS_C19065A90,Traes_7AS_DECB8080D
GO:0000287	magnesium ion binding	molecular_function	0.8799	1	1	271	595	77980	1	Traes_2BS_FF5A68083	0
GO:0051301	cell division	biological_process	0.88074	1	1	271	578	77980	1	Traes_2BS_8A40B568C	0
GO:0008238	exopeptidase activity	molecular_function	0.88274	1	1	271	604	77980	0		1	Traes_6DS_AB8349722
GO:0006796	phosphate-containing compound metabolic process	biological_process	0.88418	1	23	271	7896	77980	16	Novel03237,Traes_2BL_3C831BF6E,Traes_2BL_75A4C21E7,Traes_5DL_89E65686C,Traes_5BL_2AFCA8B15,Traes_2BS_9C52B176E,Traes_2DL_855C9818B,Traes_4BL_B36109036,TRAES3BF118700030CFD_g,Traes_1DL_FB90601E7,Traes_5BS_805D85BDE,Traes_4DS_17FF5683F,Traes_2BS_FF5A68083,Traes_2BS_C0AED9734,Traes_2BS_5E8AC26AF,Traes_1DS_84B6648C8	7	Traes_5AL_A2B2D25CA,Traes_7AL_8A07184BC,Traes_2DL_802C8F6E2,TRAES3BF160500030CFD_g,Traes_2AS_88441E683,Traes_5DS_9031479C6,Traes_7BL_E3CD18894
GO:0098796	membrane protein complex	cellular_component	0.88436	1	7	271	3002	77980	3	Traes_4BS_23E4739D7,Traes_1DL_FB90601E7,Traes_5DL_B45396EC4	4	Novel11978,Traes_2BS_E6B0749F7,Traes_5AL_A2B2D25CA,Traes_3AS_529205E34
GO:0033013	tetrapyrrole metabolic process	biological_process	0.88464	1	2	271	1000	77980	0		2	Traes_3DS_BB402655B,TRAES3BF160500030CFD_g
GO:0009152	purine ribonucleotide biosynthetic process	biological_process	0.88514	1	1	271	654	77980	0		1	Traes_5AL_A2B2D25CA
GO:0050789	regulation of biological process	biological_process	0.8854	1	31	271	10414	77980	15	Traes_2AS_48F5EBFF7,Traes_7DL_B09854286,Traes_2BS_8A40B568C,Novel01463,Novel13869,Traes_5DL_7BEC640FA,Novel08029,Traes_2AS_6269D889E,Traes_2BS_B65714572,Novel01728,Traes_2DL_7D58E9850,Traes_7DL_A8C4FFABB,Traes_1AL_E1F3614B3,Traes_3AS_1D269F7BC,Traes_2DS_AD8820C42	16	Traes_2BL_D718E27A9,TRAES3BF160500030CFD_g,TRAES3BF040200010CFD_g,Traes_2DL_802C8F6E2,Traes_2BL_E592F41F5,Traes_2AL_8A23618BA,Traes_5DS_9031479C6,Traes_1BL_B9BA70D12,Traes_3DS_BB402655B,Traes_2AS_88441E683,Traes_2BS_E6B0749F7,Traes_2DL_B9444E406,Traes_3DL_0C68B7DDB,Traes_7AS_DECB8080D,Traes_4DS_C19065A90,Novel09409
GO:0009056	catabolic process	biological_process	0.88625	1	6	271	2521	77980	3	TRAES3BF073700160CFD_g,Traes_2DL_1CB540BCC,Traes_2AL_225DFC16A	3	Traes_5DL_8F68FBC81,Traes_4BL_3A819B961,Traes_2DL_D54054567
GO:0006793	phosphorus metabolic process	biological_process	0.88857	1	23	271	7929	77980	16	Novel03237,Traes_2BL_3C831BF6E,Traes_5DL_89E65686C,Traes_2BL_75A4C21E7,Traes_5BL_2AFCA8B15,Traes_2BS_9C52B176E,Traes_2DL_855C9818B,Traes_4BL_B36109036,TRAES3BF118700030CFD_g,Traes_1DL_FB90601E7,Traes_5BS_805D85BDE,Traes_4DS_17FF5683F,Traes_2BS_FF5A68083,Traes_2BS_C0AED9734,Traes_2BS_5E8AC26AF,Traes_1DS_84B6648C8	7	Traes_5AL_A2B2D25CA,Traes_7AL_8A07184BC,Traes_2DL_802C8F6E2,TRAES3BF160500030CFD_g,Traes_2AS_88441E683,Traes_5DS_9031479C6,Traes_7BL_E3CD18894
GO:0009058	biosynthetic process	biological_process	0.88993	1	54	271	17819	77980	28	Novel01463,Traes_2BS_8A40B568C,Traes_3AL_4EC74A033,Traes_2AS_6269D889E,Traes_2DS_28CA50371,Traes_2DL_7D58E9850,Traes_6DL_1AEA7B869,Traes_2BS_88CF42F2E,Traes_3AS_1D269F7BC,Traes_2DL_9E060D0BB,Traes_1AL_C1F546A56,Traes_2BS_9C52B176E,Traes_1BS_F54A0F09C,Traes_1DL_263F80870,Traes_2AS_48F5EBFF7,Novel13869,Traes_7DL_B09854286,Traes_5DL_3C2379192,Traes_5DL_7BEC640FA,Novel08029,Traes_4AS_805AEEE8A,Traes_…	26	TRAES3BF040200010CFD_g,TRAES3BF160500030CFD_g,Traes_2BS_F0846FCC2,Traes_2AL_8A23618BA,Traes_7AL_8A07184BC,Traes_5DS_9031479C6,Traes_2AS_88441E683,Traes_7AS_DECB8080D,Traes_1AL_68FA687CC,Traes_2BL_D718E27A9,Traes_4BS_AF594F934,Traes_7DL_B1B3571A7,Traes_2BL_E592F41F5,Traes_6AS_A40580BCA,Traes_5AL_A2B2D25CA,Traes_4BS_9AE107D4C,Traes_6BL_786D392B4,Traes_4AS_EF48BBCCF,Traes_4BS_E79CB87B7,Traes_7DS_3A4…
GO:0009605	response to external stimulus	biological_process	0.8916	1	1	271	615	77980	0		1	Traes_2AS_8D2E46FBE
GO:0006164	purine nucleotide biosynthetic process	biological_process	0.89499	1	1	271	678	77980	0		1	Traes_5AL_A2B2D25CA
GO:0050794	regulation of cellular process	biological_process	0.89668	1	29	271	9908	77980	14	Traes_2BS_8A40B568C,Traes_7DL_B09854286,Novel13869,Novel01463,Novel08029,Traes_5DL_7BEC640FA,Traes_2AS_48F5EBFF7,Traes_7DL_A8C4FFABB,Traes_2DL_7D58E9850,Traes_1AL_E1F3614B3,Traes_2DS_AD8820C42,Traes_3AS_1D269F7BC,Traes_2AS_6269D889E,Traes_2BS_B65714572	15	Traes_2AL_8A23618BA,Traes_2BL_E592F41F5,TRAES3BF160500030CFD_g,Traes_2BL_D718E27A9,TRAES3BF040200010CFD_g,Traes_2DL_802C8F6E2,Traes_7AS_DECB8080D,Traes_4DS_C19065A90,Traes_5DS_9031479C6,Traes_2AS_88441E683,Traes_3DS_BB402655B,Traes_1BL_B9BA70D12,Traes_2DL_B9444E406,Traes_3DL_0C68B7DDB,Traes_2BS_E6B0749F7
GO:0004872	receptor activity	molecular_function	0.89685	1	1	271	613	77980	1	Traes_5DL_7BEC640FA	0
GO:0072594	establishment of protein localization to organelle	biological_process	0.89871	1	1	271	623	77980	1	Traes_4BS_23E4739D7	0
GO:0009260	ribonucleotide biosynthetic process	biological_process	0.8999	1	1	271	693	77980	0		1	Traes_5AL_A2B2D25CA
GO:0046390	ribose phosphate biosynthetic process	biological_process	0.8999	1	1	271	693	77980	0		1	Traes_5AL_A2B2D25CA
GO:0016071	mRNA metabolic process	biological_process	0.9012	1	1	271	637	77980	0		1	Traes_5DL_8F68FBC81
GO:0055086	nucleobase-containing small molecule metabolic process	biological_process	0.90286	1	4	271	1983	77980	1	Traes_2BS_9C52B176E	3	TRAES3BF160500030CFD_g,Traes_5AL_A2B2D25CA,Traes_6BL_786D392B4
GO:0005783	endoplasmic reticulum	cellular_component	0.90315	1	1	271	641	77980	1	Novel01728	0
GO:0044421	extracellular region part	cellular_component	0.90533	1	1	271	643	77980	1	Traes_2BL_3C831BF6E	0
GO:0016787	hydrolase activity	molecular_function	0.90565	1	43	271	14308	77980	23	TRAES3BF073700160CFD_g,TRAES3BF043600010CFD_g,Traes_4DL_5BFBDD55E,Novel12759,Traes_2AL_225DFC16A,Traes_2DS_4D1345578,Traes_2BS_9C52B176E,Traes_5DL_68DF8DF53,Traes_2DL_1CB540BCC,Traes_2DL_7D58E9850,Traes_4DS_8D68714BE,Traes_3AS_1D269F7BC,Traes_1DS_84B6648C8,Traes_5DL_8FEBFC416,Traes_5AL_CB1EDDA461,TRAES3BF061600120CFD_g,Novel01463,Traes_3DL_F5930F58D,Traes_5BS_CD20C307C,Traes_2DL_855C9818B,Traes_6…	20	Traes_6AS_332F30482,Traes_3AL_0611800C6,Traes_2BS_C02C5A463,Traes_2AL_8DA6ECACE,Traes_6DS_AB8349722,Traes_3DS_BB402655B,Traes_2DL_D54054567,Traes_5DL_8F68FBC81,Traes_4BS_9AE107D4C,Traes_6AL_3712E0E1C,Traes_7DL_B1B3571A7,Traes_3AS_3F2D29115,Traes_5BS_6A54156BB,Traes_3DL_304C8DD67,Traes_1BL_B9BA70D12,Traes_4BL_3A819B961,Traes_2BL_D31536F67,TRAES3BF160500030CFD_g,Traes_7DL_69E2EA435,Novel16994
GO:0033365	protein localization to organelle	biological_process	0.9062	1	1	271	644	77980	1	Traes_4BS_23E4739D7	0
GO:0044699	single-organism process	biological_process	0.90625	1	95	271	29828	77980	54	Traes_2AS_A9F768C2B,Traes_5DL_EF1C26105,Traes_5DS_E7FDA5B26,Traes_2DL_F2D3DED15,Traes_6DL_5EF8EAD26,Traes_3B_8732922B8,Traes_2DL_7D58E9850,Traes_3DS_7F7F46D4B,Traes_2BS_FF5A68083,Traes_1DS_84B6648C8,Traes_2AS_457604359,Traes_2DS_708F03DA3,Traes_3AL_0C7CB044E,Traes_5DL_3C2379192,Traes_5BL_36EBD512B,Traes_1BL_EFDDA2877,Traes_6BL_5B613F9E5,Traes_5DL_7BEC640FA,Traes_1DL_323B6EDD7,Traes_5DL_3AFB7B7CF,…	41	Traes_4BL_6B601836D,Novel02215,Traes_2BS_F0846FCC2,Traes_7DL_C9EC51B0B,Traes_5DL_66950E702,Traes_1AL_68FA687CC,Traes_5DS_9031479C6,TRAES3BF116200450CFD_g,Traes_4BS_9AE107D4C,Traes_1AS_BC9714E23,Traes_7DL_B1B3571A7,Traes_5BL_A2F507F1E,Traes_5BL_304FAFA26,Traes_2BS_C02C5A463,Traes_7BS_6135B1D85,Traes_4AS_EF48BBCCF,Traes_3DL_0C68B7DDB,Traes_3DS_BB402655B,Novel11978,Traes_7AS_1FFB4F41F,Traes_4BL_3A81…
GO:0008652	cellular amino acid biosynthetic process	biological_process	0.90669	1	1	271	656	77980	0		1	TRAES3BF160500030CFD_g
GO:0032403	protein complex binding	molecular_function	0.90726	1	1	271	640	77980	1	Traes_5BS_CD20C307C	0
GO:0004252	serine-type endopeptidase activity	molecular_function	0.90923	1	1	271	672	77980	0		1	Traes_2BL_D31536F67
GO:0022900	electron transport chain	biological_process	0.91142	1	1	271	777	77980	0		1	Novel11978
GO:0033177	proton-transporting two-sector ATPase complex, proton-transporting domain	cellular_component	0.91462	1	1	271	749	77980	0		1	Traes_5AL_A2B2D25CA
GO:0022402	cell cycle process	biological_process	0.91535	1	1	271	677	77980	1	Traes_2BS_8A40B568C	0
GO:0016820	hydrolase activity, acting on acid anhydrides, catalyzing transmembrane movement of substances	molecular_function	0.92051	1	1	271	702	77980	0		1	Traes_6AS_332F30482
GO:0006605	protein targeting	biological_process	0.92177	1	1	271	697	77980	1	Traes_4BS_23E4739D7	0
GO:0008033	tRNA processing	biological_process	0.92295	1	1	271	704	77980	1	Traes_4AS_805AEEE8A	0
GO:0008324	cation transmembrane transporter activity	molecular_function	0.92348	1	6	271	2786	77980	2	Traes_2DS_28CA50371,Traes_3AL_0C7CB044E	4	Traes_4DL_2BEF10792,Traes_5BL_A2F507F1E,Novel10662,Traes_5AL_A2B2D25CA
GO:1902580	single-organism cellular localization	biological_process	0.92358	1	1	271	700	77980	1	Traes_4BS_23E4739D7	0
GO:0007165	signal transduction	biological_process	0.92363	1	8	271	3344	77980	2	Traes_5DL_7BEC640FA,Traes_2DL_7D58E9850	6	Traes_1BL_B9BA70D12,Traes_2AS_88441E683,Traes_2DL_802C8F6E2,Traes_5DS_9031479C6,Traes_4DS_C19065A90,Traes_7AS_DECB8080D
GO:0043412	macromolecule modification	biological_process	0.92409	1	20	271	7201	77980	15	Traes_2DL_855C9818B,Traes_4BL_B36109036,Traes_2BL_3C831BF6E,Novel03237,Traes_2BL_75A4C21E7,Traes_5DL_89E65686C,Traes_5BL_2AFCA8B15,Traes_2BS_5E8AC26AF,Traes_2BS_C0AED9734,Traes_1DS_84B6648C8,Traes_5BS_805D85BDE,Traes_4DS_17FF5683F,Traes_2BS_FF5A68083,TRAES3BF118700030CFD_g,Traes_1DL_FB90601E7	5	Traes_2DL_802C8F6E2,Traes_7AL_8A07184BC,Traes_2AS_88441E683,Traes_7BL_E3CD18894,Traes_5DS_9031479C6
GO:0016070	RNA metabolic process	biological_process	0.92521	1	27	271	9617	77980	15	Traes_7DL_B09854286,Traes_2BS_8A40B568C,Novel01463,Novel13869,Traes_5DL_7BEC640FA,Novel08029,Traes_2AS_48F5EBFF7,Traes_1DL_263F80870,Traes_7DL_A8C4FFABB,Traes_1AL_E1F3614B3,Traes_3AS_1D269F7BC,Traes_2DS_AD8820C42,Traes_2AS_6269D889E,Traes_2BS_B65714572,Traes_4AS_805AEEE8A	12	Traes_2BL_E592F41F5,Traes_2AL_8A23618BA,Traes_5DL_8F68FBC81,Traes_4BL_9421592BC,Traes_2BL_D718E27A9,TRAES3BF160500030CFD_g,TRAES3BF040200010CFD_g,Traes_7AS_DECB8080D,Traes_3DL_71B7E80D2,Traes_3DS_BB402655B,Traes_2DL_B9444E406,Traes_3DL_0C68B7DDB
GO:0009123	nucleoside monophosphate metabolic process	biological_process	0.92534	1	2	271	1283	77980	1	Traes_2BS_9C52B176E	1	Traes_5AL_A2B2D25CA
GO:0044700	single organism signaling	biological_process	0.92603	1	8	271	3361	77980	2	Traes_2DL_7D58E9850,Traes_5DL_7BEC640FA	6	Traes_7AS_DECB8080D,Traes_4DS_C19065A90,Traes_5DS_9031479C6,Traes_1BL_B9BA70D12,Traes_2AS_88441E683,Traes_2DL_802C8F6E2
GO:0023052	signaling	biological_process	0.92666	1	8	271	3366	77980	2	Traes_5DL_7BEC640FA,Traes_2DL_7D58E9850	6	Traes_4DS_C19065A90,Traes_7AS_DECB8080D,Traes_2DL_802C8F6E2,Traes_1BL_B9BA70D12,Traes_2AS_88441E683,Traes_5DS_9031479C6
GO:0044446	intracellular organelle part	cellular_component	0.92719	1	12	271	4791	77980	6	Traes_1BL_EFDDA2877,Traes_4BS_23E4739D7,Traes_3AS_1D269F7BC,Traes_1AL_2E3E0A5C2,Novel01728,Novel07785	6	Traes_2AS_8D2E46FBE,Traes_5AL_A2B2D25CA,Novel11978,Traes_1BL_B9BA70D12,TRAES3BF157000090CFD_g,TRAES3BF066900080CFD_g
GO:0006281	DNA repair	biological_process	0.92969	1	4	271	1932	77980	1	Novel12759	3	TRAES3BF160500030CFD_g,Novel02215,Traes_3DS_BB402655B
GO:0044422	organelle part	cellular_component	0.93287	1	12	271	4842	77980	6	Novel07785,Novel01728,Traes_1AL_2E3E0A5C2,Traes_3AS_1D269F7BC,Traes_1BL_EFDDA2877,Traes_4BS_23E4739D7	6	TRAES3BF066900080CFD_g,TRAES3BF157000090CFD_g,Novel11978,Traes_1BL_B9BA70D12,Traes_5AL_A2B2D25CA,Traes_2AS_8D2E46FBE
GO:0016791	phosphatase activity	molecular_function	0.93409	1	1	271	740	77980	0		1	Traes_4BL_3A819B961
GO:0042278	purine nucleoside metabolic process	biological_process	0.93626	1	2	271	1352	77980	0		2	Traes_6BL_786D392B4,Traes_5AL_A2B2D25CA
GO:0046128	purine ribonucleoside metabolic process	biological_process	0.93626	1	2	271	1352	77980	0		2	Traes_6BL_786D392B4,Traes_5AL_A2B2D25CA
GO:0005576	extracellular region	cellular_component	0.9376	1	6	271	2756	77980	4	Traes_5BL_B80DDB1B7,TRAES3BF168400230CFD_g,TRAES3BF061600120CFD_g,Traes_2BL_3C831BF6E	2	Traes_1BL_B9BA70D12,Traes_3DL_0C68B7DDB
GO:0016779	nucleotidyltransferase activity	molecular_function	0.93826	1	4	271	2104	77980	2	Traes_6DL_169CFED8F,Traes_1DL_263F80870	2	Traes_3DL_71B7E80D2,Traes_5AL_A2B2D25CA
GO:0006974	cellular response to DNA damage stimulus	biological_process	0.93888	1	4	271	1989	77980	1	Novel12759	3	TRAES3BF160500030CFD_g,Novel02215,Traes_3DS_BB402655B
GO:0009117	nucleotide metabolic process	biological_process	0.94109	1	3	271	1783	77980	1	Traes_2BS_9C52B176E	2	Traes_5AL_A2B2D25CA,TRAES3BF160500030CFD_g
GO:0043234	protein complex	cellular_component	0.9414	1	17	271	6751	77980	9	Traes_5DL_B45396EC4,Traes_4BS_23E4739D7,Traes_5BS_CD20C307C,Novel12759,Novel07785,Traes_3AS_1D269F7BC,Traes_1AL_2E3E0A5C2,Traes_1DL_FB90601E7,Traes_2DL_7D58E9850	8	Traes_5AL_A2B2D25CA,Novel02215,Novel11978,Traes_1BL_B9BA70D12,TRAES3BF157000090CFD_g,Traes_2BS_E6B0749F7,Traes_2AS_8D2E46FBE,Traes_3AS_529205E34
GO:0044712	single-organism catabolic process	biological_process	0.9442	1	1	271	797	77980	0		1	Traes_4BL_3A819B961
GO:0015075	ion transmembrane transporter activity	molecular_function	0.94496	1	7	271	3295	77980	2	Traes_3AL_0C7CB044E,Traes_2DS_28CA50371	5	Traes_4DL_2BEF10792,Traes_5AL_A2B2D25CA,Novel10662,Traes_7BS_6135B1D85,Traes_5BL_A2F507F1E
GO:0006753	nucleoside phosphate metabolic process	biological_process	0.94526	1	3	271	1810	77980	1	Traes_2BS_9C52B176E	2	TRAES3BF160500030CFD_g,Traes_5AL_A2B2D25CA
GO:0009119	ribonucleoside metabolic process	biological_process	0.94531	1	2	271	1403	77980	0		2	Traes_6BL_786D392B4,Traes_5AL_A2B2D25CA
GO:0051186	cofactor metabolic process	biological_process	0.94631	1	3	271	1702	77980	0		3	TRAES3BF160500030CFD_g,Traes_6BL_786D392B4,Traes_3DS_BB402655B
GO:0006520	cellular amino acid metabolic process	biological_process	0.94668	1	3	271	1705	77980	1	Novel07753	2	TRAES3BF160500030CFD_g,Traes_3DL_0C68B7DDB
GO:0065007	biological regulation	biological_process	0.94788	1	31	271	11113	77980	15	Novel08029,Traes_5DL_7BEC640FA,Novel13869,Novel01463,Traes_2BS_8A40B568C,Traes_7DL_B09854286,Traes_2AS_48F5EBFF7,Traes_2DS_AD8820C42,Traes_3AS_1D269F7BC,Traes_1AL_E1F3614B3,Traes_7DL_A8C4FFABB,Traes_2DL_7D58E9850,Novel01728,Traes_2BS_B65714572,Traes_2AS_6269D889E	16	Traes_2AL_8A23618BA,Traes_2BL_E592F41F5,Traes_2DL_802C8F6E2,TRAES3BF040200010CFD_g,TRAES3BF160500030CFD_g,Traes_2BL_D718E27A9,Novel09409,Traes_4DS_C19065A90,Traes_7AS_DECB8080D,Traes_3DL_0C68B7DDB,Traes_2DL_B9444E406,Traes_2BS_E6B0749F7,Traes_2AS_88441E683,Traes_3DS_BB402655B,Traes_1BL_B9BA70D12,Traes_5DS_9031479C6
GO:0034220	ion transmembrane transport	biological_process	0.9501	1	2	271	1380	77980	0		2	Traes_5AL_A2B2D25CA,Traes_7BS_6135B1D85
GO:0033554	cellular response to stress	biological_process	0.95033	1	4	271	2073	77980	1	Novel12759	3	TRAES3BF160500030CFD_g,Novel02215,Traes_3DS_BB402655B
GO:0006091	generation of precursor metabolites and energy	biological_process	0.95178	1	2	271	1456	77980	0		2	Novel11978,Traes_2BS_E6B0749F7
GO:0072521	purine-containing compound metabolic process	biological_process	0.95251	1	2	271	1449	77980	0		2	Traes_5AL_A2B2D25CA,Traes_6BL_786D392B4
GO:0007049	cell cycle	biological_process	0.95319	1	2	271	1321	77980	1	Traes_2BS_8A40B568C	1	TRAES3BF116200450CFD_g
GO:0016874	ligase activity	molecular_function	0.95326	1	3	271	1737	77980	0		3	Traes_3DS_BB402655B,TRAES3BF160500030CFD_g,Traes_6BS_72F59E261
GO:0016482	cytoplasmic transport	biological_process	0.95441	1	1	271	839	77980	1	Traes_4BS_23E4739D7	0
GO:0009116	nucleoside metabolic process	biological_process	0.95447	1	2	271	1464	77980	0		2	Traes_5AL_A2B2D25CA,Traes_6BL_786D392B4
GO:0008150	biological_process	biological_process	0.95448	1	182	271	55720	77980	109	Novel12759,TRAES3BF010400110CFD_g,Traes_5BS_805D85BDE,Traes_4DS_17FF5683F,Traes_1DS_A171C7D59,TRAES3BF073700160CFD_g,Traes_5DL_3AFB7B7CF,Traes_1AL_C1F546A56,Traes_1DL_323B6EDD7,Traes_6BL_5B613F9E5,Novel08029,Traes_1BL_EFDDA2877,Novel03237,Traes_5DL_3C2379192,Traes_7DL_B09854286,Traes_3AL_0C7CB044E,Traes_1DS_84B6648C8,Traes_2BS_88CF42F2E,Traes_5AL_727C588D0,Traes_3DS_7F7F46D4B,Traes_2DL_7D58E9850,…	73	Traes_3DS_BB402655B,Traes_2DL_D54054567,Traes_3DL_0C68B7DDB,Novel09409,Traes_2BS_C02C5A463,Traes_5BL_304FAFA26,Traes_5DL_8F68FBC81,Traes_4AS_5D4904831,Traes_4BS_9AE107D4C,Traes_3DL_304C8DD67,Traes_5DL_134F29727,Novel07531,Traes_7DL_C9EC51B0B,Traes_2BS_F0846FCC2,Traes_2BL_D31536F67,Traes_2AL_8A23618BA,Traes_4BL_6B601836D,Traes_2DL_B9444E406,Traes_4DL_2BEF10792,Traes_7BL_E3CD18894,Traes_4DS_C19065A…
GO:0006259	DNA metabolic process	biological_process	0.95464	1	11	271	4723	77980	7	Traes_2DL_9E060D0BB,Novel04197,Novel04615,Traes_2DL_7D58E9850,Traes_1BL_6D953AB6D,Novel12759,Traes_1AL_C1F546A56	4	Novel02215,Traes_2DL_D54054567,Traes_3DS_BB402655B,TRAES3BF160500030CFD_g
GO:1901576	organic substance biosynthetic process	biological_process	0.95482	1	48	271	16957	77980	24	Traes_2DL_7D58E9850,Traes_2DL_9E060D0BB,Traes_3AS_1D269F7BC,Traes_2AS_6269D889E,Novel01463,Traes_2BS_8A40B568C,Traes_3AL_4EC74A033,Traes_7DL_A8C4FFABB,Traes_2DS_AD8820C42,Traes_1AL_E1F3614B3,Traes_4AS_805AEEE8A,Traes_5BL_9C48DD2AC,Traes_1BL_6D953AB6D,Traes_2BS_B65714572,Novel13869,Traes_5DL_3C2379192,Traes_7DL_B09854286,Novel08029,Traes_5DL_7BEC640FA,Traes_1BS_F54A0F09C,Traes_2BS_9C52B176E,Traes_…	24	Traes_7AS_DECB8080D,Traes_1AL_68FA687CC,Traes_5DS_9031479C6,Traes_2AS_88441E683,Traes_2AL_8A23618BA,Traes_7AL_8A07184BC,TRAES3BF040200010CFD_g,TRAES3BF160500030CFD_g,Traes_2BS_F0846FCC2,Traes_2BS_C02C5A463,Traes_3DL_71B7E80D2,Traes_7DS_3A44BE7A3,Traes_4BS_E79CB87B7,Traes_2DL_B9444E406,Traes_3DL_0C68B7DDB,Traes_3DS_BB402655B,Traes_6AS_A40580BCA,Traes_2BL_E592F41F5,Traes_5AL_A2B2D25CA,Traes_4BS_9AE…
GO:1901657	glycosyl compound metabolic process	biological_process	0.95489	1	2	271	1467	77980	0		2	Traes_6BL_786D392B4,Traes_5AL_A2B2D25CA
GO:0006732	coenzyme metabolic process	biological_process	0.95491	1	1	271	873	77980	0		1	Traes_6BL_786D392B4
GO:0044428	nuclear part	cellular_component	0.95539	1	4	271	2189	77980	2	Traes_1AL_2E3E0A5C2,Novel07785	2	Traes_2AS_8D2E46FBE,TRAES3BF157000090CFD_g
GO:0003735	structural constituent of ribosome	molecular_function	0.95697	1	4	271	2620	77980	2	Traes_2BS_8A40B568C,Traes_3AL_4EC74A033	2	TRAES3BF160500030CFD_g,Traes_4BS_AF594F934
GO:0016788	hydrolase activity, acting on ester bonds	molecular_function	0.95784	1	8	271	3782	77980	2	Traes_4DL_5BFBDD55E,Traes_5DL_8FEBFC416	6	Novel16994,Traes_2DL_D54054567,Traes_2BS_C02C5A463,Traes_4BS_9AE107D4C,Traes_3AS_3F2D29115,Traes_4BL_3A819B961
GO:0005840	ribosome	cellular_component	0.95786	1	4	271	2628	77980	2	Traes_2BS_8A40B568C,Traes_3AL_4EC74A033	2	TRAES3BF160500030CFD_g,Traes_4BS_AF594F934
GO:0009059	macromolecule biosynthetic process	biological_process	0.95809	1	36	271	13312	77980	19	Traes_3AL_4EC74A033,Traes_2BS_8A40B568C,Novel01463,Traes_2DL_9E060D0BB,Traes_3AS_1D269F7BC,Traes_2DL_7D58E9850,Traes_2AS_6269D889E,Novel08029,Traes_5DL_7BEC640FA,Traes_7DL_B09854286,Novel13869,Traes_2AS_48F5EBFF7,Traes_1DL_263F80870,Traes_1AL_C1F546A56,Traes_1AL_E1F3614B3,Traes_2DS_AD8820C42,Traes_7DL_A8C4FFABB,Traes_2BS_B65714572,Traes_1BL_6D953AB6D	17	Traes_7AL_8A07184BC,Traes_2AL_8A23618BA,Traes_2BS_F0846FCC2,TRAES3BF160500030CFD_g,TRAES3BF040200010CFD_g,Traes_7AS_DECB8080D,Traes_2AS_88441E683,Traes_5DS_9031479C6,Traes_2BL_E592F41F5,Traes_7DL_B1B3571A7,Traes_4BS_AF594F934,Traes_2BL_D718E27A9,Traes_3DL_71B7E80D2,Traes_2BS_C02C5A463,Traes_3DS_BB402655B,Traes_2DL_B9444E406,Traes_3DL_0C68B7DDB
GO:0022891	substrate-specific transmembrane transporter activity	molecular_function	0.95831	1	7	271	3428	77980	2	Traes_2DS_28CA50371,Traes_3AL_0C7CB044E	5	Traes_5AL_A2B2D25CA,Novel10662,Traes_7BS_6135B1D85,Traes_5BL_A2F507F1E,Traes_4DL_2BEF10792
GO:0005215	transporter activity	molecular_function	0.95953	1	13	271	5589	77980	3	Traes_2DS_28CA50371,Traes_3AL_0C7CB044E,Traes_4BL_553851000	10	Traes_2BS_D747FCA76,Traes_6AS_332F30482,Traes_7BS_6135B1D85,Traes_4AS_5D4904831,Traes_7AS_1FFB4F41F,Traes_5AL_A2B2D25CA,Traes_4DL_2BEF10792,Traes_1AL_23C7010BD,Traes_5BL_A2F507F1E,Novel10662
GO:0004386	helicase activity	molecular_function	0.9596	1	4	271	2135	77980	2	Traes_2DL_7D58E9850,Novel12759	2	TRAES3BF160500030CFD_g,Traes_3DS_BB402655B
GO:0007264	small GTPase mediated signal transduction	biological_process	0.95968	1	1	271	876	77980	0		1	Traes_1BL_B9BA70D12
GO:0030529	ribonucleoprotein complex	cellular_component	0.9628	1	5	271	3067	77980	3	Traes_2BS_8A40B568C,Traes_3AL_4EC74A033,Traes_2DL_9E060D0BB	2	TRAES3BF160500030CFD_g,Traes_4BS_AF594F934
GO:0034645	cellular macromolecule biosynthetic process	biological_process	0.96709	1	35	271	13203	77980	19	Traes_2AS_6269D889E,Traes_2DL_9E060D0BB,Traes_3AS_1D269F7BC,Traes_2DL_7D58E9850,Traes_3AL_4EC74A033,Novel01463,Traes_2BS_8A40B568C,Traes_1BL_6D953AB6D,Traes_2BS_B65714572,Traes_2DS_AD8820C42,Traes_1AL_E1F3614B3,Traes_7DL_A8C4FFABB,Traes_1DL_263F80870,Traes_2AS_48F5EBFF7,Traes_1AL_C1F546A56,Novel08029,Traes_5DL_7BEC640FA,Novel13869,Traes_7DL_B09854286	16	Traes_2AS_88441E683,Traes_5DS_9031479C6,Traes_7AS_DECB8080D,Traes_2BS_F0846FCC2,TRAES3BF040200010CFD_g,TRAES3BF160500030CFD_g,Traes_7AL_8A07184BC,Traes_2AL_8A23618BA,Traes_2DL_B9444E406,Traes_3DL_0C68B7DDB,Traes_3DS_BB402655B,Traes_3DL_71B7E80D2,Traes_7DL_B1B3571A7,Traes_4BS_AF594F934,Traes_2BL_D718E27A9,Traes_2BL_E592F41F5
GO:0042578	phosphoric ester hydrolase activity	molecular_function	0.96738	1	1	271	927	77980	0		1	Traes_4BL_3A819B961
GO:1902600	hydrogen ion transmembrane transport	biological_process	0.96822	1	1	271	1023	77980	0		1	Traes_5AL_A2B2D25CA
GO:0003674	molecular_function	molecular_function	0.96945	1	231	271	69084	77980	151	Traes_1AL_2103C5913,TRAES3BF073700160CFD_g,Traes_4DL_BD4D4D652,Traes_1DS_A171C7D59,Traes_4DS_17FF5683F,Traes_5BS_805D85BDE,TRAES3BF010400110CFD_g,Traes_5DL_60C61B6C0,Novel12759,Traes_2AS_744F6C927,Traes_3AL_0C7CB044E,Traes_5DL_3C2379192,Traes_7DL_B09854286,Novel03237,Traes_1BL_60E2B386F,Traes_6BL_5B613F9E5,Novel08029,Traes_2DS_4D1345578,Traes_1DL_323B6EDD7,Traes_5DL_3AFB7B7CF,Traes_2DL_1CB540BCC,…	80	Traes_2BS_C02C5A463,Traes_6AS_332F30482,Novel09409,Traes_7BS_A47E9F23C,Traes_3DL_0C68B7DDB,TRAES3BF051200120CFD_g,Traes_2DL_D54054567,Traes_3DS_BB402655B,Traes_4BS_9AE107D4C,Traes_5DL_8F68FBC81,Traes_4AS_5D4904831,Traes_5BL_304FAFA26,Traes_7DL_C9EC51B0B,Traes_3DL_304C8DD67,Traes_4BL_6B601836D,Novel09620,Traes_2AL_8A23618BA,Traes_2BL_D31536F67,Novel05852,Traes_2BS_F0846FCC2,Traes_1AL_15ADEBCF9,Nov…
GO:0016469	proton-transporting two-sector ATPase complex	cellular_component	0.97008	1	1	271	1040	77980	0		1	Traes_5AL_A2B2D25CA
GO:0022892	substrate-specific transporter activity	molecular_function	0.97152	1	7	271	3606	77980	2	Traes_2DS_28CA50371,Traes_3AL_0C7CB044E	5	Traes_5AL_A2B2D25CA,Novel10662,Traes_5BL_A2F507F1E,Traes_7BS_6135B1D85,Traes_4DL_2BEF10792
GO:0034470	ncRNA processing	biological_process	0.97227	1	1	271	978	77980	1	Traes_4AS_805AEEE8A	0
GO:0044249	cellular biosynthetic process	biological_process	0.97295	1	45	271	16489	77980	22	Traes_3AL_4EC74A033,Traes_2BS_8A40B568C,Novel01463,Traes_2DL_9E060D0BB,Traes_3AS_1D269F7BC,Traes_2DL_7D58E9850,Traes_2AS_6269D889E,Novel08029,Traes_5DL_7BEC640FA,Traes_7DL_B09854286,Novel13869,Traes_2AS_48F5EBFF7,Traes_1DL_263F80870,Traes_1BS_F54A0F09C,Traes_2BS_9C52B176E,Traes_1AL_C1F546A56,Traes_1AL_E1F3614B3,Traes_2DS_AD8820C42,Traes_7DL_A8C4FFABB,Traes_4AS_805AEEE8A,Traes_2BS_B65714572,Traes_…	23	Traes_7AL_8A07184BC,Traes_2AL_8A23618BA,Traes_2BS_F0846FCC2,TRAES3BF160500030CFD_g,TRAES3BF040200010CFD_g,Traes_1AL_68FA687CC,Traes_7AS_DECB8080D,Traes_2AS_88441E683,Traes_5DS_9031479C6,Traes_4BS_9AE107D4C,Traes_5AL_A2B2D25CA,Traes_6BL_786D392B4,Traes_6AS_A40580BCA,Traes_2BL_E592F41F5,Traes_4BS_AF594F934,Traes_7DL_B1B3571A7,Traes_2BL_D718E27A9,Traes_3DL_71B7E80D2,Traes_3DS_BB402655B,Traes_3DL_0C6…
GO:0051716	cellular response to stimulus	biological_process	0.97509	1	12	271	5277	77980	3	Traes_5DL_7BEC640FA,Traes_2DL_7D58E9850,Novel12759	9	Traes_4DS_C19065A90,Traes_7AS_DECB8080D,Novel02215,Traes_2DL_802C8F6E2,Traes_2AS_88441E683,Traes_3DS_BB402655B,Traes_1BL_B9BA70D12,Traes_5DS_9031479C6,TRAES3BF160500030CFD_g
GO:0043232	intracellular non-membrane-bounded organelle	cellular_component	0.9753	1	7	271	3987	77980	3	Traes_3AS_1D269F7BC,Traes_3AL_4EC74A033,Traes_2BS_8A40B568C	4	Traes_4BS_AF594F934,Traes_1BL_B9BA70D12,TRAES3BF066900080CFD_g,TRAES3BF160500030CFD_g
GO:0006818	hydrogen transport	biological_process	0.97555	1	1	271	1099	77980	0		1	Traes_5AL_A2B2D25CA
GO:0015992	proton transport	biological_process	0.97555	1	1	271	1099	77980	0		1	Traes_5AL_A2B2D25CA
GO:0019752	carboxylic acid metabolic process	biological_process	0.97594	1	5	271	2833	77980	1	Novel07753	4	TRAES3BF160500030CFD_g,Traes_6AS_A40580BCA,Traes_4BS_9AE107D4C,Traes_3DL_0C68B7DDB
GO:0043436	oxoacid metabolic process	biological_process	0.9761	1	5	271	2836	77980	1	Novel07753	4	Traes_3DL_0C68B7DDB,Traes_4BS_9AE107D4C,Traes_6AS_A40580BCA,TRAES3BF160500030CFD_g
GO:0006082	organic acid metabolic process	biological_process	0.97665	1	5	271	2847	77980	1	Novel07753	4	Traes_4BS_9AE107D4C,Traes_3DL_0C68B7DDB,TRAES3BF160500030CFD_g,Traes_6AS_A40580BCA
GO:0090304	nucleic acid metabolic process	biological_process	0.97771	1	36	271	13414	77980	22	Traes_2DS_AD8820C42,Traes_1AL_E1F3614B3,Traes_7DL_A8C4FFABB,Traes_4AS_805AEEE8A,Traes_2BS_B65714572,Traes_1BL_6D953AB6D,Novel12759,Novel08029,Traes_5DL_7BEC640FA,Novel13869,Novel04615,Traes_7DL_B09854286,Traes_1DL_263F80870,Traes_2AS_48F5EBFF7,Traes_1AL_C1F546A56,Traes_2DL_9E060D0BB,Traes_3AS_1D269F7BC,Traes_2DL_7D58E9850,Traes_2AS_6269D889E,Novel04197,Novel01463,Traes_2BS_8A40B568C	14	Traes_3DL_71B7E80D2,Traes_3DL_0C68B7DDB,Traes_2DL_B9444E406,Traes_2DL_D54054567,Traes_3DS_BB402655B,Traes_4BL_9421592BC,Traes_5DL_8F68FBC81,Traes_2BL_E592F41F5,Traes_2BL_D718E27A9,Traes_7AS_DECB8080D,Traes_2AL_8A23618BA,Novel02215,TRAES3BF040200010CFD_g,TRAES3BF160500030CFD_g
GO:0043228	non-membrane-bounded organelle	cellular_component	0.97892	1	7	271	4058	77980	3	Traes_3AL_4EC74A033,Traes_3AS_1D269F7BC,Traes_2BS_8A40B568C	4	Traes_4BS_AF594F934,Traes_1BL_B9BA70D12,TRAES3BF160500030CFD_g,TRAES3BF066900080CFD_g
GO:0046034	ATP metabolic process	biological_process	0.97902	1	1	271	1174	77980	0		1	Traes_5AL_A2B2D25CA
GO:0008168	methyltransferase activity	molecular_function	0.98019	1	2	271	1598	77980	2	Traes_4AL_B2F48F9FA,Traes_2BS_9C52B176E	0
GO:0009144	purine nucleoside triphosphate metabolic process	biological_process	0.98059	1	1	271	1196	77980	0		1	Traes_5AL_A2B2D25CA
GO:0009199	ribonucleoside triphosphate metabolic process	biological_process	0.98059	1	1	271	1196	77980	0		1	Traes_5AL_A2B2D25CA
GO:0009205	purine ribonucleoside triphosphate metabolic process	biological_process	0.98059	1	1	271	1196	77980	0		1	Traes_5AL_A2B2D25CA
GO:0044085	cellular component biogenesis	biological_process	0.9815	1	3	271	2150	77980	3	Traes_1AL_94EA49C55,Traes_2BS_8A40B568C,Traes_1BL_B0FD45910	0
GO:0009126	purine nucleoside monophosphate metabolic process	biological_process	0.98235	1	1	271	1220	77980	0		1	Traes_5AL_A2B2D25CA
GO:0009167	purine ribonucleoside monophosphate metabolic process	biological_process	0.98235	1	1	271	1220	77980	0		1	Traes_5AL_A2B2D25CA
GO:0004518	nuclease activity	molecular_function	0.98251	1	1	271	1130	77980	0		1	Traes_2DL_D54054567
GO:0009141	nucleoside triphosphate metabolic process	biological_process	0.98371	1	1	271	1249	77980	0		1	Traes_5AL_A2B2D25CA
GO:0022857	transmembrane transporter activity	molecular_function	0.98407	1	9	271	4631	77980	2	Traes_3AL_0C7CB044E,Traes_2DS_28CA50371	7	Traes_6AS_332F30482,Traes_7BS_6135B1D85,Traes_5AL_A2B2D25CA,Traes_1AL_23C7010BD,Traes_4DL_2BEF10792,Traes_5BL_A2F507F1E,Novel10662
GO:0032991	macromolecular complex	cellular_component	0.98412	1	22	271	9648	77980	12	Traes_2BS_8A40B568C,Traes_5BS_CD20C307C,Traes_4BS_23E4739D7,Traes_3AL_4EC74A033,Traes_5DL_B45396EC4,Traes_2DL_7D58E9850,Traes_1DL_FB90601E7,Traes_1AL_2E3E0A5C2,Traes_3AS_1D269F7BC,Traes_2DL_9E060D0BB,Novel07785,Novel12759	10	Novel02215,Traes_5AL_A2B2D25CA,TRAES3BF160500030CFD_g,Traes_4BS_AF594F934,Traes_3AS_529205E34,Traes_2AS_8D2E46FBE,Traes_2BS_E6B0749F7,TRAES3BF157000090CFD_g,Traes_1BL_B9BA70D12,Novel11978
GO:0098655	cation transmembrane transport	biological_process	0.98446	1	1	271	1215	77980	0		1	Traes_5AL_A2B2D25CA
GO:0098662	inorganic cation transmembrane transport	biological_process	0.98446	1	1	271	1215	77980	0		1	Traes_5AL_A2B2D25CA
GO:0044238	primary metabolic process	biological_process	0.98454	1	98	271	32724	77980	56	Traes_7DL_A8C4FFABB,Traes_2DS_AD8820C42,Traes_2BS_C0AED9734,Traes_2BS_5E8AC26AF,TRAES3BF043600010CFD_g,Traes_2BS_B65714572,Traes_5BL_9C48DD2AC,Traes_1BL_6D953AB6D,Traes_2BL_75A4C21E7,Novel07753,Traes_2BS_9C52B176E,Traes_1BS_F54A0F09C,Traes_2AS_48F5EBFF7,Traes_1DL_263F80870,Traes_1DL_FB90601E7,Traes_4DS_8D68714BE,TRAES3BF118700030CFD_g,Traes_2DL_9E060D0BB,Traes_5DL_8FEBFC416,Traes_2AS_6269D889E,Tr…	42	Traes_2AL_8DA6ECACE,Traes_7BL_E3CD18894,Traes_4DL_9F7C8C343,Traes_7DS_3A44BE7A3,Traes_6DS_AB8349722,Traes_2DL_B9444E406,Traes_6AS_A40580BCA,Traes_6BL_786D392B4,Traes_5AL_A2B2D25CA,Traes_4BL_9421592BC,Traes_2BL_D718E27A9,Traes_6AL_3712E0E1C,Traes_4BS_AF594F934,Traes_2DL_802C8F6E2,Traes_7AS_DECB8080D,Traes_4BL_D1AA966DE,Traes_3AS_3F2D29115,Traes_2AS_88441E683,Traes_7AL_8A07184BC,Traes_4BL_3A819B961…
GO:0016741	transferase activity, transferring one-carbon groups	molecular_function	0.98456	1	2	271	1679	77980	2	Traes_2BS_9C52B176E,Traes_4AL_B2F48F9FA	0
GO:0009161	ribonucleoside monophosphate metabolic process	biological_process	0.98458	1	1	271	1258	77980	0		1	Traes_5AL_A2B2D25CA
GO:0098660	inorganic ion transmembrane transport	biological_process	0.98474	1	1	271	1220	77980	0		1	Traes_5AL_A2B2D25CA
GO:0005634	nucleus	cellular_component	0.98547	1	13	271	6041	77980	8	Traes_5DL_7BEC640FA,Novel08029,Traes_3AS_1D269F7BC,Traes_1AL_2E3E0A5C2,Traes_2BS_8A40B568C,Traes_2DL_7D58E9850,Traes_2AS_48F5EBFF7,Novel07785	5	Traes_2AS_8D2E46FBE,Traes_2BL_E592F41F5,Novel02215,TRAES3BF157000090CFD_g,TRAES3BF040200010CFD_g
GO:0098588	bounding membrane of organelle	cellular_component	0.98562	1	1	271	1144	77980	1	Novel01728	0
GO:0071840	cellular component organization or biogenesis	biological_process	0.98692	1	10	271	5005	77980	7	Traes_7AS_E97B5EFAE,Traes_1AL_94EA49C55,Traes_1BL_B0FD45910,Traes_2BS_FF5A68083,Traes_4BS_23E4739D7,Traes_1BL_EFDDA2877,Traes_2BS_8A40B568C	3	Traes_4BS_AF594F934,TRAES3BF066900080CFD_g,Traes_2BS_C02C5A463
GO:0006396	RNA processing	biological_process	0.98767	1	2	271	1747	77980	1	Traes_4AS_805AEEE8A	1	Traes_4BL_9421592BC
GO:1902582	single-organism intracellular transport	biological_process	0.98831	1	1	271	1207	77980	1	Traes_4BS_23E4739D7	0
GO:0071704	organic substance metabolic process	biological_process	0.98855	1	102	271	34164	77980	59	Traes_1AL_E1F3614B3,Traes_6AL_AE7EF8E87,TRAES3BF073700160CFD_g,Novel12759,Traes_4AS_805AEEE8A,TRAES3BF010400110CFD_g,Traes_2AL_225DFC16A,Traes_5BS_805D85BDE,Traes_4DS_17FF5683F,Traes_4DL_5BFBDD55E,Traes_5DL_7BEC640FA,Novel08029,Novel03237,Traes_5DL_3C2379192,Traes_7DL_B09854286,Novel04615,Novel13869,Traes_1AL_C1F546A56,Traes_3AS_1D269F7BC,Traes_2DL_1CB540BCC,Traes_2DL_7D58E9850,Traes_1DS_84B6648C…	43	Traes_3DL_71B7E80D2,Traes_3AL_0611800C6,Traes_2BS_C02C5A463,Traes_3DS_BB402655B,Traes_3DL_0C68B7DDB,Traes_2DL_D54054567,Traes_4AS_EF48BBCCF,Traes_5DL_8F68FBC81,Traes_4BS_9AE107D4C,Traes_2BL_E592F41F5,Traes_7DL_B1B3571A7,Traes_1AS_BC9714E23,Traes_1AL_68FA687CC,Traes_3DL_304C8DD67,Traes_5DS_9031479C6,Novel02215,Traes_2AL_8A23618BA,Traes_2BS_F0846FCC2,Traes_2BL_D31536F67,Traes_2AL_8DA6ECACE,Traes_6D…
GO:0042623	ATPase activity, coupled	molecular_function	0.98858	1	1	271	1176	77980	0		1	Traes_6AS_332F30482
GO:1902589	single-organism organelle organization	biological_process	0.98877	1	1	271	1213	77980	0		1	TRAES3BF066900080CFD_g
GO:0009150	purine ribonucleotide metabolic process	biological_process	0.98889	1	1	271	1345	77980	0		1	Traes_5AL_A2B2D25CA
GO:0044765	single-organism transport	biological_process	0.98903	1	16	271	7299	77980	6	Traes_4BS_23E4739D7,Traes_3AL_0C7CB044E,Traes_1DL_323B6EDD7,Traes_2DL_9E060D0BB,Traes_2DS_28CA50371,Novel01728	10	Traes_5AL_A2B2D25CA,Traes_7AS_1FFB4F41F,Traes_5BL_A2F507F1E,Traes_5BL_1187EA2151,Traes_7BS_6135B1D85,Traes_2BS_C02C5A463,Traes_7DL_C9EC51B0B,Novel10662,Traes_4DL_2BEF10792,Traes_1AL_23C7010BD
GO:0006163	purine nucleotide metabolic process	biological_process	0.98985	1	1	271	1369	77980	0		1	Traes_5AL_A2B2D25CA
GO:0006399	tRNA metabolic process	biological_process	0.99003	1	1	271	1255	77980	1	Traes_4AS_805AEEE8A	0
GO:0043231	intracellular membrane-bounded organelle	cellular_component	0.99018	1	19	271	8374	77980	11	Traes_2BS_8A40B568C,Traes_5DL_7BEC640FA,Traes_4BS_23E4739D7,Novel08029,Traes_1BL_EFDDA2877,Traes_2AS_48F5EBFF7,Traes_2DL_7D58E9850,Traes_1AL_2E3E0A5C2,Traes_3AS_1D269F7BC,Novel07785,Novel01728	8	Traes_2BL_E592F41F5,Novel02215,Traes_5AL_A2B2D25CA,TRAES3BF040200010CFD_g,Novel09409,Traes_2AS_8D2E46FBE,TRAES3BF157000090CFD_g,Novel11978
GO:0009259	ribonucleotide metabolic process	biological_process	0.9903	1	1	271	1383	77980	0		1	Traes_5AL_A2B2D25CA
GO:0043227	membrane-bounded organelle	cellular_component	0.99031	1	19	271	8381	77980	11	Traes_2AS_48F5EBFF7,Traes_5DL_7BEC640FA,Traes_4BS_23E4739D7,Novel08029,Traes_1BL_EFDDA2877,Traes_2BS_8A40B568C,Novel07785,Novel01728,Traes_3AS_1D269F7BC,Traes_2DL_7D58E9850,Traes_1AL_2E3E0A5C2	8	TRAES3BF040200010CFD_g,Traes_5AL_A2B2D25CA,Traes_2BL_E592F41F5,Novel02215,TRAES3BF157000090CFD_g,Novel11978,Novel09409,Traes_2AS_8D2E46FBE
GO:0044271	cellular nitrogen compound biosynthetic process	biological_process	0.9905	1	30	271	12555	77980	16	Traes_5DL_7BEC640FA,Novel08029,Traes_3AL_4EC74A033,Traes_7DL_B09854286,Traes_2BS_8A40B568C,Novel01463,Novel13869,Traes_2AS_48F5EBFF7,Traes_1DL_263F80870,Traes_2BS_9C52B176E,Traes_1AL_E1F3614B3,Traes_3AS_1D269F7BC,Traes_2DS_AD8820C42,Traes_7DL_A8C4FFABB,Traes_2BS_B65714572,Traes_2AS_6269D889E	14	Traes_5AL_A2B2D25CA,Traes_6BL_786D392B4,Traes_2BL_E592F41F5,Traes_2AL_8A23618BA,Traes_4BS_AF594F934,TRAES3BF160500030CFD_g,Traes_2BL_D718E27A9,TRAES3BF040200010CFD_g,Traes_3DL_71B7E80D2,Traes_7AS_DECB8080D,Traes_3DS_BB402655B,Traes_3DL_0C68B7DDB,Traes_2DL_B9444E406,Traes_4BS_E79CB87B7
GO:0016887	ATPase activity	molecular_function	0.99073	1	4	271	2684	77980	0		4	Traes_1BL_B9BA70D12,Traes_3DS_BB402655B,TRAES3BF160500030CFD_g,Traes_6AS_332F30482
GO:0044281	small molecule metabolic process	biological_process	0.99085	1	9	271	4923	77980	2	Novel07753,Traes_2BS_9C52B176E	7	Traes_4BS_E79CB87B7,TRAES3BF160500030CFD_g,Traes_3DL_0C68B7DDB,Traes_6AS_A40580BCA,Traes_6BL_786D392B4,Traes_4BS_9AE107D4C,Traes_5AL_A2B2D25CA
GO:0055085	transmembrane transport	biological_process	0.99111	1	7	271	4116	77980	2	Traes_4BS_23E4739D7,Traes_2DS_28CA50371	5	Traes_7BS_6135B1D85,Traes_5BL_A2F507F1E,Traes_5AL_A2B2D25CA,Traes_7AS_1FFB4F41F,Traes_1AL_23C7010BD
GO:1902578	single-organism localization	biological_process	0.99114	1	16	271	7412	77980	6	Traes_4BS_23E4739D7,Traes_3AL_0C7CB044E,Traes_1DL_323B6EDD7,Traes_2DL_9E060D0BB,Traes_2DS_28CA50371,Novel01728	10	Traes_7AS_1FFB4F41F,Traes_5AL_A2B2D25CA,Traes_5BL_A2F507F1E,Traes_7BS_6135B1D85,Traes_5BL_1187EA2151,Traes_7DL_C9EC51B0B,Traes_2BS_C02C5A463,Novel10662,Traes_1AL_23C7010BD,Traes_4DL_2BEF10792
GO:0016043	cellular component organization	biological_process	0.9921	1	8	271	4476	77980	5	Traes_7AS_E97B5EFAE,Traes_2BS_FF5A68083,Traes_4BS_23E4739D7,Traes_1BL_EFDDA2877,Traes_2BS_8A40B568C	3	Traes_4BS_AF594F934,TRAES3BF066900080CFD_g,Traes_2BS_C02C5A463
GO:0097367	carbohydrate derivative binding	molecular_function	0.99272	1	33	271	12796	77980	25	Traes_2BS_FF5A68083,Traes_1DS_84B6648C8,Traes_6DL_94DCF0B70,TRAES3BF118700030CFD_g,Traes_1DL_FB90601E7,Traes_2DL_1CB540BCC,Traes_2DL_7D58E9850,Traes_2DS_A886F6C92,Traes_2DL_855C9818B,Traes_4BL_B36109036,Traes_2AS_A9F768C2B,Traes_2BL_3C831BF6E,Traes_5DL_89E65686C,Traes_5BL_2AFCA8B15,Traes_2AL_225DFC16A,Novel12759,Traes_4DS_17FF5683F,Traes_5BS_805D85BDE,Traes_2BS_C0AED9734,Traes_2BS_5E8AC26AF,Traes…	8	Traes_2AS_88441E683,Traes_1BL_B9BA70D12,Traes_5DS_9031479C6,TRAES3BF160500030CFD_g,Traes_7AL_8A07184BC,Traes_3DS_BB402655B,Traes_7BL_E3CD18894,Traes_2DL_802C8F6E2
GO:0036094	small molecule binding	molecular_function	0.99302	1	38	271	14477	77980	26	Traes_6DL_94DCF0B70,Traes_1DS_84B6648C8,Traes_2BS_FF5A68083,Traes_2DL_7D58E9850,Traes_1DL_FB90601E7,TRAES3BF118700030CFD_g,Traes_4BL_B36109036,Traes_2DL_855C9818B,Traes_2DS_A886F6C92,Traes_5DL_89E65686C,Traes_5BL_2AFCA8B15,Novel01463,Traes_2BL_3C831BF6E,Traes_2AS_A9F768C2B,Traes_2BS_5E8AC26AF,Traes_2BS_C0AED9734,Traes_5BS_805D85BDE,Traes_4DS_17FF5683F,Novel12759,Traes_4AS_805AEEE8A,Traes_2BS_9C52…	12	TRAES3BF066900080CFD_g,Traes_5DS_9031479C6,Traes_1BL_B9BA70D12,Traes_2AS_88441E683,TRAES3BF160500030CFD_g,Traes_7AL_8A07184BC,Traes_7BL_E3CD18894,Traes_7DS_3A44BE7A3,Traes_3DS_BB402655B,Novel11978,TRAES3BF026100080CFD_g,Traes_2DL_802C8F6E2
GO:0000166	nucleotide binding	molecular_function	0.99319	1	37	271	14174	77980	26	Traes_4AS_805AEEE8A,Novel12759,Traes_2BS_5E8AC26AF,Traes_2BS_C0AED9734,Traes_4DS_17FF5683F,Traes_5BS_805D85BDE,Traes_6BL_5B613F9E5,Traes_5DL_7BEC640FA,Novel03237,Traes_2BL_75A4C21E7,Traes_2BS_9C52B176E,Traes_2DS_4D1345578,TRAES3BF118700030CFD_g,Traes_1DL_FB90601E7,Traes_2DL_7D58E9850,Traes_1DS_84B6648C8,Traes_6DL_94DCF0B70,Traes_2BS_FF5A68083,Traes_2AS_A9F768C2B,Traes_2BL_3C831BF6E,Traes_5BL_2AFC…	11	Traes_3DS_BB402655B,Novel11978,Traes_7BL_E3CD18894,Traes_2DL_802C8F6E2,TRAES3BF026100080CFD_g,Traes_2AS_88441E683,Traes_1BL_B9BA70D12,Traes_5DS_9031479C6,TRAES3BF066900080CFD_g,Traes_7AL_8A07184BC,TRAES3BF160500030CFD_g
GO:1901265	nucleoside phosphate binding	molecular_function	0.99319	1	37	271	14174	77980	26	Traes_2BL_75A4C21E7,Traes_6BL_5B613F9E5,Traes_5DL_7BEC640FA,Novel03237,Traes_2BS_9C52B176E,Traes_2DS_4D1345578,Traes_2BS_5E8AC26AF,Traes_2BS_C0AED9734,Traes_4DS_17FF5683F,Traes_5BS_805D85BDE,Novel12759,Traes_4AS_805AEEE8A,Traes_5BL_2AFCA8B15,Traes_5DL_89E65686C,Novel01463,Traes_2BL_3C831BF6E,Traes_2AS_A9F768C2B,Traes_2DL_855C9818B,Traes_4BL_B36109036,Traes_2DS_A886F6C92,Traes_2DL_7D58E9850,Traes_…	11	TRAES3BF026100080CFD_g,Traes_2DL_802C8F6E2,Traes_7BL_E3CD18894,Novel11978,Traes_3DS_BB402655B,Traes_7AL_8A07184BC,TRAES3BF160500030CFD_g,TRAES3BF066900080CFD_g,Traes_5DS_9031479C6,Traes_1BL_B9BA70D12,Traes_2AS_88441E683
GO:0006139	nucleobase-containing compound metabolic process	biological_process	0.99344	1	39	271	15373	77980	23	Traes_2DL_7D58E9850,Traes_2DL_9E060D0BB,Traes_3AS_1D269F7BC,Traes_2AS_6269D889E,Traes_2BS_8A40B568C,Novel01463,Novel04197,Traes_7DL_A8C4FFABB,Traes_1AL_E1F3614B3,Traes_2DS_AD8820C42,Traes_4AS_805AEEE8A,Traes_2BS_B65714572,Traes_1BL_6D953AB6D,Novel12759,Traes_7DL_B09854286,Novel04615,Novel13869,Novel08029,Traes_5DL_7BEC640FA,Traes_2BS_9C52B176E,Traes_1AL_C1F546A56,Traes_2AS_48F5EBFF7,Traes_1DL_263…	16	Traes_7AS_DECB8080D,Traes_2AL_8A23618BA,Novel02215,TRAES3BF160500030CFD_g,TRAES3BF040200010CFD_g,Traes_3DL_71B7E80D2,Traes_3DS_BB402655B,Traes_2DL_D54054567,Traes_3DL_0C68B7DDB,Traes_2DL_B9444E406,Traes_2BL_E592F41F5,Traes_5DL_8F68FBC81,Traes_4BL_9421592BC,Traes_6BL_786D392B4,Traes_5AL_A2B2D25CA,Traes_2BL_D718E27A9
GO:0019693	ribose phosphate metabolic process	biological_process	0.99415	1	1	271	1522	77980	0		1	Traes_5AL_A2B2D25CA
GO:0012505	endomembrane system	cellular_component	0.99435	1	1	271	1402	77980	1	Novel01728	0
GO:0017111	nucleoside-triphosphatase activity	molecular_function	0.99441	1	8	271	4495	77980	4	Traes_3AS_1D269F7BC,Traes_2DL_7D58E9850,Traes_6DL_169CFED8F,Novel12759	4	Traes_6AS_332F30482,Traes_3DS_BB402655B,Traes_1BL_B9BA70D12,TRAES3BF160500030CFD_g
GO:0003677	DNA binding	molecular_function	0.99474	1	17	271	8057	77980	12	Traes_1DL_263F80870,Novel01463,Novel13869,Traes_7DL_B09854286,Traes_2BS_8A40B568C,Traes_5DL_7BEC640FA,Traes_2AS_6269D889E,Traes_2BS_B65714572,Traes_2DL_7D58E9850,Traes_7DL_A8C4FFABB,Traes_3AS_1D269F7BC,Traes_2DS_AD8820C42	5	Traes_2BL_D718E27A9,Traes_2AL_8A23618BA,Traes_2DL_B9444E406,Novel01409,Traes_3DL_71B7E80D2
GO:0019637	organophosphate metabolic process	biological_process	0.99492	1	3	271	2632	77980	1	Traes_2BS_9C52B176E	2	Traes_5AL_A2B2D25CA,TRAES3BF160500030CFD_g
GO:0044444	cytoplasmic part	cellular_component	0.99515	1	10	271	5891	77980	5	Traes_2BS_8A40B568C,Traes_3AL_4EC74A033,Traes_1BL_EFDDA2877,Traes_4BS_23E4739D7,Novel01728	5	Novel09409,Traes_5AL_A2B2D25CA,TRAES3BF160500030CFD_g,Novel11978,Traes_4BS_AF594F934
GO:0016462	pyrophosphatase activity	molecular_function	0.99531	1	8	271	4573	77980	4	Traes_6DL_169CFED8F,Novel12759,Traes_2DL_7D58E9850,Traes_3AS_1D269F7BC	4	TRAES3BF160500030CFD_g,Traes_3DS_BB402655B,Traes_1BL_B9BA70D12,Traes_6AS_332F30482
GO:0006996	organelle organization	biological_process	0.99534	1	3	271	2527	77980	2	Traes_7AS_E97B5EFAE,Traes_4BS_23E4739D7	1	TRAES3BF066900080CFD_g
GO:0005524	ATP binding	molecular_function	0.99568	1	26	271	10856	77980	18	Traes_4DS_17FF5683F,Traes_5BS_805D85BDE,Traes_2BS_FF5A68083,Traes_1DS_84B6648C8,Traes_2BS_C0AED9734,Traes_2BS_5E8AC26AF,Novel12759,Traes_1DL_FB90601E7,Traes_2DL_7D58E9850,TRAES3BF118700030CFD_g,Traes_2DS_4D1345578,Traes_2DL_855C9818B,Traes_4BL_B36109036,Traes_5DL_89E65686C,Traes_2BL_75A4C21E7,Traes_5BL_2AFCA8B15,Novel03237,Traes_2BL_3C831BF6E	8	Traes_5DS_9031479C6,Traes_7BL_E3CD18894,Traes_2AS_88441E683,Traes_3DS_BB402655B,Traes_1BL_B9BA70D12,TRAES3BF160500030CFD_g,Traes_2DL_802C8F6E2,Traes_7AL_8A07184BC
GO:0003924	GTPase activity	molecular_function	0.99604	1	1	271	1483	77980	0		1	Traes_1BL_B9BA70D12
GO:0016818	hydrolase activity, acting on acid anhydrides, in phosphorus-containing anhydrides	molecular_function	0.99627	1	8	271	4669	77980	4	Traes_3AS_1D269F7BC,Traes_2DL_7D58E9850,Traes_6DL_169CFED8F,Novel12759	4	Traes_6AS_332F30482,Traes_1BL_B9BA70D12,Traes_3DS_BB402655B,TRAES3BF160500030CFD_g
GO:0034660	ncRNA metabolic process	biological_process	0.99644	1	1	271	1529	77980	1	Traes_4AS_805AEEE8A	0
GO:0022607	cellular component assembly	biological_process	0.99645	1	1	271	1600	77980	1	Traes_2BS_8A40B568C	0
GO:0010467	gene expression	biological_process	0.99645	1	28	271	12434	77980	16	Novel08029,Traes_3AL_4EC74A033,Traes_5DL_7BEC640FA,Traes_2BS_8A40B568C,Traes_7DL_B09854286,Novel13869,Novel01463,Traes_2AS_48F5EBFF7,Traes_1DL_263F80870,Traes_1AL_E1F3614B3,Traes_2DS_AD8820C42,Traes_3AS_1D269F7BC,Traes_7DL_A8C4FFABB,Traes_4AS_805AEEE8A,Traes_2BS_B65714572,Traes_2AS_6269D889E	12	Traes_4BL_9421592BC,Traes_2AL_8A23618BA,Traes_2BL_E592F41F5,Traes_4BS_AF594F934,TRAES3BF160500030CFD_g,Traes_2BL_D718E27A9,TRAES3BF040200010CFD_g,Traes_3DL_71B7E80D2,Traes_7AS_DECB8080D,Traes_3DS_BB402655B,Traes_3DL_0C68B7DDB,Traes_2DL_B9444E406
GO:1901360	organic cyclic compound metabolic process	biological_process	0.99653	1	42	271	16758	77980	25	Traes_5DL_7BEC640FA,Novel08029,Novel04615,Novel13869,Traes_5DL_3C2379192,Traes_7DL_B09854286,Traes_1DL_263F80870,Traes_2AS_48F5EBFF7,Traes_1AL_C1F546A56,Traes_2BS_9C52B176E,Traes_2DS_AD8820C42,Traes_1AL_E1F3614B3,Traes_7DL_A8C4FFABB,Novel12759,Traes_5BL_9C48DD2AC,Traes_4AS_805AEEE8A,Traes_1BL_6D953AB6D,Traes_2BS_B65714572,Novel04197,Novel01463,Traes_2BS_8A40B568C,Traes_3AS_1D269F7BC,Traes_2DL_9E0…	17	Traes_5AL_A2B2D25CA,Traes_6BL_786D392B4,Traes_4BL_9421592BC,Traes_5DL_8F68FBC81,Traes_2BL_E592F41F5,Traes_2BL_D718E27A9,Traes_3DL_71B7E80D2,Traes_3DL_0C68B7DDB,Traes_2DL_B9444E406,Traes_2DL_D54054567,Traes_3DS_BB402655B,Traes_4BS_E79CB87B7,Novel02215,Traes_2AL_8A23618BA,TRAES3BF040200010CFD_g,TRAES3BF160500030CFD_g,Traes_7AS_DECB8080D
GO:0006412	translation	biological_process	0.99682	1	4	271	3587	77980	2	Traes_3AL_4EC74A033,Traes_2BS_8A40B568C	2	Traes_4BS_AF594F934,TRAES3BF160500030CFD_g
GO:0043043	peptide biosynthetic process	biological_process	0.99731	1	4	271	3644	77980	2	Traes_2BS_8A40B568C,Traes_3AL_4EC74A033	2	TRAES3BF160500030CFD_g,Traes_4BS_AF594F934
GO:0043170	macromolecule metabolic process	biological_process	0.99739	1	71	271	26068	77980	44	Traes_3AS_1D269F7BC,Traes_2DL_1CB540BCC,Traes_2DL_7D58E9850,Traes_1DS_84B6648C8,Traes_2BS_FF5A68083,Traes_2BL_3C831BF6E,Traes_3AL_4EC74A033,Traes_5DL_89E65686C,Traes_1AL_E1F3614B3,TRAES3BF073700160CFD_g,Novel12759,Traes_4AS_805AEEE8A,Traes_2AL_225DFC16A,Traes_5BS_805D85BDE,Traes_4DS_17FF5683F,Traes_5DL_7BEC640FA,Novel08029,Novel03237,Traes_7DL_B09854286,Novel04615,Novel13869,Traes_1AL_C1F546A56,T…	27	Traes_3DL_304C8DD67,Traes_5DS_9031479C6,Novel02215,Traes_2AL_8A23618BA,Traes_2BS_F0846FCC2,Traes_2BL_D31536F67,Traes_3DL_71B7E80D2,Traes_3AL_0611800C6,Traes_2BS_C02C5A463,Traes_3DS_BB402655B,Traes_3DL_0C68B7DDB,Traes_2DL_D54054567,Traes_5DL_8F68FBC81,Traes_2BL_E592F41F5,Traes_7DL_B1B3571A7,Traes_7AS_DECB8080D,Traes_2AS_88441E683,Traes_7AL_8A07184BC,TRAES3BF160500030CFD_g,TRAES3BF040200010CFD_g,Tr…
GO:0046483	heterocycle metabolic process	biological_process	0.9975	1	40	271	16329	77980	23	Traes_7DL_A8C4FFABB,Traes_1AL_E1F3614B3,Traes_2DS_AD8820C42,Novel12759,Traes_2BS_B65714572,Traes_4AS_805AEEE8A,Traes_1BL_6D953AB6D,Traes_7DL_B09854286,Novel13869,Novel04615,Traes_5DL_7BEC640FA,Novel08029,Traes_1AL_C1F546A56,Traes_2BS_9C52B176E,Traes_2AS_48F5EBFF7,Traes_1DL_263F80870,Traes_2DL_7D58E9850,Traes_3AS_1D269F7BC,Traes_2DL_9E060D0BB,Traes_2AS_6269D889E,Traes_2BS_8A40B568C,Novel01463,Nove…	17	Traes_3DL_71B7E80D2,Traes_4BS_E79CB87B7,Traes_3DS_BB402655B,Traes_3DL_0C68B7DDB,Traes_2DL_B9444E406,Traes_2DL_D54054567,Traes_2BL_E592F41F5,Traes_5DL_8F68FBC81,Traes_6BL_786D392B4,Traes_5AL_A2B2D25CA,Traes_4BL_9421592BC,Traes_2BL_D718E27A9,Traes_7AS_DECB8080D,Traes_2AL_8A23618BA,Novel02215,TRAES3BF160500030CFD_g,TRAES3BF040200010CFD_g
GO:0006725	cellular aromatic compound metabolic process	biological_process	0.99754	1	40	271	16344	77980	23	Novel12759,Traes_1BL_6D953AB6D,Traes_4AS_805AEEE8A,Traes_2BS_B65714572,Traes_7DL_A8C4FFABB,Traes_2DS_AD8820C42,Traes_1AL_E1F3614B3,Traes_1AL_C1F546A56,Traes_2BS_9C52B176E,Traes_1DL_263F80870,Traes_2AS_48F5EBFF7,Novel04615,Novel13869,Traes_7DL_B09854286,Traes_5DL_7BEC640FA,Novel08029,Traes_2AS_6269D889E,Traes_2DL_7D58E9850,Traes_3AS_1D269F7BC,Traes_2DL_9E060D0BB,Novel01463,Traes_2BS_8A40B568C,Nove…	17	Traes_4BS_E79CB87B7,Traes_2DL_D54054567,Traes_3DL_0C68B7DDB,Traes_2DL_B9444E406,Traes_3DS_BB402655B,Traes_3DL_71B7E80D2,Traes_2BL_D718E27A9,Traes_2BL_E592F41F5,Traes_5AL_A2B2D25CA,Traes_6BL_786D392B4,Traes_4BL_9421592BC,Traes_5DL_8F68FBC81,Traes_7AS_DECB8080D,TRAES3BF040200010CFD_g,TRAES3BF160500030CFD_g,Traes_2AL_8A23618BA,Novel02215
GO:0003723	RNA binding	molecular_function	0.9976	1	4	271	3329	77980	0		4	TRAES3BF160500030CFD_g,Novel05852,Novel09620,Traes_3DS_BB402655B
GO:0043168	anion binding	molecular_function	0.99773	1	35	271	14196	77980	26	TRAES3BF118700030CFD_g,Traes_1DL_FB90601E7,Traes_2DL_7D58E9850,Traes_1DS_84B6648C8,Traes_6DL_94DCF0B70,Traes_2BS_FF5A68083,Traes_2AS_A9F768C2B,Traes_2BL_3C831BF6E,Traes_5DL_89E65686C,Traes_5BL_2AFCA8B15,Novel01463,Traes_2DS_A886F6C92,Traes_2DL_855C9818B,Traes_4BL_B36109036,Traes_4AS_805AEEE8A,Novel12759,Traes_2BS_C0AED9734,Traes_2BS_5E8AC26AF,Traes_5BS_805D85BDE,Traes_4DS_17FF5683F,Traes_6BL_5B61…	9	Traes_2AS_88441E683,Traes_1BL_B9BA70D12,Traes_5DS_9031479C6,Traes_7AL_8A07184BC,TRAES3BF160500030CFD_g,Traes_3DS_BB402655B,Traes_7DS_3A44BE7A3,Traes_7BL_E3CD18894,Traes_2DL_802C8F6E2
GO:0006518	peptide metabolic process	biological_process	0.99785	1	4	271	3722	77980	2	Traes_3AL_4EC74A033,Traes_2BS_8A40B568C	2	Traes_4BS_AF594F934,TRAES3BF160500030CFD_g
GO:0044260	cellular macromolecule metabolic process	biological_process	0.99789	1	63	271	23780	77980	41	Novel13869,Novel04615,Traes_2BL_75A4C21E7,Traes_7DL_B09854286,Novel03237,Novel08029,Traes_5DL_7BEC640FA,Traes_1AL_C1F546A56,Traes_1DL_263F80870,Traes_2AS_48F5EBFF7,Traes_7DL_A8C4FFABB,TRAES3BF073700160CFD_g,Traes_2DS_AD8820C42,Traes_1AL_E1F3614B3,Traes_5BS_805D85BDE,Traes_4DS_17FF5683F,Traes_2BS_C0AED9734,Traes_2BS_5E8AC26AF,Traes_2AL_225DFC16A,Traes_2BS_B65714572,Traes_4AS_805AEEE8A,Traes_1BL_6D…	22	Traes_2BL_E592F41F5,Traes_4BL_9421592BC,Traes_5DL_8F68FBC81,Traes_2BL_D718E27A9,Traes_2DL_802C8F6E2,Traes_4BS_AF594F934,Traes_7DL_B1B3571A7,Traes_3DL_71B7E80D2,Traes_7BL_E3CD18894,Traes_3DL_0C68B7DDB,Traes_2DL_D54054567,Traes_2DL_B9444E406,Traes_3DS_BB402655B,Novel02215,Traes_2AL_8A23618BA,Traes_7AL_8A07184BC,TRAES3BF040200010CFD_g,TRAES3BF160500030CFD_g,Traes_2BS_F0846FCC2,Traes_7AS_DECB8080D,Tr…
GO:0032553	ribonucleotide binding	molecular_function	0.99805	1	30	271	12620	77980	22	Novel03237,Traes_6BL_5B613F9E5,Traes_2BL_3C831BF6E,Traes_2AS_A9F768C2B,Traes_5DL_89E65686C,Traes_2BL_75A4C21E7,Traes_5BL_2AFCA8B15,Traes_2DS_A886F6C92,Traes_2DS_4D1345578,Traes_2DL_855C9818B,Traes_4BL_B36109036,TRAES3BF118700030CFD_g,Traes_2DL_7D58E9850,Traes_1DL_FB90601E7,Novel12759,Traes_4DS_17FF5683F,Traes_5BS_805D85BDE,Traes_2BS_FF5A68083,Traes_2BS_C0AED9734,Traes_2BS_5E8AC26AF,Traes_6DL_94DC…	8	Traes_7AL_8A07184BC,Traes_2DL_802C8F6E2,TRAES3BF160500030CFD_g,Traes_3DS_BB402655B,Traes_1BL_B9BA70D12,Traes_2AS_88441E683,Traes_5DS_9031479C6,Traes_7BL_E3CD18894
GO:0005575	cellular_component	cellular_component	0.99817	1	88	271	31660	77980	45	Traes_6DL_E32E79B84,Traes_2BS_DABEABDDC,Traes_5BS_805D85BDE,Traes_1BL_B0FD45910,Traes_4AS_805AEEE8A,Novel12759,Traes_3AL_0C7CB044E,Novel03237,Novel08029,Traes_1BL_EFDDA2877,Traes_5DL_7BEC640FA,Traes_2DL_7D58E9850,Traes_1AL_2E3E0A5C2,Traes_3AS_1D269F7BC,Traes_5DL_89E65686C,Novel04071,Traes_5BS_CD20C307C,Traes_2AS_A9F768C2B,Traes_3AL_4EC74A033,Traes_2BL_3C831BF6E,Traes_5DL_B45396EC4,Traes_5DL_EF1C2…	43	Traes_2BS_C02C5A463,Traes_5BS_023AB8CF3,Traes_2BS_D747FCA76,Novel09409,Traes_7BS_6135B1D85,Traes_7BS_A47E9F23C,Traes_3DL_0C68B7DDB,Traes_2BS_E6B0749F7,Novel11978,Traes_2BL_E592F41F5,Traes_4AS_5D4904831,Traes_7DL_3D4BF5D30,Traes_5BL_A2F507F1E,Traes_2AS_8D2E46FBE,Traes_5DS_9031479C6,Novel02215,Novel09620,Traes_4DL_236A38092,Traes_5DL_306234946,Traes_2BS_F0846FCC2,Traes_1AL_15ADEBCF9,Traes_4DS_C1906…
GO:0043604	amide biosynthetic process	biological_process	0.99832	1	4	271	3809	77980	2	Traes_2BS_8A40B568C,Traes_3AL_4EC74A033	2	TRAES3BF160500030CFD_g,Traes_4BS_AF594F934
GO:0016817	hydrolase activity, acting on acid anhydrides	molecular_function	0.99842	1	8	271	5033	77980	4	Novel12759,Traes_6DL_169CFED8F,Traes_2DL_7D58E9850,Traes_3AS_1D269F7BC	4	TRAES3BF160500030CFD_g,Traes_3DS_BB402655B,Traes_1BL_B9BA70D12,Traes_6AS_332F30482
GO:0019538	protein metabolic process	biological_process	0.99845	1	31	271	13759	77980	20	Traes_4BL_B36109036,Traes_2DL_855C9818B,Novel02088,Traes_6DL_4B69D3147,Traes_2BL_75A4C21E7,Traes_5BL_2AFCA8B15,Traes_5DL_89E65686C,Traes_2BS_8A40B568C,Novel03237,Traes_2BL_3C831BF6E,Traes_3AL_4EC74A033,Traes_4DS_17FF5683F,Traes_2BS_FF5A68083,Traes_5BS_805D85BDE,Traes_2BS_C0AED9734,Traes_2BS_5E8AC26AF,Traes_1DS_84B6648C8,Traes_1DL_FB90601E7,Traes_4DS_8D68714BE,TRAES3BF118700030CFD_g	11	Traes_2BL_D31536F67,TRAES3BF160500030CFD_g,Traes_2DL_802C8F6E2,Traes_4BS_AF594F934,Traes_7AL_8A07184BC,Traes_5DS_9031479C6,Traes_3DL_304C8DD67,Traes_7BL_E3CD18894,Traes_6DS_AB8349722,Traes_2AS_88441E683,Traes_3AL_0611800C6
GO:0043229	intracellular organelle	cellular_component	0.99864	1	24	271	11562	77980	12	Novel07785,Novel01728,Traes_2DL_7D58E9850,Traes_1AL_2E3E0A5C2,Traes_3AS_1D269F7BC,Traes_2AS_48F5EBFF7,Traes_2BS_8A40B568C,Traes_5DL_7BEC640FA,Traes_1BL_EFDDA2877,Novel08029,Traes_4BS_23E4739D7,Traes_3AL_4EC74A033	12	TRAES3BF066900080CFD_g,TRAES3BF157000090CFD_g,Traes_1BL_B9BA70D12,Novel11978,Novel09409,Traes_2AS_8D2E46FBE,TRAES3BF040200010CFD_g,TRAES3BF160500030CFD_g,Traes_4BS_AF594F934,Traes_2BL_E592F41F5,Novel02215,Traes_5AL_A2B2D25CA
GO:0044267	cellular protein metabolic process	biological_process	0.99876	1	24	271	11491	77980	17	TRAES3BF118700030CFD_g,Traes_1DL_FB90601E7,Traes_1DS_84B6648C8,Traes_2BS_5E8AC26AF,Traes_2BS_C0AED9734,Traes_5BS_805D85BDE,Traes_4DS_17FF5683F,Traes_2BS_FF5A68083,Traes_2BL_3C831BF6E,Traes_3AL_4EC74A033,Novel03237,Traes_2BS_8A40B568C,Traes_2BL_75A4C21E7,Traes_5BL_2AFCA8B15,Traes_5DL_89E65686C,Traes_2DL_855C9818B,Traes_4BL_B36109036	7	Traes_2AS_88441E683,Traes_7BL_E3CD18894,Traes_5DS_9031479C6,Traes_7AL_8A07184BC,Traes_4BS_AF594F934,Traes_2DL_802C8F6E2,TRAES3BF160500030CFD_g
GO:0035639	purine ribonucleoside triphosphate binding	molecular_function	0.99883	1	26	271	11591	77980	18	TRAES3BF118700030CFD_g,Traes_2DL_7D58E9850,Traes_1DL_FB90601E7,Novel12759,Traes_4DS_17FF5683F,Traes_2BS_FF5A68083,Traes_5BS_805D85BDE,Traes_2BS_C0AED9734,Traes_2BS_5E8AC26AF,Traes_1DS_84B6648C8,Novel03237,Traes_2BL_3C831BF6E,Traes_2BL_75A4C21E7,Traes_5DL_89E65686C,Traes_5BL_2AFCA8B15,Traes_2DS_4D1345578,Traes_4BL_B36109036,Traes_2DL_855C9818B	8	Traes_1BL_B9BA70D12,Traes_3DS_BB402655B,Traes_2AS_88441E683,Traes_5DS_9031479C6,Traes_7BL_E3CD18894,Traes_7AL_8A07184BC,Traes_2DL_802C8F6E2,TRAES3BF160500030CFD_g
GO:0030554	adenyl nucleotide binding	molecular_function	0.99893	1	27	271	11929	77980	18	TRAES3BF118700030CFD_g,Traes_2DL_7D58E9850,Traes_1DL_FB90601E7,Novel12759,Traes_2BS_C0AED9734,Traes_2BS_5E8AC26AF,Traes_1DS_84B6648C8,Traes_5BS_805D85BDE,Traes_4DS_17FF5683F,Traes_2BS_FF5A68083,Traes_2BL_3C831BF6E,Novel03237,Traes_5DL_89E65686C,Traes_2BL_75A4C21E7,Traes_5BL_2AFCA8B15,Traes_2DL_855C9818B,Traes_4BL_B36109036,Traes_2DS_4D1345578	9	Traes_1BL_B9BA70D12,Traes_3DS_BB402655B,Traes_2AS_88441E683,Traes_7BL_E3CD18894,Traes_5DS_9031479C6,Traes_7AL_8A07184BC,Traes_2DL_802C8F6E2,TRAES3BF026100080CFD_g,TRAES3BF160500030CFD_g
GO:0043226	organelle	cellular_component	0.99894	1	24	271	11692	77980	12	Novel08029,Traes_1BL_EFDDA2877,Traes_3AL_4EC74A033,Traes_4BS_23E4739D7,Traes_5DL_7BEC640FA,Traes_2BS_8A40B568C,Traes_2AS_48F5EBFF7,Traes_3AS_1D269F7BC,Traes_2DL_7D58E9850,Traes_1AL_2E3E0A5C2,Novel07785,Novel01728	12	Traes_5AL_A2B2D25CA,Novel02215,Traes_2BL_E592F41F5,Traes_4BS_AF594F934,TRAES3BF040200010CFD_g,TRAES3BF160500030CFD_g,Novel09409,Traes_2AS_8D2E46FBE,TRAES3BF157000090CFD_g,Novel11978,Traes_1BL_B9BA70D12,TRAES3BF066900080CFD_g
GO:0043603	cellular amide metabolic process	biological_process	0.99896	1	4	271	3973	77980	2	Traes_2BS_8A40B568C,Traes_3AL_4EC74A033	2	TRAES3BF160500030CFD_g,Traes_4BS_AF594F934
GO:1901363	heterocyclic compound binding	molecular_function	0.999	1	73	271	27003	77980	53	Traes_3AS_1D269F7BC,Traes_3DS_7F7F46D4B,Traes_2DL_7D58E9850,Traes_2AS_457604359,Traes_1DS_84B6648C8,Traes_2BS_FF5A68083,Traes_2AS_A9F768C2B,Traes_2BL_3C831BF6E,Traes_5DL_89E65686C,Traes_3B_8732922B8,Traes_5DS_E7FDA5B26,Traes_1AL_E1F3614B3,Traes_4AS_805AEEE8A,Novel12759,Traes_6BS_E2C75486A,Traes_4DS_17FF5683F,Traes_5BS_805D85BDE,Traes_5DL_7BEC640FA,Traes_6BL_5B613F9E5,Novel03237,Traes_7DL_B0985428…	20	Traes_5DS_9031479C6,Novel09620,Traes_2AL_8A23618BA,Novel05852,Traes_3DL_71B7E80D2,Traes_3DS_BB402655B,Novel11978,Traes_2DL_D54054567,TRAES3BF026100080CFD_g,Traes_2AS_88441E683,Traes_1BL_B9BA70D12,TRAES3BF066900080CFD_g,Traes_7AL_8A07184BC,TRAES3BF160500030CFD_g,Novel01409,Traes_2DL_B9444E406,Traes_7DS_3A44BE7A3,Traes_7BL_E3CD18894,Traes_2DL_802C8F6E2,Traes_2BL_D718E27A9
GO:0097159	organic cyclic compound binding	molecular_function	0.999	1	73	271	27006	77980	53	Traes_2DS_4D1345578,Traes_5DL_7BEC640FA,Traes_6BL_5B613F9E5,Novel03237,Traes_7DL_B09854286,Traes_5BL_36EBD512B,Traes_2DS_708F03DA3,Novel13869,Traes_4AS_805AEEE8A,Novel12759,Traes_6BS_E2C75486A,Traes_4DS_17FF5683F,Traes_5BS_805D85BDE,Traes_1AL_E1F3614B3,Traes_3B_8732922B8,Traes_5DS_E7FDA5B26,Traes_2AS_A9F768C2B,Traes_2BL_3C831BF6E,Traes_5DL_89E65686C,Traes_2AS_457604359,Traes_1DS_84B6648C8,Traes_2…	20	TRAES3BF026100080CFD_g,Novel11978,Traes_3DS_BB402655B,Traes_2DL_D54054567,Traes_3DL_71B7E80D2,Novel05852,Novel09620,Traes_2AL_8A23618BA,Traes_5DS_9031479C6,Traes_2DL_802C8F6E2,Traes_2BL_D718E27A9,Traes_2DL_B9444E406,Traes_7DS_3A44BE7A3,Traes_7BL_E3CD18894,Novel01409,TRAES3BF160500030CFD_g,Traes_7AL_8A07184BC,Traes_2AS_88441E683,Traes_1BL_B9BA70D12,TRAES3BF066900080CFD_g
GO:1901564	organonitrogen compound metabolic process	biological_process	0.99907	1	14	271	8242	77980	7	Traes_2DL_1CB540BCC,Traes_2BS_8A40B568C,TRAES3BF073700160CFD_g,Traes_3AL_4EC74A033,Traes_2BS_9C52B176E,Novel07753,Traes_2AL_225DFC16A	7	Traes_5AL_A2B2D25CA,Traes_6BL_786D392B4,Traes_4BS_E79CB87B7,TRAES3BF160500030CFD_g,Traes_3DL_0C68B7DDB,Traes_4BS_AF594F934,Traes_3DS_BB402655B
GO:1901566	organonitrogen compound biosynthetic process	biological_process	0.9992	1	9	271	6285	77980	3	Traes_3AL_4EC74A033,Traes_2BS_8A40B568C,Traes_2BS_9C52B176E	6	Traes_5AL_A2B2D25CA,Traes_6BL_786D392B4,Traes_3DS_BB402655B,Traes_4BS_AF594F934,Traes_4BS_E79CB87B7,TRAES3BF160500030CFD_g
GO:0032559	adenyl ribonucleotide binding	molecular_function	0.99922	1	26	271	11761	77980	18	Traes_2DL_7D58E9850,Traes_1DL_FB90601E7,TRAES3BF118700030CFD_g,Traes_2BS_C0AED9734,Traes_2BS_5E8AC26AF,Traes_1DS_84B6648C8,Traes_4DS_17FF5683F,Traes_5BS_805D85BDE,Traes_2BS_FF5A68083,Novel12759,Traes_5BL_2AFCA8B15,Traes_2BL_75A4C21E7,Traes_5DL_89E65686C,Traes_2BL_3C831BF6E,Novel03237,Traes_4BL_B36109036,Traes_2DL_855C9818B,Traes_2DS_4D1345578	8	Traes_7BL_E3CD18894,Traes_5DS_9031479C6,Traes_3DS_BB402655B,Traes_1BL_B9BA70D12,Traes_2AS_88441E683,Traes_7AL_8A07184BC,TRAES3BF160500030CFD_g,Traes_2DL_802C8F6E2
GO:0005525	GTP binding	molecular_function	0.99937	1	1	271	1977	77980	0		1	Traes_1BL_B9BA70D12
GO:0032561	guanyl ribonucleotide binding	molecular_function	0.99939	1	1	271	1985	77980	0		1	Traes_1BL_B9BA70D12
GO:0044237	cellular metabolic process	biological_process	0.99941	1	84	271	31265	77980	49	Novel03237,Traes_5DL_7BEC640FA,Novel08029,Novel13869,Novel04615,Traes_5DL_3C2379192,Traes_7DL_B09854286,Traes_1AL_C1F546A56,Traes_6AL_AE7EF8E87,Traes_1AL_E1F3614B3,TRAES3BF073700160CFD_g,TRAES3BF010400110CFD_g,Traes_2AL_225DFC16A,Novel12759,Traes_4AS_805AEEE8A,Traes_5BS_805D85BDE,Traes_4DS_17FF5683F,Traes_2BL_3C831BF6E,Traes_3AL_4EC74A033,Traes_5DL_89E65686C,Traes_5DL_B45396EC4,Traes_3AS_1D269F7B…	35	Traes_4BS_9AE107D4C,Traes_5DL_8F68FBC81,Traes_2BL_E592F41F5,Traes_7DL_B1B3571A7,Traes_3DL_71B7E80D2,Traes_2BS_E6B0749F7,Traes_3DL_0C68B7DDB,Traes_2DL_D54054567,Traes_3DS_BB402655B,Novel11978,Traes_4AS_EF48BBCCF,Novel02215,Traes_2AL_8A23618BA,Traes_2BS_F0846FCC2,Traes_1AL_68FA687CC,Traes_5DS_9031479C6,Traes_6BL_786D392B4,Traes_5AL_A2B2D25CA,Traes_4BL_9421592BC,Traes_6AS_A40580BCA,Traes_2DL_802C8F6…
GO:0019001	guanyl nucleotide binding	molecular_function	0.99946	1	1	271	2016	77980	0		1	Traes_1BL_B9BA70D12
GO:0006886	intracellular protein transport	biological_process	0.99968	1	1	271	2139	77980	1	Traes_4BS_23E4739D7	0
GO:0005737	cytoplasm	cellular_component	0.9997	1	12	271	7857	77980	6	Novel01728,Traes_2BS_8A40B568C,Traes_6DL_E32E79B84,Traes_4BS_23E4739D7,Traes_1BL_EFDDA2877,Traes_3AL_4EC74A033	6	TRAES3BF160500030CFD_g,Traes_4BS_AF594F934,Novel11978,Traes_4BL_3A819B961,Traes_5AL_A2B2D25CA,Novel09409
GO:0017076	purine nucleotide binding	molecular_function	0.99974	1	27	271	12663	77980	18	Traes_2DL_7D58E9850,Traes_1DL_FB90601E7,TRAES3BF118700030CFD_g,Traes_4DS_17FF5683F,Traes_2BS_FF5A68083,Traes_5BS_805D85BDE,Traes_2BS_C0AED9734,Traes_2BS_5E8AC26AF,Traes_1DS_84B6648C8,Novel12759,Traes_2BL_75A4C21E7,Traes_5DL_89E65686C,Traes_5BL_2AFCA8B15,Novel03237,Traes_2BL_3C831BF6E,Traes_2DS_4D1345578,Traes_4BL_B36109036,Traes_2DL_855C9818B	9	Traes_5DS_9031479C6,Traes_7BL_E3CD18894,Traes_3DS_BB402655B,Traes_1BL_B9BA70D12,Traes_2AS_88441E683,Traes_7AL_8A07184BC,TRAES3BF026100080CFD_g,TRAES3BF160500030CFD_g,Traes_2DL_802C8F6E2
GO:0033036	macromolecule localization	biological_process	0.99979	1	2	271	2933	77980	1	Traes_4BS_23E4739D7	1	Traes_2BS_C02C5A463
GO:0034613	cellular protein localization	biological_process	0.9998	1	1	271	2270	77980	1	Traes_4BS_23E4739D7	0
GO:0070727	cellular macromolecule localization	biological_process	0.9998	1	1	271	2270	77980	1	Traes_4BS_23E4739D7	0
GO:0001883	purine nucleoside binding	molecular_function	0.99981	1	26	271	12465	77980	18	Traes_5DL_89E65686C,Traes_2BL_75A4C21E7,Traes_5BL_2AFCA8B15,Traes_2BL_3C831BF6E,Novel03237,Traes_4BL_B36109036,Traes_2DL_855C9818B,Traes_2DS_4D1345578,Traes_1DL_FB90601E7,Traes_2DL_7D58E9850,TRAES3BF118700030CFD_g,Traes_1DS_84B6648C8,Traes_2BS_5E8AC26AF,Traes_2BS_C0AED9734,Traes_4DS_17FF5683F,Traes_5BS_805D85BDE,Traes_2BS_FF5A68083,Novel12759	8	Traes_7AL_8A07184BC,TRAES3BF160500030CFD_g,Traes_2DL_802C8F6E2,Traes_7BL_E3CD18894,Traes_5DS_9031479C6,Traes_2AS_88441E683,Traes_1BL_B9BA70D12,Traes_3DS_BB402655B
GO:0032549	ribonucleoside binding	molecular_function	0.99981	1	26	271	12465	77980	18	Novel12759,Traes_4DS_17FF5683F,Traes_2BS_FF5A68083,Traes_5BS_805D85BDE,Traes_2BS_C0AED9734,Traes_2BS_5E8AC26AF,Traes_1DS_84B6648C8,TRAES3BF118700030CFD_g,Traes_2DL_7D58E9850,Traes_1DL_FB90601E7,Traes_2DS_4D1345578,Traes_4BL_B36109036,Traes_2DL_855C9818B,Novel03237,Traes_2BL_3C831BF6E,Traes_5BL_2AFCA8B15,Traes_2BL_75A4C21E7,Traes_5DL_89E65686C	8	Traes_3DS_BB402655B,Traes_1BL_B9BA70D12,Traes_2AS_88441E683,Traes_5DS_9031479C6,Traes_7BL_E3CD18894,Traes_2DL_802C8F6E2,TRAES3BF160500030CFD_g,Traes_7AL_8A07184BC
GO:0032550	purine ribonucleoside binding	molecular_function	0.99981	1	26	271	12465	77980	18	Novel03237,Traes_2BL_3C831BF6E,Traes_5DL_89E65686C,Traes_2BL_75A4C21E7,Traes_5BL_2AFCA8B15,Traes_2DS_4D1345578,Traes_4BL_B36109036,Traes_2DL_855C9818B,TRAES3BF118700030CFD_g,Traes_2DL_7D58E9850,Traes_1DL_FB90601E7,Novel12759,Traes_4DS_17FF5683F,Traes_5BS_805D85BDE,Traes_2BS_FF5A68083,Traes_2BS_C0AED9734,Traes_2BS_5E8AC26AF,Traes_1DS_84B6648C8	8	Traes_7AL_8A07184BC,Traes_2DL_802C8F6E2,TRAES3BF160500030CFD_g,Traes_3DS_BB402655B,Traes_1BL_B9BA70D12,Traes_2AS_88441E683,Traes_5DS_9031479C6,Traes_7BL_E3CD18894
GO:0032555	purine ribonucleotide binding	molecular_function	0.99981	1	26	271	12473	77980	18	Traes_2BS_C0AED9734,Traes_2BS_5E8AC26AF,Traes_1DS_84B6648C8,Traes_4DS_17FF5683F,Traes_2BS_FF5A68083,Traes_5BS_805D85BDE,Novel12759,Traes_2DL_7D58E9850,Traes_1DL_FB90601E7,TRAES3BF118700030CFD_g,Traes_2DL_855C9818B,Traes_4BL_B36109036,Traes_2DS_4D1345578,Traes_5DL_89E65686C,Traes_2BL_75A4C21E7,Traes_5BL_2AFCA8B15,Traes_2BL_3C831BF6E,Novel03237	8	Traes_7BL_E3CD18894,Traes_5DS_9031479C6,Traes_1BL_B9BA70D12,Traes_3DS_BB402655B,Traes_2AS_88441E683,TRAES3BF160500030CFD_g,Traes_2DL_802C8F6E2,Traes_7AL_8A07184BC
GO:0003676	nucleic acid binding	molecular_function	0.99982	1	26	271	12995	77980	16	Traes_2BL_63CB9A0E1,Traes_7DL_A8C4FFABB,Traes_2DL_7D58E9850,Traes_2DS_AD8820C42,Traes_3AS_1D269F7BC,Traes_2AS_6269D889E,Traes_2BS_B65714572,Traes_6BS_E2C75486A,Traes_2BS_8A40B568C,Traes_7DL_B09854286,Novel13869,Novel01463,Novel04197,Traes_5DL_7BEC640FA,Traes_6DL_4B69D3147,Traes_1DL_263F80870	10	Novel01409,Traes_3DL_71B7E80D2,Traes_3DS_BB402655B,Traes_2DL_D54054567,Traes_2DL_B9444E406,Novel09620,Traes_2AL_8A23618BA,TRAES3BF160500030CFD_g,Traes_2BL_D718E27A9,Novel05852
GO:0001882	nucleoside binding	molecular_function	0.99982	1	26	271	12508	77980	18	Traes_2BS_C0AED9734,Traes_2BS_5E8AC26AF,Traes_1DS_84B6648C8,Traes_2BS_FF5A68083,Traes_4DS_17FF5683F,Traes_5BS_805D85BDE,Novel12759,Traes_2DL_7D58E9850,Traes_1DL_FB90601E7,TRAES3BF118700030CFD_g,Traes_4BL_B36109036,Traes_2DL_855C9818B,Traes_2DS_4D1345578,Traes_5BL_2AFCA8B15,Traes_2BL_75A4C21E7,Traes_5DL_89E65686C,Traes_2BL_3C831BF6E,Novel03237	8	Traes_7BL_E3CD18894,Traes_5DS_9031479C6,Traes_3DS_BB402655B,Traes_1BL_B9BA70D12,Traes_2AS_88441E683,TRAES3BF160500030CFD_g,Traes_2DL_802C8F6E2,Traes_7AL_8A07184BC
GO:0006807	nitrogen compound metabolic process	biological_process	0.99982	1	46	271	20221	77980	28	Traes_2BS_8A40B568C,Novel01463,Traes_3AL_4EC74A033,Novel04197,Traes_2AS_6269D889E,Traes_2DL_1CB540BCC,Traes_2DL_7D58E9850,Traes_2DL_9E060D0BB,Traes_3AS_1D269F7BC,Novel07753,Traes_2BS_9C52B176E,Traes_1AL_C1F546A56,Traes_2AS_48F5EBFF7,Traes_1DL_263F80870,Traes_7DL_B09854286,Novel13869,Novel04615,Novel08029,Traes_5DL_7BEC640FA,Traes_1BL_6D953AB6D,Traes_4AS_805AEEE8A,Traes_2BS_B65714572,Novel12759,Tr…	18	TRAES3BF160500030CFD_g,TRAES3BF040200010CFD_g,Traes_2AL_8A23618BA,Novel02215,Traes_7AS_DECB8080D,Traes_2BL_D718E27A9,Traes_4BS_AF594F934,Traes_2BL_E592F41F5,Traes_5DL_8F68FBC81,Traes_4BL_9421592BC,Traes_6BL_786D392B4,Traes_5AL_A2B2D25CA,Traes_4BS_E79CB87B7,Traes_3DS_BB402655B,Traes_3DL_0C68B7DDB,Traes_2DL_D54054567,Traes_2DL_B9444E406,Traes_3DL_71B7E80D2
GO:0006810	transport	biological_process	0.99984	1	18	271	10058	77980	7	Novel01728,Traes_2DL_9E060D0BB,Traes_2DS_28CA50371,Traes_4BL_553851000,Traes_1DL_323B6EDD7,Traes_4BS_23E4739D7,Traes_3AL_0C7CB044E	11	Novel10662,Traes_1AL_23C7010BD,Traes_4DL_2BEF10792,Traes_7BS_6135B1D85,Traes_5BL_1187EA2151,Traes_7DL_C9EC51B0B,Traes_2BS_C02C5A463,Traes_5BL_A2F507F1E,Traes_4AS_5D4904831,Traes_5AL_A2B2D25CA,Traes_7AS_1FFB4F41F
GO:0051234	establishment of localization	biological_process	0.99986	1	18	271	10095	77980	7	Traes_2DS_28CA50371,Traes_2DL_9E060D0BB,Novel01728,Traes_3AL_0C7CB044E,Traes_4BS_23E4739D7,Traes_1DL_323B6EDD7,Traes_4BL_553851000	11	Traes_2BS_C02C5A463,Traes_7DL_C9EC51B0B,Traes_7BS_6135B1D85,Traes_5BL_1187EA2151,Traes_4DL_2BEF10792,Traes_1AL_23C7010BD,Novel10662,Traes_4AS_5D4904831,Traes_7AS_1FFB4F41F,Traes_5AL_A2B2D25CA,Traes_5BL_A2F507F1E
GO:0044763	single-organism cellular process	biological_process	0.99986	1	48	271	20446	77980	17	Traes_6AL_AE7EF8E87,Novel12759,Traes_4AS_805AEEE8A,TRAES3BF010400110CFD_g,Traes_2BS_5E8AC26AF,Traes_5DL_7BEC640FA,Traes_4BS_23E4739D7,Traes_1BL_EFDDA2877,Traes_2BS_9C52B176E,Novel07753,Traes_1BS_F54A0F09C,Traes_3B_B28A8F1C01,Traes_2DL_7D58E9850,Traes_2DS_28CA50371,Traes_1DS_84B6648C8,Traes_2BS_FF5A68083,Traes_2BS_8A40B568C	31	Traes_4DS_C19065A90,Traes_7BS_6135B1D85,Novel11978,Traes_3DS_BB402655B,Traes_3DL_0C68B7DDB,Traes_4DL_9F7C8C343,Traes_4BS_E79CB87B7,Traes_7DS_3A44BE7A3,Traes_4AS_EF48BBCCF,Traes_5AL_A2B2D25CA,Traes_4BS_9AE107D4C,Traes_6BL_786D392B4,Traes_6AS_A40580BCA,TRAES3BF116200450CFD_g,Traes_7DL_B1B3571A7,Traes_5BL_A2F507F1E,Traes_2DL_802C8F6E2,Traes_1AL_68FA687CC,Traes_5DL_66950E702,Traes_4BL_D1AA966DE,Traes…
GO:0005515	protein binding	molecular_function	0.99988	1	39	271	17241	77980	26	Novel15990,Novel03237,Traes_3AS_E9C085C84,Traes_6AS_E5254BC5B,Novel07753,Traes_2AS_48F5EBFF7,Traes_7AS_B97EB9A75,Traes_1AL_2103C5913,Traes_6DS_625020012,TRAES3BF073700160CFD_g,Traes_2DS_588BF680A,Traes_4DS_17FF5683F,Novel07785,Traes_4AL_60C7B09CA,Traes_2BS_8A40B568C,Traes_4BS_4BC62B7F7,TRAES3BF061600120CFD_g,Novel04071,Traes_5BS_CD20C307C,Traes_4AL_B2F48F9FA,Traes_4BL_B36109036,Traes_1AL_2E3E0A5C…	13	Novel02725,Traes_5BL_304FAFA26,Traes_2AL_C65E66F35,Novel10232,Novel09409,Traes_3DS_BB402655B,TRAES3BF157000090CFD_g,TRAES3BF160500030CFD_g,Traes_5DL_306234946,Traes_1DS_4E3A925B9,Traes_5DS_CCC7123EC,Traes_2AS_8D2E46FBE,Traes_1BL_B9BA70D12
GO:0034641	cellular nitrogen compound metabolic process	biological_process	0.9999	1	42	271	19215	77980	24	Novel13869,Novel04615,Traes_7DL_B09854286,Traes_5DL_7BEC640FA,Novel08029,Traes_1AL_C1F546A56,Traes_2BS_9C52B176E,Traes_1DL_263F80870,Traes_2AS_48F5EBFF7,Traes_7DL_A8C4FFABB,Traes_2DS_AD8820C42,Traes_1AL_E1F3614B3,Novel12759,Traes_4AS_805AEEE8A,Traes_2BS_B65714572,Traes_1BL_6D953AB6D,Novel01463,Traes_2BS_8A40B568C,Traes_3AL_4EC74A033,Novel04197,Traes_2DL_7D58E9850,Traes_3AS_1D269F7BC,Traes_2DL_9E0…	18	Traes_2BL_E592F41F5,Traes_5AL_A2B2D25CA,Traes_6BL_786D392B4,Traes_4BL_9421592BC,Traes_5DL_8F68FBC81,Traes_2BL_D718E27A9,Traes_4BS_AF594F934,Traes_3DL_71B7E80D2,Traes_4BS_E79CB87B7,Traes_2DL_B9444E406,Traes_3DL_0C68B7DDB,Traes_2DL_D54054567,Traes_3DS_BB402655B,Novel02215,Traes_2AL_8A23618BA,TRAES3BF040200010CFD_g,TRAES3BF160500030CFD_g,Traes_7AS_DECB8080D
GO:0051179	localization	biological_process	0.99991	1	18	271	10307	77980	7	Traes_2DS_28CA50371,Traes_2DL_9E060D0BB,Novel01728,Traes_3AL_0C7CB044E,Traes_4BS_23E4739D7,Traes_1DL_323B6EDD7,Traes_4BL_553851000	11	Traes_2BS_C02C5A463,Traes_7DL_C9EC51B0B,Traes_5BL_1187EA2151,Traes_7BS_6135B1D85,Traes_4DL_2BEF10792,Traes_1AL_23C7010BD,Novel10662,Traes_5AL_A2B2D25CA,Traes_7AS_1FFB4F41F,Traes_4AS_5D4904831,Traes_5BL_A2F507F1E
GO:0044424	intracellular part	cellular_component	0.99992	1	31	271	15606	77980	16	Traes_2AS_48F5EBFF7,Traes_5DL_B45396EC4,Traes_5DL_7BEC640FA,Novel08029,Traes_1BL_EFDDA2877,Traes_4BS_23E4739D7,Traes_3AL_4EC74A033,Traes_2BS_8A40B568C,Novel07785,Novel12759,Novel01728,Traes_3AS_1D269F7BC,Traes_2DL_9E060D0BB,Traes_2DL_7D58E9850,Traes_6DL_E32E79B84,Traes_1AL_2E3E0A5C2	15	Traes_4BS_AF594F934,TRAES3BF040200010CFD_g,TRAES3BF160500030CFD_g,Traes_5AL_A2B2D25CA,Traes_4BL_3A819B961,Traes_2BL_E592F41F5,Novel02215,Traes_2BS_E6B0749F7,TRAES3BF157000090CFD_g,Traes_1BL_B9BA70D12,Novel11978,TRAES3BF066900080CFD_g,Novel09409,Traes_2AS_8D2E46FBE,Traes_3AS_529205E34
GO:0046907	intracellular transport	biological_process	0.99992	1	1	271	2526	77980	1	Traes_4BS_23E4739D7	0
GO:0015031	protein transport	biological_process	0.99993	1	1	271	2564	77980	1	Traes_4BS_23E4739D7	0
GO:0045184	establishment of protein localization	biological_process	0.99994	1	1	271	2605	77980	1	Traes_4BS_23E4739D7	0
GO:0008104	protein localization	biological_process	0.99996	1	1	271	2695	77980	1	Traes_4BS_23E4739D7	0
GO:0071702	organic substance transport	biological_process	0.99997	1	2	271	3463	77980	1	Traes_4BS_23E4739D7	1	Traes_2BS_C02C5A463
GO:0005623	cell	cellular_component	0.99997	1	36	271	17805	77980	19	Novel01728,Novel12759,Novel07785,Traes_6DL_E32E79B84,Traes_2AS_48F5EBFF7,Traes_4BS_23E4739D7,Novel08029,Traes_1BL_EFDDA2877,Traes_5DL_7BEC640FA,Traes_1AL_2E3E0A5C2,Traes_1DL_FB90601E7,Traes_2DL_7D58E9850,Traes_3B_B28A8F1C01,Traes_2DL_9E060D0BB,Traes_3AS_1D269F7BC,Traes_5DL_B45396EC4,Traes_5DL_EF1C26105,Traes_2BS_8A40B568C,Traes_3AL_4EC74A033	17	Novel11978,TRAES3BF157000090CFD_g,Traes_2BS_E6B0749F7,Traes_2BS_C02C5A463,Novel09409,Traes_4BS_AF594F934,Traes_2BL_E592F41F5,Traes_5AL_A2B2D25CA,TRAES3BF066900080CFD_g,Traes_1BL_B9BA70D12,Traes_3AS_529205E34,Traes_2AS_8D2E46FBE,TRAES3BF160500030CFD_g,Traes_5DL_306234946,TRAES3BF040200010CFD_g,Novel02215,Traes_4BL_3A819B961
GO:0044464	cell part	cellular_component	0.99997	1	36	271	17805	77980	19	Traes_6DL_E32E79B84,Novel07785,Novel12759,Novel01728,Traes_5DL_7BEC640FA,Novel08029,Traes_1BL_EFDDA2877,Traes_4BS_23E4739D7,Traes_2AS_48F5EBFF7,Traes_3AS_1D269F7BC,Traes_2DL_9E060D0BB,Traes_3B_B28A8F1C01,Traes_2DL_7D58E9850,Traes_1DL_FB90601E7,Traes_1AL_2E3E0A5C2,Traes_3AL_4EC74A033,Traes_2BS_8A40B568C,Traes_5DL_EF1C26105,Traes_5DL_B45396EC4	17	Novel09409,Traes_2BS_C02C5A463,Traes_2BS_E6B0749F7,TRAES3BF157000090CFD_g,Novel11978,Traes_5AL_A2B2D25CA,Traes_2BL_E592F41F5,Traes_4BS_AF594F934,Traes_2AS_8D2E46FBE,Traes_3AS_529205E34,Traes_1BL_B9BA70D12,TRAES3BF066900080CFD_g,Traes_4BL_3A819B961,Novel02215,TRAES3BF040200010CFD_g,Traes_5DL_306234946,TRAES3BF160500030CFD_g
GO:0051649	establishment of localization in cell	biological_process	0.99997	1	1	271	2818	77980	1	Traes_4BS_23E4739D7	0
GO:0005622	intracellular	cellular_component	0.99998	1	32	271	16725	77980	16	Traes_5DL_B45396EC4,Traes_2BS_8A40B568C,Traes_3AL_4EC74A033,Traes_2DL_7D58E9850,Traes_1AL_2E3E0A5C2,Traes_3AS_1D269F7BC,Traes_2DL_9E060D0BB,Traes_2AS_48F5EBFF7,Traes_5DL_7BEC640FA,Traes_4BS_23E4739D7,Novel08029,Traes_1BL_EFDDA2877,Novel07785,Novel12759,Novel01728,Traes_6DL_E32E79B84	16	TRAES3BF040200010CFD_g,Traes_5DL_306234946,TRAES3BF160500030CFD_g,Novel02215,Traes_4BL_3A819B961,TRAES3BF066900080CFD_g,Traes_1BL_B9BA70D12,Traes_3AS_529205E34,Traes_2AS_8D2E46FBE,Traes_4BS_AF594F934,Traes_2BL_E592F41F5,Traes_5AL_A2B2D25CA,Traes_2BS_E6B0749F7,TRAES3BF157000090CFD_g,Novel11978,Novel09409
GO:0051641	cellular localization	biological_process	0.99998	1	1	271	2951	77980	1	Traes_4BS_23E4739D7	0
GO:0009987	cellular process	biological_process	1	1	103	271	40019	77980	58	Novel04197,Traes_2BS_8A40B568C,Traes_5BL_2AFCA8B15,Novel01463,Traes_2DL_855C9818B,Traes_4BL_B36109036,TRAES3BF118700030CFD_g,Traes_3B_B28A8F1C01,Traes_4DS_8D68714BE,Traes_2DL_9E060D0BB,Traes_1DL_FB90601E7,Traes_2DS_28CA50371,Traes_7AS_E97B5EFAE,Traes_4BL_251486C33,Traes_2AS_6269D889E,Traes_4BS_23E4739D7,Traes_2BL_75A4C21E7,Traes_2AS_48F5EBFF7,Traes_1DL_263F80870,Novel07753,Traes_1BS_F54A0F09C,Tra…	45	Traes_7AL_8A07184BC,Traes_7AS_1FFB4F41F,TRAES3BF160500030CFD_g,TRAES3BF040200010CFD_g,Traes_7AS_DECB8080D,Traes_4BL_D1AA966DE,Traes_3AS_529205E34,Traes_2AS_88441E683,Traes_1BL_B9BA70D12,Traes_1AL_23C7010BD,TRAES3BF066900080CFD_g,Traes_4BL_9421592BC,Traes_5AL_A2B2D25CA,Traes_6BL_786D392B4,Traes_6AS_A40580BCA,Traes_4BS_AF594F934,Traes_2DL_802C8F6E2,Traes_2BL_D718E27A9,Traes_4DS_C19065A90,Traes_2DL_…
