# Supplementary material for: Transcriptome and physiological analyses for revealing genes involved in wheat response to endoplasmic reticulum stress
Source: BMC Plant Biol. 2019 May 9;19:193. doi: 10.1186/s12870-019-1798-7 (PMC6509841; doi:10.1186/s12870-019-1798-7)
Supplement: Supplementary file 13 — Table S8. Prediction of wheat transcription factors. (XLSX 27 kb) [file 12870_2019_1798_MOESM13_ESM.xlsx]

## Sheet: Sheet1
Table S8 Prediction of wheat transcription factors
TF_ID	Family	Type	Hyperlink	gene_name	description
Novel02044_0	G2-like	transcription factor	http://planttfdb.cbi.pku.edu.cn/family.php?fam=G2-like	--	--
Novel02115_0	WRKY	transcription factor	http://planttfdb.cbi.pku.edu.cn/family.php?fam=WRKY	--	--
Novel02118_1	NAC	transcription factor	http://planttfdb.cbi.pku.edu.cn/family.php?fam=NAC	--	--
Novel02166_1	MYB	transcription factor	http://planttfdb.cbi.pku.edu.cn/family.php?fam=MYB	--	--
Novel02423_1	G2-like	transcription factor	http://planttfdb.cbi.pku.edu.cn/family.php?fam=G2-like	--	--
Novel02725_0	bHLH	transcription factor	http://planttfdb.cbi.pku.edu.cn/family.php?fam=bHLH	--	--
Novel02808_1	C2C2-Dof	transcription factor	--	--	--
Novel02861_0	NAC	transcription factor	http://planttfdb.cbi.pku.edu.cn/family.php?fam=NAC	--	--
Novel03155_0	FAR1	transcription factor	http://planttfdb.cbi.pku.edu.cn/family.php?fam=FAR1	--	--
Novel05150_2	FAR1	transcription factor	http://planttfdb.cbi.pku.edu.cn/family.php?fam=FAR1	--	--
Novel05939_2	FAR1	transcription factor	http://planttfdb.cbi.pku.edu.cn/family.php?fam=FAR1	--	--
Novel06229_1	AP2-EREBP	transcription factor	--	--	--
Novel06231_0	bHLH	transcription factor	http://planttfdb.cbi.pku.edu.cn/family.php?fam=bHLH	--	--
Novel06258_0	bHLH	transcription factor	http://planttfdb.cbi.pku.edu.cn/family.php?fam=bHLH	--	--
Novel06456_0	Orphans	transcriptional regulator	--	--	--
Novel07402_1	bHLH	transcription factor	http://planttfdb.cbi.pku.edu.cn/family.php?fam=bHLH	--	--
Novel07597_2	HSF	transcription factor	http://planttfdb.cbi.pku.edu.cn/family.php?fam=HSF	--	--
Novel07624_1	ABI3VP1	transcription factor	--	--	--
Novel07693_0	ABI3VP1	transcription factor	--	--	--
Novel07753_2	bHLH	transcription factor	http://planttfdb.cbi.pku.edu.cn/family.php?fam=bHLH	--	--
Novel07936_0	ABI3VP1	transcription factor	--	--	--
Novel08319_2	FAR1	transcription factor	http://planttfdb.cbi.pku.edu.cn/family.php?fam=FAR1	--	--
Novel08494_1	AUX/IAA	transcriptional regulator	--	--	--
Novel08841_3	FAR1	transcription factor	http://planttfdb.cbi.pku.edu.cn/family.php?fam=FAR1	--	--
Novel08878_1	FAR1	transcription factor	http://planttfdb.cbi.pku.edu.cn/family.php?fam=FAR1	--	--
Novel12059_2	HB	transcription factor	--	--	--
Novel12259_0	MYB	transcription factor	http://planttfdb.cbi.pku.edu.cn/family.php?fam=MYB	--	--
Novel12735_1	NAC	transcription factor	http://planttfdb.cbi.pku.edu.cn/family.php?fam=NAC	--	--
Novel13314_2	FAR1	transcription factor	http://planttfdb.cbi.pku.edu.cn/family.php?fam=FAR1	--	--
Novel13869_1	WRKY	transcription factor	http://planttfdb.cbi.pku.edu.cn/family.php?fam=WRKY	--	--
Novel15052_2	G2-like	transcription factor	http://planttfdb.cbi.pku.edu.cn/family.php?fam=G2-like	--	--
Novel15608_2	AP2-EREBP	transcription factor	--	--	--
Novel16339_2	Orphans	transcriptional regulator	--	--	--
Novel16369_2	FAR1	transcription factor	http://planttfdb.cbi.pku.edu.cn/family.php?fam=FAR1	--	--
Novel16771_2	C2H2	transcription factor	http://planttfdb.cbi.pku.edu.cn/family.php?fam=C2H2	--	--
Novel16970_1	ABI3VP1	transcription factor	--	--	--
Novel17635_0	HB	transcription factor	--	--	--
TRAES3BF005500020CFD_g_0	HSF	transcription factor	http://planttfdb.cbi.pku.edu.cn/family.php?fam=HSF	--	--
TRAES3BF018800030CFD_g_0	MYB	transcription factor	http://planttfdb.cbi.pku.edu.cn/family.php?fam=MYB	--	--
TRAES3BF019000220CFD_g_0	bZIP	transcription factor	http://planttfdb.cbi.pku.edu.cn/family.php?fam=bZIP	--	--
TRAES3BF020100160CFD_g_0	NAC	transcription factor	http://planttfdb.cbi.pku.edu.cn/family.php?fam=NAC	--	--
TRAES3BF020200120CFD_g_0	MYB	transcription factor	http://planttfdb.cbi.pku.edu.cn/family.php?fam=MYB	--	--
TRAES3BF025700030CFD_g_0	HSF	transcription factor	http://planttfdb.cbi.pku.edu.cn/family.php?fam=HSF	--	--
TRAES3BF025700050CFD_g_0	HSF	transcription factor	http://planttfdb.cbi.pku.edu.cn/family.php?fam=HSF	--	--
TRAES3BF026100020CFD_g_0	zf-HD	transcription factor	http://planttfdb.cbi.pku.edu.cn/family.php?fam=ZF-HD	--	--
TRAES3BF026200160CFD_g_0	zf-HD	transcription factor	http://planttfdb.cbi.pku.edu.cn/family.php?fam=ZF-HD	--	--
TRAES3BF029500010CFD_g_0	AUX/IAA	transcriptional regulator	--	--	--
TRAES3BF036800040CFD_g_0	bHLH	transcription factor	http://planttfdb.cbi.pku.edu.cn/family.php?fam=bHLH	--	--
TRAES3BF042100060CFD_g_0	C2H2	transcription factor	http://planttfdb.cbi.pku.edu.cn/family.php?fam=C2H2	--	--
TRAES3BF042500030CFD_g_0	Orphans	transcriptional regulator	--	--	--
TRAES3BF044400110CFD_g_0	MYB	transcription factor	http://planttfdb.cbi.pku.edu.cn/family.php?fam=MYB	--	--
TRAES3BF046300130CFD_g_0	AP2-EREBP	transcription factor	--	--	--
TRAES3BF048900180CFD_g_0	ABI3VP1	transcription factor	--	--	--
TRAES3BF051200110CFD_g_0	WRKY	transcription factor	http://planttfdb.cbi.pku.edu.cn/family.php?fam=WRKY	--	--
TRAES3BF053500190CFD_g_0	NAC	transcription factor	http://planttfdb.cbi.pku.edu.cn/family.php?fam=NAC	--	--
TRAES3BF057100010CFD_g_0	bZIP	transcription factor	http://planttfdb.cbi.pku.edu.cn/family.php?fam=bZIP	--	--
TRAES3BF057600060CFD_g_0	HB	transcription factor	--	--	--
TRAES3BF073300120CFD_g_0	WRKY	transcription factor	http://planttfdb.cbi.pku.edu.cn/family.php?fam=WRKY	--	--
TRAES3BF073700090CFD_g_0	HB	transcription factor	--	--	--
TRAES3BF075600050CFD_g_0	AP2-EREBP	transcription factor	--	--	--
TRAES3BF077100010CFD_g_0	TAZ	transcription factor	--	--	--
TRAES3BF077100020CFD_g_0	TAZ	transcription factor	--	--	--
TRAES3BF084600040CFD_g_0	SBP	transcription factor	http://planttfdb.cbi.pku.edu.cn/family.php?fam=SBP	--	--
TRAES3BF089000240CFD_g_0	TRAF	transcriptional regulator	--	--	--
TRAES3BF091400270CFD_g_0	AP2-EREBP	transcription factor	--	--	--
TRAES3BF096800020CFD_g_0	PHD	transcriptional regulator	--	--	--
TRAES3BF096900180CFD_g_0	MYB	transcription factor	http://planttfdb.cbi.pku.edu.cn/family.php?fam=MYB	--	--
TRAES3BF097400030CFD_g_0	NAC	transcription factor	http://planttfdb.cbi.pku.edu.cn/family.php?fam=NAC		NAC domain containing protein 73 [Source:Projected from Arabidopsis thaliana (AT4G28500) TAIR;Acc:AT4G28500]
TRAES3BF098200010CFD_g_0	AP2-EREBP	transcription factor	--	--	--
TRAES3BF099700020CFD_g_0	C2H2	transcription factor	http://planttfdb.cbi.pku.edu.cn/family.php?fam=C2H2	--	--
TRAES3BF104900090CFD_g_0	TRAF	transcriptional regulator	--	--	--
TRAES3BF110700050CFD_g_0	MYB	transcription factor	http://planttfdb.cbi.pku.edu.cn/family.php?fam=MYB	--	--
TRAES3BF127400030CFD_g_0	C2H2	transcription factor	http://planttfdb.cbi.pku.edu.cn/family.php?fam=C2H2	--	--
TRAES3BF130100030CFD_g_0	bHLH	transcription factor	http://planttfdb.cbi.pku.edu.cn/family.php?fam=bHLH	--	--
TRAES3BF186800050CFD_g_0	MYB	transcription factor	http://planttfdb.cbi.pku.edu.cn/family.php?fam=MYB		Homeodomain-like superfamily protein [Source:Projected from Arabidopsis thaliana (AT3G16350) TAIR;Acc:AT3G16350]
TRAES3BF276900020CFD_g_0	bHLH	transcription factor	http://planttfdb.cbi.pku.edu.cn/family.php?fam=bHLH	--	--
Traes_1AL_2AC682D6D_1	bZIP	transcription factor	http://planttfdb.cbi.pku.edu.cn/family.php?fam=bZIP	--	--
Traes_1AL_3B659AABA_1	bZIP	transcription factor	http://planttfdb.cbi.pku.edu.cn/family.php?fam=bZIP	--	--
Traes_1AL_791D3B325_2	PLATZ	transcription factor	--	--	--
Traes_1AL_859346448_1	AUX/IAA	transcriptional regulator	--	--	--
Traes_1AL_93E51B797_0	MYB	transcription factor	http://planttfdb.cbi.pku.edu.cn/family.php?fam=MYB	--	--
Traes_1AL_A9FB6BF52_2	AP2-EREBP	transcription factor	--	--	--
Traes_1AL_BB4298457_2	MYB	transcription factor	http://planttfdb.cbi.pku.edu.cn/family.php?fam=MYB	--	--
Traes_1AL_D3485D1FF_2	C2H2	transcription factor	http://planttfdb.cbi.pku.edu.cn/family.php?fam=C2H2	--	--
Traes_1AL_F18EC96DF_2	bZIP	transcription factor	http://planttfdb.cbi.pku.edu.cn/family.php?fam=bZIP	--	--
Traes_1AL_F4FE96E3B_1	Orphans	transcriptional regulator	--	--	--
Traes_1AS_1EE692FDC_1	MYB	transcription factor	http://planttfdb.cbi.pku.edu.cn/family.php?fam=MYB	--	--
Traes_1AS_36AF74187_0	MYB	transcription factor	http://planttfdb.cbi.pku.edu.cn/family.php?fam=MYB	--	--
Traes_1AS_74E6A4EC7_0	mTERF	transcription factor	--		Mitochondrial transcription termination factor family protein [Source:Projected from Arabidopsis thaliana (AT2G36000) TAIR;Acc:AT2G36000]
Traes_1AS_97CE311BA_0	C2C2-GATA	transcription factor	--	--	--
Traes_1BL_53C31B54B_1	ABI3VP1	transcription factor	--	--	--
Traes_1BL_546DFB91B_0	MYB	transcription factor	http://planttfdb.cbi.pku.edu.cn/family.php?fam=MYB	--	--
Traes_1BL_5A84B4DA2_1	C2C2-GATA	transcription factor	--	--	--
Traes_1BL_843D97D6C_2	Orphans	transcriptional regulator	--	--	--
Traes_1BL_A2968F649_2	Orphans	transcriptional regulator	--	--	--
Traes_1BL_BCA60D8B6_0	HB	transcription factor	--	--	--
Traes_1BL_C202F3DE1_0	PLATZ	transcription factor	--	--	--
Traes_1BL_C25B5DDB4_1	MYB	transcription factor	http://planttfdb.cbi.pku.edu.cn/family.php?fam=MYB	--	--
Traes_1BL_C5FEAF06E_1	bZIP	transcription factor	http://planttfdb.cbi.pku.edu.cn/family.php?fam=bZIP	--	--
Traes_1BS_3761C242C_0	C2C2-GATA	transcription factor	--	--	--
Traes_1BS_61AA2C94D_0	DBP	transcription factor	--	--	--
Traes_1BS_CE38938A8_2	LOB	transcription factor	--	--	--
Traes_1DL_23D036A85_0	bZIP	transcription factor	http://planttfdb.cbi.pku.edu.cn/family.php?fam=bZIP	--	--
Traes_1DL_70CCAB0EF_0	MYB	transcription factor	http://planttfdb.cbi.pku.edu.cn/family.php?fam=MYB	--	--
Traes_1DL_797D879AB_2	Orphans	transcriptional regulator	--	--	--
Traes_1DL_8A2869298_1	Orphans	transcriptional regulator	--	--	--
Traes_1DL_A20157EC5_0	MYB	transcription factor	http://planttfdb.cbi.pku.edu.cn/family.php?fam=MYB	--	--
Traes_1DL_B26A733D4_1	MYB	transcription factor	http://planttfdb.cbi.pku.edu.cn/family.php?fam=MYB	--	--
Traes_1DL_F6047634A_0	MYB	transcription factor	http://planttfdb.cbi.pku.edu.cn/family.php?fam=MYB	--	--
Traes_1DS_5A7302FDE_1	SET	transcriptional regulator	--	--	--
Traes_1DS_A26E0003D_0	SET	transcriptional regulator	--	--	--
Traes_1DS_CCB0E5EE7_1	C2C2-GATA	transcription factor	--	--	--
Traes_1DS_EFCC1617E_0	ABI3VP1	transcription factor	--	--	--
Traes_2AL_158F8EE88_0	AP2-EREBP	transcription factor	--	--	--
Traes_2AL_2E4CCB183_0	Jumonji	transcriptional regulator	--	--	--
Traes_2AL_3D7807781_0	bZIP	transcription factor	http://planttfdb.cbi.pku.edu.cn/family.php?fam=bZIP	--	--
Traes_2AL_43491B9E0_2	AP2-EREBP	transcription factor	--	--	--
Traes_2AL_436D234EE_0	TUB	transcription factor	--	--	--
Traes_2AL_48B239DD6_0	HB	transcription factor	--	--	--
Traes_2AL_6B6086A7C_2	AP2-EREBP	transcription factor	--	--	--
Traes_2AL_6BA5678B7_2	C3H	transcription factor	http://planttfdb.cbi.pku.edu.cn/family.php?fam=C3H	--	--
Traes_2AL_8A23618BA_2	NAC	transcription factor	http://planttfdb.cbi.pku.edu.cn/family.php?fam=NAC	--	--
Traes_2AL_8F14EF2CE_1	AUX/IAA	transcriptional regulator	--		indole-3-acetic acid inducible 33 [Source:Projected from Arabidopsis thaliana (AT5G57420) TAIR;Acc:AT5G57420]
Traes_2AL_92939B028_2	G2-like	transcription factor	http://planttfdb.cbi.pku.edu.cn/family.php?fam=G2-like	--	--
Traes_2AL_9E68ABA72_2	Trihelix	transcription factor	http://planttfdb.cbi.pku.edu.cn/family.php?fam=Trihelix	--	--
Traes_2AL_A26170C43_2	Orphans	transcriptional regulator	--	--	--
Traes_2AL_A7EA252CA_1	NAC	transcription factor	http://planttfdb.cbi.pku.edu.cn/family.php?fam=NAC	--	--
Traes_2AL_AC822B5BC_2	SNF2	transcriptional regulator	--	--	--
Traes_2AL_BD0C7A9A5_0	bZIP	transcription factor	http://planttfdb.cbi.pku.edu.cn/family.php?fam=bZIP	--	--
Traes_2AL_BFB0C6D4C_0	HB	transcription factor	--	--	--
Traes_2AL_CA89051FD_1	NAC	transcription factor	http://planttfdb.cbi.pku.edu.cn/family.php?fam=NAC	--	--
Traes_2AL_CB84F42D2_0	NAC	transcription factor	http://planttfdb.cbi.pku.edu.cn/family.php?fam=NAC	--	--
Traes_2AL_D3B2C21A7_2	HSF	transcription factor	http://planttfdb.cbi.pku.edu.cn/family.php?fam=HSF	--	--
Traes_2AL_EA60A06AC_0	TCP	transcription factor	http://planttfdb.cbi.pku.edu.cn/family.php?fam=TCP	--	--
Traes_2AL_F001B4F26_1	NAC	transcription factor	http://planttfdb.cbi.pku.edu.cn/family.php?fam=NAC	--	--
Traes_2AS_125195CDF_0	NAC	transcription factor	http://planttfdb.cbi.pku.edu.cn/family.php?fam=NAC	--	--
Traes_2AS_28B163E7C_2	C3H	transcription factor	http://planttfdb.cbi.pku.edu.cn/family.php?fam=C3H	--	--
Traes_2AS_2C198FE96_0	mTERF	transcription factor	--		Mitochondrial transcription termination factor family protein [Source:Projected from Arabidopsis thaliana (AT5G55580) TAIR;Acc:AT5G55580]
Traes_2AS_6269D889E_0	WRKY	transcription factor	http://planttfdb.cbi.pku.edu.cn/family.php?fam=WRKY	--	--
Traes_2AS_746DF6B96_1	PHD	transcriptional regulator	--	--	--
Traes_2AS_7AAACC26B_0	NAC	transcription factor	http://planttfdb.cbi.pku.edu.cn/family.php?fam=NAC	--	--
Traes_2AS_942884399_2	LOB	transcription factor	--	--	--
Traes_2BL_0B80B3876_1	Trihelix	transcription factor	http://planttfdb.cbi.pku.edu.cn/family.php?fam=Trihelix	--	--
Traes_2BL_181C4AA28_1	TUB	transcription factor	--	--	--
Traes_2BL_45DDBB56C_2	Orphans	transcriptional regulator	--	--	--
Traes_2BL_569371098_0	AP2-EREBP	transcription factor	--	--	--
Traes_2BL_94E5996F7_1	bZIP	transcription factor	http://planttfdb.cbi.pku.edu.cn/family.php?fam=bZIP	--	--
Traes_2BL_9528AAD7C_2	bZIP	transcription factor	http://planttfdb.cbi.pku.edu.cn/family.php?fam=bZIP	--	--
Traes_2BL_9558C4E24_0	Orphans	transcriptional regulator	--	--	--
Traes_2BL_A1A475B0F_2	ARF	transcription factor	http://planttfdb.cbi.pku.edu.cn/family.php?fam=ARF	--	--
Traes_2BL_B2D711406_0	AUX/IAA	transcriptional regulator	--	--	--
Traes_2BL_B69300543_1	HB	transcription factor	--	--	--
Traes_2BL_BD5F3380A_0	Orphans	transcriptional regulator	--	--	--
Traes_2BL_CF47A74CC_0	AP2-EREBP	transcription factor	--	--	--
Traes_2BL_D48D70DDB_2	WRKY	transcription factor	http://planttfdb.cbi.pku.edu.cn/family.php?fam=WRKY	--	--
Traes_2BL_D718E27A9_2	NAC	transcription factor	http://planttfdb.cbi.pku.edu.cn/family.php?fam=NAC	--	--
Traes_2BL_E592F41F5_1	AUX/IAA	transcriptional regulator	--		indole-3-acetic acid inducible 33 [Source:Projected from Arabidopsis thaliana (AT5G57420) TAIR;Acc:AT5G57420]
Traes_2BL_E5F50498D_1	AP2-EREBP	transcription factor	--	--	--
Traes_2BL_F35AEBED4_0	Orphans	transcriptional regulator	--	--	--
Traes_2BL_FA727026F_0	G2-like	transcription factor	http://planttfdb.cbi.pku.edu.cn/family.php?fam=G2-like	--	--
Traes_2BS_62FA8BE26_0	SNF2	transcriptional regulator	--	--	--
Traes_2BS_736EF207B1_0	GRAS	transcription factor	http://planttfdb.cbi.pku.edu.cn/family.php?fam=GRAS		GRAS family transcription factor [Source:Projected from Arabidopsis thaliana (AT4G37650) TAIR;Acc:AT4G37650]
Traes_2BS_84F813947_0	SNF2	transcriptional regulator	--	--	--
Traes_2BS_8A1FE01EE_2	HB	transcription factor	--	--	--
Traes_2BS_924D34AA1_1	NAC	transcription factor	http://planttfdb.cbi.pku.edu.cn/family.php?fam=NAC	--	--
Traes_2BS_A95B28510_0	CCAAT	transcription factor	--	--	--
Traes_2BS_B65714572_1	WRKY	transcription factor	http://planttfdb.cbi.pku.edu.cn/family.php?fam=WRKY	--	--
Traes_2BS_B8359978A_0	NAC	transcription factor	http://planttfdb.cbi.pku.edu.cn/family.php?fam=NAC	--	--
Traes_2BS_CAA1398DB_1	CCAAT	transcription factor	--	Histone H2A.4 [Source:UniProtKB/Swiss-Prot;Acc:Q43208]	TH254
Traes_2BS_D007D6598_0	GRAS	transcription factor	http://planttfdb.cbi.pku.edu.cn/family.php?fam=GRAS	--	--
Traes_2BS_E1E541767_1	MYB	transcription factor	http://planttfdb.cbi.pku.edu.cn/family.php?fam=MYB	--	--
Traes_2BS_E8D2BD66E_2	MYB	transcription factor	http://planttfdb.cbi.pku.edu.cn/family.php?fam=MYB	--	--
Traes_2BS_F23D9EA93_2	CCAAT	transcription factor	--		nuclear factor Y, subunit B2 [Source:Projected from Arabidopsis thaliana (AT5G47640) TAIR;Acc:AT5G47640]
Traes_2DL_2536A1C8C_1	AP2-EREBP	transcription factor	--	--	--
Traes_2DL_31EED5C94_0	MYB	transcription factor	http://planttfdb.cbi.pku.edu.cn/family.php?fam=MYB	--	--
Traes_2DL_3C1E0538E_0	AP2-EREBP	transcription factor	--	--	--
Traes_2DL_481253665_2	HSF	transcription factor	http://planttfdb.cbi.pku.edu.cn/family.php?fam=HSF	--	--
Traes_2DL_61C443C56_1	NAC	transcription factor	http://planttfdb.cbi.pku.edu.cn/family.php?fam=NAC		xylem NAC domain 1 [Source:Projected from Arabidopsis thaliana (AT5G64530) TAIR;Acc:AT5G64530]
Traes_2DL_64EAA3388_1	G2-like	transcription factor	http://planttfdb.cbi.pku.edu.cn/family.php?fam=G2-like	--	--
Traes_2DL_71F120931_0	MADS	transcription factor	--	--	--
Traes_2DL_79449BF6D_0	TUB	transcription factor	--	--	--
Traes_2DL_7B1FE2F5B_1	G2-like	transcription factor	http://planttfdb.cbi.pku.edu.cn/family.php?fam=G2-like	--	--
Traes_2DL_7D58E9850_0	Orphans	transcriptional regulator	--	--	--
Traes_2DL_8434C0251_0	ARF	transcription factor	http://planttfdb.cbi.pku.edu.cn/family.php?fam=ARF		auxin response factor 8 [Source:Projected from Arabidopsis thaliana (AT5G37020) TAIR;Acc:AT5G37020]
Traes_2DL_AD34A7228_0	bHLH	transcription factor	http://planttfdb.cbi.pku.edu.cn/family.php?fam=bHLH	--	--
Traes_2DL_B9444E406_2	NAC	transcription factor	http://planttfdb.cbi.pku.edu.cn/family.php?fam=NAC	--	--
Traes_2DL_DA577AF57_2	CCAAT	transcription factor	--		nuclear factor Y, subunit B7 [Source:Projected from Arabidopsis thaliana (AT2G13570) TAIR;Acc:AT2G13570]
Traes_2DL_DF7B995C9_0	NAC	transcription factor	http://planttfdb.cbi.pku.edu.cn/family.php?fam=NAC	--	--
Traes_2DL_E2E912AFF_2	NAC	transcription factor	http://planttfdb.cbi.pku.edu.cn/family.php?fam=NAC	--	--
Traes_2DS_00E281523_0	SNF2	transcriptional regulator	--	--	--
Traes_2DS_291916365_0	NAC	transcription factor	http://planttfdb.cbi.pku.edu.cn/family.php?fam=NAC	--	--
Traes_2DS_4BF700485_0	PHD	transcriptional regulator	--	--	--
Traes_2DS_8EA143F67_0	G2-like	transcription factor	http://planttfdb.cbi.pku.edu.cn/family.php?fam=G2-like	--	--
Traes_2DS_AD8820C42_2	WRKY	transcription factor	http://planttfdb.cbi.pku.edu.cn/family.php?fam=WRKY	--	--
Traes_2DS_B1C947D2B_1	ABI3VP1	transcription factor	--	--	--
Traes_2DS_B5227B5F6_0	HB	transcription factor	--	--	--
Traes_2DS_C65328D3C_0	SNF2	transcriptional regulator	--	--	--
Traes_2DS_DE2E9E2D5_0	LOB	transcription factor	--	--	--
Traes_3AL_2A2EDCD51_1	NAC	transcription factor	http://planttfdb.cbi.pku.edu.cn/family.php?fam=NAC	--	--
Traes_3AL_6518E15DB_5	HB	transcription factor	--	--	--
Traes_3AL_9D2735F60_1	ARR-B	transcription factor	http://planttfdb.cbi.pku.edu.cn/family.php?fam=ARR-B		response regulator 11 [Source:Projected from Arabidopsis thaliana (AT1G67710) TAIR;Acc:AT1G67710]
Traes_3AS_4DF357170_0	MYB	transcription factor	http://planttfdb.cbi.pku.edu.cn/family.php?fam=MYB	--	--
Traes_3AS_5E49D47AF_1	MYB	transcription factor	http://planttfdb.cbi.pku.edu.cn/family.php?fam=MYB	--	--
Traes_3AS_74E386CE7_2	NAC	transcription factor	http://planttfdb.cbi.pku.edu.cn/family.php?fam=NAC	--	--
Traes_3AS_82DEC629B_0	ABI3VP1	transcription factor	--	--	--
Traes_3B_2DF1A6E5B_1	bHLH	transcription factor	http://planttfdb.cbi.pku.edu.cn/family.php?fam=bHLH	--	--
Traes_3B_EB8DA10171_0	bHLH	transcription factor	http://planttfdb.cbi.pku.edu.cn/family.php?fam=bHLH	--	--
Traes_3DL_575C5670C_1	FAR1	transcription factor	http://planttfdb.cbi.pku.edu.cn/family.php?fam=FAR1	--	--
Traes_3DL_82DFC6992_2	TAZ	transcription factor	--		BTB and TAZ domain protein 3 [Source:Projected from Arabidopsis thaliana (AT1G05690) TAIR;Acc:AT1G05690]
Traes_3DL_9DF0E96E5_2	Orphans	transcriptional regulator	--	--	--
Traes_3DL_D82CA7827_2	ARR-B	transcription factor	http://planttfdb.cbi.pku.edu.cn/family.php?fam=ARR-B		response regulator 11 [Source:Projected from Arabidopsis thaliana (AT1G67710) TAIR;Acc:AT1G67710]
Traes_3DL_F1DB969A8_2	MYB	transcription factor	http://planttfdb.cbi.pku.edu.cn/family.php?fam=MYB	--	--
Traes_3DS_61692C8F3_1	MYB	transcription factor	http://planttfdb.cbi.pku.edu.cn/family.php?fam=MYB		Homeodomain-like superfamily protein [Source:Projected from Arabidopsis thaliana (AT3G16350) TAIR;Acc:AT3G16350]
Traes_4AL_234E1CDF6_0	WRKY	transcription factor	http://planttfdb.cbi.pku.edu.cn/family.php?fam=WRKY	--	--
Traes_4AL_273ACCFFD_2	bZIP	transcription factor	http://planttfdb.cbi.pku.edu.cn/family.php?fam=bZIP	--	--
Traes_4AL_40E835A94_2	MYB	transcription factor	http://planttfdb.cbi.pku.edu.cn/family.php?fam=MYB	--	--
Traes_4AL_7241716B6_0	LOB	transcription factor	--	--	--
Traes_4AL_7C4C68FD0_0	CCAAT	transcription factor	--	--	--
Traes_4AL_8628F7A39_2	SNF2	transcriptional regulator	--	--	--
Traes_4AL_884BA5746_2	GRAS	transcription factor	http://planttfdb.cbi.pku.edu.cn/family.php?fam=GRAS	--	--
Traes_4AL_A7E5F01FE_1	Orphans	transcriptional regulator	--	--	--
Traes_4AL_BC54910D5_1	zf-HD	transcription factor	http://planttfdb.cbi.pku.edu.cn/family.php?fam=ZF-HD	--	--
Traes_4AL_BE2529B7A_1	BSD	transcription factor	--	--	--
Traes_4AL_F3571097B_1	bHLH	transcription factor	http://planttfdb.cbi.pku.edu.cn/family.php?fam=bHLH	--	--
Traes_4AL_FC7AEBB05_1	C2H2	transcription factor	http://planttfdb.cbi.pku.edu.cn/family.php?fam=C2H2	--	--
Traes_4AS_094442636_2	AP2-EREBP	transcription factor	--	--	--
Traes_4AS_1E79E1072_1	AP2-EREBP	transcription factor	--	--	--
Traes_4AS_1EA23DE08_1	HB	transcription factor	--	--	--
Traes_4AS_3698CBB71_2	ABI3VP1	transcription factor	--	--	--
Traes_4AS_3883DC244_2	MYB	transcription factor	http://planttfdb.cbi.pku.edu.cn/family.php?fam=MYB		myb domain protein 111 [Source:Projected from Arabidopsis thaliana (AT5G49330) TAIR;Acc:AT5G49330]
Traes_4AS_501676A91_0	C2H2	transcription factor	http://planttfdb.cbi.pku.edu.cn/family.php?fam=C2H2	--	--
Traes_4AS_70DF607CC_1	WRKY	transcription factor	http://planttfdb.cbi.pku.edu.cn/family.php?fam=WRKY	--	--
Traes_4AS_73658DB91_0	CCAAT	transcription factor	--	--	--
Traes_4AS_8A64DBE8E_2	AP2-EREBP	transcription factor	--	--	--
Traes_4AS_C26C94D1A_2	PHD	transcriptional regulator	--	--	--
Traes_4AS_DBDA5E9C6_2	NAC	transcription factor	http://planttfdb.cbi.pku.edu.cn/family.php?fam=NAC	--	--
Traes_4AS_DE644E0CF_2	Sigma70-like	transcription factor	--	--	--
Traes_4AS_E4294BADC_1	MYB	transcription factor	http://planttfdb.cbi.pku.edu.cn/family.php?fam=MYB	--	--
Traes_4BL_0F2281616_2	bHLH	transcription factor	http://planttfdb.cbi.pku.edu.cn/family.php?fam=bHLH	--	--
Traes_4BL_1FE4A71E6_1	Orphans	transcriptional regulator	--	--	--
Traes_4BL_2136196AE_2	NAC	transcription factor	http://planttfdb.cbi.pku.edu.cn/family.php?fam=NAC	--	--
Traes_4BL_719B183D9_1	SNF2	transcriptional regulator	--		INO80 ortholog [Source:Projected from Arabidopsis thaliana (AT3G57300) TAIR;Acc:AT3G57300]
Traes_4BL_71E35BBC1_1	AP2-EREBP	transcription factor	--	--	--
Traes_4BL_A8C6FBEB6_0	WRKY	transcription factor	http://planttfdb.cbi.pku.edu.cn/family.php?fam=WRKY	--	--
Traes_4BL_B64C157DC_2	HSF	transcription factor	http://planttfdb.cbi.pku.edu.cn/family.php?fam=HSF	--	--
Traes_4BL_BE10705D5_0	HB	transcription factor	--	--	--
Traes_4BL_D9784B20C1_0	ABI3VP1	transcription factor	--	--	--
Traes_4BL_ECD20BE67_2	HB	transcription factor	--	--	--
Traes_4BL_F1801E768_0	Trihelix	transcription factor	http://planttfdb.cbi.pku.edu.cn/family.php?fam=Trihelix	--	--
Traes_4BL_F6C3B5069_0	HSF	transcription factor	http://planttfdb.cbi.pku.edu.cn/family.php?fam=HSF	--	--
Traes_4BS_28D2F8459_1	TRAF	transcriptional regulator	--	--	--
Traes_4BS_34AF89ACE_2	bHLH	transcription factor	http://planttfdb.cbi.pku.edu.cn/family.php?fam=bHLH	--	--
Traes_4BS_3BCDF0612_1	LOB	transcription factor	--	--	--
Traes_4BS_3DB087DC8_0	HB	transcription factor	--	--	--
Traes_4BS_5690C215A_0	MYB	transcription factor	http://planttfdb.cbi.pku.edu.cn/family.php?fam=MYB	--	--
Traes_4BS_7322F0DC2_1	zf-HD	transcription factor	http://planttfdb.cbi.pku.edu.cn/family.php?fam=ZF-HD	--	--
Traes_4BS_7CB794B52_2	SNF2	transcriptional regulator	--		chromatin remodeling 1 [Source:Projected from Arabidopsis thaliana (AT5G66750) TAIR;Acc:AT5G66750]
Traes_4BS_929E7B27B_1	CPP	transcription factor	http://planttfdb.cbi.pku.edu.cn/family.php?fam=CPP	--	--
Traes_4BS_AF7E1097C_0	Orphans	transcriptional regulator	--	--	--
Traes_4BS_C0031D503_2	G2-like	transcription factor	http://planttfdb.cbi.pku.edu.cn/family.php?fam=G2-like	--	--
Traes_4BS_C13C8A813_1	C3H	transcription factor	http://planttfdb.cbi.pku.edu.cn/family.php?fam=C3H	--	--
Traes_4DL_1C0F38900_0	bHLH	transcription factor	http://planttfdb.cbi.pku.edu.cn/family.php?fam=bHLH	--	--
Traes_4DL_29A136781_2	bHLH	transcription factor	http://planttfdb.cbi.pku.edu.cn/family.php?fam=bHLH	--	--
Traes_4DL_3140A8240_1	WRKY	transcription factor	http://planttfdb.cbi.pku.edu.cn/family.php?fam=WRKY	--	--
Traes_4DL_4798D0BBD_2	HB	transcription factor	--	--	--
Traes_4DL_68FD80D58_1	NAC	transcription factor	http://planttfdb.cbi.pku.edu.cn/family.php?fam=NAC	--	--
Traes_4DL_967152326_1	MYB	transcription factor	http://planttfdb.cbi.pku.edu.cn/family.php?fam=MYB	--	--
Traes_4DL_9A51D1EB2_1	HSF	transcription factor	http://planttfdb.cbi.pku.edu.cn/family.php?fam=HSF	--	--
Traes_4DL_AEF5AB905_1	ABI3VP1	transcription factor	--	--	--
Traes_4DL_D96E9236F_1	AP2-EREBP	transcription factor	--	--	--
Traes_4DL_F0BE36C9D_0	NAC	transcription factor	http://planttfdb.cbi.pku.edu.cn/family.php?fam=NAC	--	--
Traes_4DL_F512146B2_1	CCAAT	transcription factor	--	--	--
Traes_4DL_FA07D8414_0	HSF	transcription factor	http://planttfdb.cbi.pku.edu.cn/family.php?fam=HSF	--	--
Traes_4DS_009CBDD14_0	HB	transcription factor	--	--	--
Traes_4DS_73E62EF87_0	TRAF	transcriptional regulator	--	--	--
Traes_4DS_7F3D9E4D9_2	bHLH	transcription factor	http://planttfdb.cbi.pku.edu.cn/family.php?fam=bHLH	--	--
Traes_4DS_9575221BB_0	LOB	transcription factor	--	--	--
Traes_4DS_A0680809B_0	Orphans	transcriptional regulator	--	--	--
Traes_4DS_AFBE29C20_2	CCAAT	transcription factor	--	--	--
Traes_4DS_BD48EEAD8_2	Trihelix	transcription factor	http://planttfdb.cbi.pku.edu.cn/family.php?fam=Trihelix	--	--
Traes_4DS_F3750ABFD_1	zf-HD	transcription factor	http://planttfdb.cbi.pku.edu.cn/family.php?fam=ZF-HD	--	--
Traes_4DS_FAFED0328_0	bZIP	transcription factor	http://planttfdb.cbi.pku.edu.cn/family.php?fam=bZIP	--	--
Traes_4DS_FE97492F2_1	bZIP	transcription factor	http://planttfdb.cbi.pku.edu.cn/family.php?fam=bZIP	--	--
Traes_5AL_79E6A58E6_2	bZIP	transcription factor	http://planttfdb.cbi.pku.edu.cn/family.php?fam=bZIP	--	--
Traes_5AL_7ED9D05C5_0	NAC	transcription factor	http://planttfdb.cbi.pku.edu.cn/family.php?fam=NAC	--	--
Traes_5AL_9BC38814C_0	bZIP	transcription factor	http://planttfdb.cbi.pku.edu.cn/family.php?fam=bZIP	--	--
Traes_5AL_9FEA7C044_1	NAC	transcription factor	http://planttfdb.cbi.pku.edu.cn/family.php?fam=NAC	--	--
Traes_5AL_A3653B781_1	WRKY	transcription factor	http://planttfdb.cbi.pku.edu.cn/family.php?fam=WRKY	--	--
Traes_5AL_A5234EC05_0	HB	transcription factor	--	--	--
Traes_5AL_AB296E85D_0	AUX/IAA	transcriptional regulator	--	--	--
Traes_5AL_C9E8B873B_1	SET	transcriptional regulator	--	--	--
Traes_5AL_D57725ABD_0	GNAT	transcriptional regulator	--		Acyl-CoA N-acyltransferases (NAT) superfamily protein [Source:Projected from Arabidopsis thaliana (AT1G72030) TAIR;Acc:AT1G72030]
Traes_5AL_EDF2DD187_0	bHLH	transcription factor	http://planttfdb.cbi.pku.edu.cn/family.php?fam=bHLH	--	--
Traes_5AL_F72B730FE_0	bHLH	transcription factor	http://planttfdb.cbi.pku.edu.cn/family.php?fam=bHLH	--	--
Traes_5AS_2F996234C_2	bZIP	transcription factor	http://planttfdb.cbi.pku.edu.cn/family.php?fam=bZIP	--	--
Traes_5AS_7D519210E_2	MYB	transcription factor	http://planttfdb.cbi.pku.edu.cn/family.php?fam=MYB	--	--
Traes_5AS_B39049539_0	AUX/IAA	transcriptional regulator	--	--	--
Traes_5BL_199A847E4_0	AP2-EREBP	transcription factor	--	--	--
Traes_5BL_2DDBAA0C2_1	TCP	transcription factor	http://planttfdb.cbi.pku.edu.cn/family.php?fam=TCP	--	--
Traes_5BL_3A9D3CEEF_2	C2H2	transcription factor	http://planttfdb.cbi.pku.edu.cn/family.php?fam=C2H2	--	--
Traes_5BL_4497A137C_0	NAC	transcription factor	http://planttfdb.cbi.pku.edu.cn/family.php?fam=NAC	--	--
Traes_5BL_486D0D865_2	MYB	transcription factor	http://planttfdb.cbi.pku.edu.cn/family.php?fam=MYB	--	--
Traes_5BL_5391EC4A0_1	C2H2	transcription factor	http://planttfdb.cbi.pku.edu.cn/family.php?fam=C2H2	--	--
Traes_5BL_557E7700B_2	MYB	transcription factor	http://planttfdb.cbi.pku.edu.cn/family.php?fam=MYB	--	--
Traes_5BL_6054E8EC9_2	zf-HD	transcription factor	http://planttfdb.cbi.pku.edu.cn/family.php?fam=ZF-HD	--	--
Traes_5BL_630A8A142_0	C2H2	transcription factor	http://planttfdb.cbi.pku.edu.cn/family.php?fam=C2H2	--	--
Traes_5BL_7F56360BF_2	C2H2	transcription factor	http://planttfdb.cbi.pku.edu.cn/family.php?fam=C2H2		Zinc finger protein 1 [Source:UniProtKB/Swiss-Prot;Acc:Q42430]
Traes_5BL_7F84602F3_0	AP2-EREBP	transcription factor	--	--	--
Traes_5BL_8C181ECA8_2	bHLH	transcription factor	http://planttfdb.cbi.pku.edu.cn/family.php?fam=bHLH	--	--
Traes_5BL_93F0F3F5D_0	zf-HD	transcription factor	http://planttfdb.cbi.pku.edu.cn/family.php?fam=ZF-HD	--	--
Traes_5BL_9CC98DD38_0	HMG	transcriptional regulator	--	--	--
Traes_5BL_9D7EC3321_0	C3H	transcription factor	http://planttfdb.cbi.pku.edu.cn/family.php?fam=C3H	--	--
Traes_5BL_B6A784025_1	AP2-EREBP	transcription factor	--	--	--
Traes_5BL_B820523A7_0	bHLH	transcription factor	http://planttfdb.cbi.pku.edu.cn/family.php?fam=bHLH	--	--
Traes_5BL_C1D6B6B74_0	WRKY	transcription factor	http://planttfdb.cbi.pku.edu.cn/family.php?fam=WRKY	--	--
Traes_5BL_C86AC392A_1	AUX/IAA	transcriptional regulator	--	--	--
Traes_5BL_CC18CAD72_1	NAC	transcription factor	http://planttfdb.cbi.pku.edu.cn/family.php?fam=NAC	--	--
Traes_5BL_D16B19610_0	AP2-EREBP	transcription factor	--	--	--
Traes_5BL_D53A846BE_1	C2H2	transcription factor	http://planttfdb.cbi.pku.edu.cn/family.php?fam=C2H2	--	--
Traes_5BL_DDC2491F7_1	bHLH	transcription factor	http://planttfdb.cbi.pku.edu.cn/family.php?fam=bHLH	--	--
Traes_5BL_F3018E8CA_0	bZIP	transcription factor	http://planttfdb.cbi.pku.edu.cn/family.php?fam=bZIP		DNA-binding protein EMBP-1 [Source:UniProtKB/Swiss-Prot;Acc:P25032]
Traes_5BL_F80E01D65_0	HSF	transcription factor	http://planttfdb.cbi.pku.edu.cn/family.php?fam=HSF	--	--
Traes_5BL_F8A34CF5A_0	GNAT	transcriptional regulator	--	--	--
Traes_5BL_FCB1625F3_1	HSF	transcription factor	http://planttfdb.cbi.pku.edu.cn/family.php?fam=HSF	--	--
Traes_5BS_904E61885_0	LIM	transcription factor	--	--	--
Traes_5BS_B2CD001D1_0	bZIP	transcription factor	http://planttfdb.cbi.pku.edu.cn/family.php?fam=bZIP	--	--
Traes_5BS_C9EA93E10_2	G2-like	transcription factor	http://planttfdb.cbi.pku.edu.cn/family.php?fam=G2-like	--	--
Traes_5DL_0282E7F50_0	SET	transcriptional regulator	--	--	--
Traes_5DL_0C5F4342D_2	C2H2	transcription factor	http://planttfdb.cbi.pku.edu.cn/family.php?fam=C2H2	--	--
Traes_5DL_13706ACAF_2	C2H2	transcription factor	http://planttfdb.cbi.pku.edu.cn/family.php?fam=C2H2	--	--
Traes_5DL_1D036F8B5_0	MYB	transcription factor	http://planttfdb.cbi.pku.edu.cn/family.php?fam=MYB	--	--
Traes_5DL_2A1A062CD_1	SET	transcriptional regulator	--		Rubisco methyltransferase family protein [Source:Projected from Arabidopsis thaliana (AT1G14030) TAIR;Acc:AT1G14030]
Traes_5DL_4E890ABF3_2	C2H2	transcription factor	http://planttfdb.cbi.pku.edu.cn/family.php?fam=C2H2	--	--
Traes_5DL_51643AC9F_0	C2H2	transcription factor	http://planttfdb.cbi.pku.edu.cn/family.php?fam=C2H2	--	--
Traes_5DL_62A4CE1CC_1	AP2-EREBP	transcription factor	--	--	--
Traes_5DL_6CBF61AA4_1	C2H2	transcription factor	http://planttfdb.cbi.pku.edu.cn/family.php?fam=C2H2	--	--
Traes_5DL_75AEE92BB_0	bZIP	transcription factor	http://planttfdb.cbi.pku.edu.cn/family.php?fam=bZIP	--	--
Traes_5DL_7E2053226_1	WRKY	transcription factor	http://planttfdb.cbi.pku.edu.cn/family.php?fam=WRKY	--	--
Traes_5DL_895AA6D35_1	bZIP	transcription factor	http://planttfdb.cbi.pku.edu.cn/family.php?fam=bZIP	--	--
Traes_5DL_92CBBE968_0	MYB	transcription factor	http://planttfdb.cbi.pku.edu.cn/family.php?fam=MYB	--	--
Traes_5DL_B49D156B7_0	AP2-EREBP	transcription factor	--	--	--
Traes_5DL_B97546DA11_2	C2H2	transcription factor	http://planttfdb.cbi.pku.edu.cn/family.php?fam=C2H2	--	--
Traes_5DL_BFA40F938_2	AP2-EREBP	transcription factor	--	--	--
Traes_5DL_C6C077BB9_1	bHLH	transcription factor	http://planttfdb.cbi.pku.edu.cn/family.php?fam=bHLH	--	--
Traes_5DL_C93641E43_0	WRKY	transcription factor	http://planttfdb.cbi.pku.edu.cn/family.php?fam=WRKY	--	--
Traes_5DL_D1D0CA79E_1	NAC	transcription factor	http://planttfdb.cbi.pku.edu.cn/family.php?fam=NAC	--	--
Traes_5DL_DD9491112_0	HMG	transcriptional regulator	--	--	--
Traes_5DL_E0852E7B5_0	FHA	transcription factor	--		kinase associated protein phosphatase [Source:Projected from Arabidopsis thaliana (AT5G19280) TAIR;Acc:AT5G19280]
Traes_5DS_011851EE7_1	bZIP	transcription factor	http://planttfdb.cbi.pku.edu.cn/family.php?fam=bZIP	--	--
Traes_5DS_13C2391DC_0	G2-like	transcription factor	http://planttfdb.cbi.pku.edu.cn/family.php?fam=G2-like	--	--
Traes_5DS_66E5D2F6D_1	AUX/IAA	transcriptional regulator	--	--	--
Traes_5DS_6E33F5034_0	bZIP	transcription factor	http://planttfdb.cbi.pku.edu.cn/family.php?fam=bZIP	--	--
Traes_5DS_98583EE65_1	Orphans	transcriptional regulator	--	--	--
Traes_6AL_362F82EAD_1	MYB	transcription factor	http://planttfdb.cbi.pku.edu.cn/family.php?fam=MYB	--	--
Traes_6AL_412CE3037_2	DBP	transcription factor	--	--	--
Traes_6AL_6B7CBC837_1	TCP	transcription factor	http://planttfdb.cbi.pku.edu.cn/family.php?fam=TCP	--	--
Traes_6AL_9437F730F_2	bHLH	transcription factor	http://planttfdb.cbi.pku.edu.cn/family.php?fam=bHLH	--	--
Traes_6AL_BB730675A_0	MYB	transcription factor	http://planttfdb.cbi.pku.edu.cn/family.php?fam=MYB	--	--
Traes_6AL_BF34EBCFA_0	Orphans	transcriptional regulator	--	--	--
Traes_6AL_E1D3D8DAA1_0	MYB	transcription factor	http://planttfdb.cbi.pku.edu.cn/family.php?fam=MYB	--	--
Traes_6AL_E8CD2C02B_0	bZIP	transcription factor	http://planttfdb.cbi.pku.edu.cn/family.php?fam=bZIP	--	--
Traes_6AS_4D5775944_0	bHLH	transcription factor	http://planttfdb.cbi.pku.edu.cn/family.php?fam=bHLH	--	--
Traes_6AS_8B3190A99_0	CCAAT	transcription factor	--	--	--
Traes_6AS_9762AE81D_0	HB	transcription factor	--	--	--
Traes_6AS_C1A37E015_0	bHLH	transcription factor	http://planttfdb.cbi.pku.edu.cn/family.php?fam=bHLH	--	--
Traes_6AS_D6ABA1D79_1	MADS	transcription factor	--	--	--
Traes_6AS_DBE4E3146_0	G2-like	transcription factor	http://planttfdb.cbi.pku.edu.cn/family.php?fam=G2-like	--	--
Traes_6AS_DEE1DEE94_0	AUX/IAA	transcriptional regulator	--	--	--
Traes_6AS_F489CFAC9_0	CCAAT	transcription factor	--	--	--
Traes_6BL_2F2381640_1	MYB	transcription factor	http://planttfdb.cbi.pku.edu.cn/family.php?fam=MYB	--	--
Traes_6BL_6ECA375B9_1	C2C2-CO-like	transcription factor	--	--	--
Traes_6BL_82D755454_0	ABI3VP1	transcription factor	--	--	--
Traes_6BL_868408DFC_2	bHLH	transcription factor	http://planttfdb.cbi.pku.edu.cn/family.php?fam=bHLH	--	--
Traes_6BL_CB82A5A65_2	DBP	transcription factor	--	--	--
Traes_6BS_BD894AD26_0	ARF	transcription factor	http://planttfdb.cbi.pku.edu.cn/family.php?fam=ARF	--	--
Traes_6BS_FB06D4612_2	Orphans	transcriptional regulator	--	--	--
Traes_6DL_1ABE78799_2	NAC	transcription factor	http://planttfdb.cbi.pku.edu.cn/family.php?fam=NAC	--	--
Traes_6DL_30F715B53_1	MYB	transcription factor	http://planttfdb.cbi.pku.edu.cn/family.php?fam=MYB	--	--
Traes_6DL_45FA84C74_2	bHLH	transcription factor	http://planttfdb.cbi.pku.edu.cn/family.php?fam=bHLH	--	--
Traes_6DL_4C3F04219_0	GRF	transcription factor	http://planttfdb.cbi.pku.edu.cn/family.php?fam=GRF		growth-regulating factor 5 [Source:Projected from Arabidopsis thaliana (AT3G13960) TAIR;Acc:AT3G13960]
Traes_6DL_62A15AED6_2	bHLH	transcription factor	http://planttfdb.cbi.pku.edu.cn/family.php?fam=bHLH	--	--
Traes_6DL_6A7EFC4661_0	C2C2-Dof	transcription factor	--	--	--
Traes_6DL_7865543E0_2	SET	transcriptional regulator	--		Rubisco methyltransferase family protein [Source:Projected from Arabidopsis thaliana (AT3G07670) TAIR;Acc:AT3G07670]
Traes_6DL_882BC1812_2	bHLH	transcription factor	http://planttfdb.cbi.pku.edu.cn/family.php?fam=bHLH	--	--
Traes_6DL_8A1342D56_1	NAC	transcription factor	http://planttfdb.cbi.pku.edu.cn/family.php?fam=NAC	--	--
Traes_6DL_8D95F127B_0	HB	transcription factor	--	--	--
Traes_6DL_991931CF9_0	MYB	transcription factor	http://planttfdb.cbi.pku.edu.cn/family.php?fam=MYB	--	--
Traes_6DL_A07757F7A_2	C2C2-Dof	transcription factor	--	--	--
Traes_6DL_AC060BD8E_0	C2H2	transcription factor	http://planttfdb.cbi.pku.edu.cn/family.php?fam=C2H2	--	--
Traes_6DL_D1B5EA05F_2	MYB	transcription factor	http://planttfdb.cbi.pku.edu.cn/family.php?fam=MYB	--	--
Traes_6DL_E5B5F44FC_1	HMG	transcriptional regulator	--	--	--
Traes_6DL_F7015CE89_0	bZIP	transcription factor	http://planttfdb.cbi.pku.edu.cn/family.php?fam=bZIP	--	--
Traes_6DL_FC5CFB787_2	TCP	transcription factor	http://planttfdb.cbi.pku.edu.cn/family.php?fam=TCP	--	--
Traes_6DL_FECA3FE13_1	AP2-EREBP	transcription factor	--	--	--
Traes_6DS_20D189350_2	G2-like	transcription factor	http://planttfdb.cbi.pku.edu.cn/family.php?fam=G2-like	--	--
Traes_6DS_2BAD7A60A_2	MADS	transcription factor	--	--	--
Traes_6DS_5E37DA72B_1	Orphans	transcriptional regulator	--	--	--
Traes_6DS_C73A2C9BC_1	CCAAT	transcription factor	--	--	--
Traes_6DS_E0F641998_0	AUX/IAA	transcriptional regulator	--	--	--
Traes_7AL_1415D04BF_0	ARF	transcription factor	http://planttfdb.cbi.pku.edu.cn/family.php?fam=ARF	--	--
Traes_7AL_25850F96F_2	bZIP	transcription factor	http://planttfdb.cbi.pku.edu.cn/family.php?fam=bZIP	--	--
Traes_7AL_44206BE21_0	HB	transcription factor	--	--	--
Traes_7AL_6279FCE8B_0	G2-like	transcription factor	http://planttfdb.cbi.pku.edu.cn/family.php?fam=G2-like	--	--
Traes_7AL_665B92F4E_2	MYB	transcription factor	http://planttfdb.cbi.pku.edu.cn/family.php?fam=MYB	--	--
Traes_7AL_6931AA68B_0	HSF	transcription factor	http://planttfdb.cbi.pku.edu.cn/family.php?fam=HSF	--	--
Traes_7AL_8783C1471_0	Orphans	transcriptional regulator	--	--	--
Traes_7AL_BFBB2AD1E_2	NAC	transcription factor	http://planttfdb.cbi.pku.edu.cn/family.php?fam=NAC	--	--
Traes_7AS_0E8426CA6_2	Orphans	transcriptional regulator	--	--	--
Traes_7AS_13E9B5D29_0	GNAT	transcriptional regulator	--	--	--
Traes_7AS_15078CC8B_0	bHLH	transcription factor	http://planttfdb.cbi.pku.edu.cn/family.php?fam=bHLH	--	--
Traes_7AS_34D476D5D1_2	EIL	transcription factor	http://planttfdb.cbi.pku.edu.cn/family.php?fam=EIL	--	--
Traes_7AS_3D6C5F052_3	C2H2	transcription factor	http://planttfdb.cbi.pku.edu.cn/family.php?fam=C2H2	--	--
Traes_7AS_582E3076D_0	ARF	transcription factor	http://planttfdb.cbi.pku.edu.cn/family.php?fam=ARF	--	--
Traes_7AS_6E6A5CD04_2	NAC	transcription factor	http://planttfdb.cbi.pku.edu.cn/family.php?fam=NAC		NAC (No Apical Meristem) domain transcriptional regulator superfamily protein [Source:Projected from Arabidopsis thaliana (AT1G25580) TAIR;Acc:AT1G25580]
Traes_7AS_715C6A2D6_2	FAR1	transcription factor	http://planttfdb.cbi.pku.edu.cn/family.php?fam=FAR1	--	--
Traes_7AS_DECB8080D_0	ARR-B	transcription factor	http://planttfdb.cbi.pku.edu.cn/family.php?fam=ARR-B	--	--
Traes_7AS_F46AC277B_0	Orphans	transcriptional regulator	--	--	--
Traes_7BL_5651A5805_1	PHD	transcriptional regulator	--	--	--
Traes_7BL_625F55A12_0	bZIP	transcription factor	http://planttfdb.cbi.pku.edu.cn/family.php?fam=bZIP	--	--
Traes_7BL_66296695F_2	ARF	transcription factor	http://planttfdb.cbi.pku.edu.cn/family.php?fam=ARF	--	--
Traes_7BL_86BB5C61E_0	C2C2-GATA	transcription factor	--	--	--
Traes_7BL_998EC9F74_1	MYB	transcription factor	http://planttfdb.cbi.pku.edu.cn/family.php?fam=MYB	--	--
Traes_7BL_B680A7DE0_1	ARF	transcription factor	http://planttfdb.cbi.pku.edu.cn/family.php?fam=ARF	--	--
Traes_7BL_BA181D2AD_1	MYB	transcription factor	http://planttfdb.cbi.pku.edu.cn/family.php?fam=MYB	--	--
Traes_7BL_D111CAEF4_2	Orphans	transcriptional regulator	--	--	--
Traes_7BS_2CAF57700_1	RB	transcriptional regulator	--	--	--
Traes_7BS_4FDD8D6E2_0	Orphans	transcriptional regulator	--	--	--
Traes_7BS_63CE69B1D_2	SBP	transcription factor	http://planttfdb.cbi.pku.edu.cn/family.php?fam=SBP	--	--
Traes_7BS_673360C6B_1	Orphans	transcriptional regulator	--	--	--
Traes_7BS_733347AC0_1	EIL	transcription factor	http://planttfdb.cbi.pku.edu.cn/family.php?fam=EIL	--	--
Traes_7BS_7ACA0B10A_0	SBP	transcription factor	http://planttfdb.cbi.pku.edu.cn/family.php?fam=SBP	--	--
Traes_7BS_99BF8BA2F_2	NAC	transcription factor	http://planttfdb.cbi.pku.edu.cn/family.php?fam=NAC	--	--
Traes_7BS_B6E41024D_0	FAR1	transcription factor	http://planttfdb.cbi.pku.edu.cn/family.php?fam=FAR1	--	--
Traes_7BS_BCFD2D21A_2	TRAF	transcriptional regulator	--	--	--
Traes_7BS_CCA195724_0	E2F-DP	transcription factor	http://planttfdb.cbi.pku.edu.cn/family.php?fam=E2F/DP	--	--
Traes_7BS_E337E82FB_1	Orphans	transcriptional regulator	--	--	--
Traes_7DL_090D0E08E_2	G2-like	transcription factor	http://planttfdb.cbi.pku.edu.cn/family.php?fam=G2-like	--	--
Traes_7DL_374E11131_0	CCAAT	transcription factor	--	--	--
Traes_7DL_384E3B098_0	Orphans	transcriptional regulator	--	--	--
Traes_7DL_3CE000E38_1	bZIP	transcription factor	http://planttfdb.cbi.pku.edu.cn/family.php?fam=bZIP	--	--
Traes_7DL_55ADB3528_0	ARF	transcription factor	http://planttfdb.cbi.pku.edu.cn/family.php?fam=ARF	--	--
Traes_7DL_74A27712F1_0	SET	transcriptional regulator	--	--	--
Traes_7DL_82722EDAD_0	HSF	transcription factor	http://planttfdb.cbi.pku.edu.cn/family.php?fam=HSF	--	--
Traes_7DL_A8C4FFABB_1	NAC	transcription factor	http://planttfdb.cbi.pku.edu.cn/family.php?fam=NAC	--	--
Traes_7DL_B09854286_1	WRKY	transcription factor	http://planttfdb.cbi.pku.edu.cn/family.php?fam=WRKY	--	--
Traes_7DL_B26E341BE_1	G2-like	transcription factor	http://planttfdb.cbi.pku.edu.cn/family.php?fam=G2-like	--	--
Traes_7DL_BDD45DB24_2	NAC	transcription factor	http://planttfdb.cbi.pku.edu.cn/family.php?fam=NAC	--	--
Traes_7DL_BFADB408C_0	C2C2-GATA	transcription factor	--	--	--
Traes_7DL_C89614A4D_2	ARF	transcription factor	http://planttfdb.cbi.pku.edu.cn/family.php?fam=ARF	--	--
Traes_7DS_01F74C6F3_2	WRKY	transcription factor	http://planttfdb.cbi.pku.edu.cn/family.php?fam=WRKY	--	--
Traes_7DS_0F7D18E5D_0	GNAT	transcriptional regulator	--	--	--
Traes_7DS_20F65004A_2	Orphans	transcriptional regulator	--	--	--
Traes_7DS_3880F0FD0_0	SBP	transcription factor	http://planttfdb.cbi.pku.edu.cn/family.php?fam=SBP	--	--
Traes_7DS_B0D50DF2A_0	RB	transcriptional regulator	--	RBR1	Retinoblastoma-related protein 1 [Source:UniProtKB/Swiss-Prot;Acc:A9UL13]
Traes_7DS_C57224E6E_1	ABI3VP1	transcription factor	--	--	--
Traes_7DS_C6A3C10A6_1	bZIP	transcription factor	http://planttfdb.cbi.pku.edu.cn/family.php?fam=bZIP	--	--
Traes_7DS_F5A240B02_1	TRAF	transcriptional regulator	--		BTB/POZ domain-containing protein [Source:Projected from Arabidopsis thaliana (AT1G55760) TAIR;Acc:AT1G55760]
